# Supplementary material for: Dynamic transcriptome analysis identifies genes related to fatty acid biosynthesis in the seeds of Prunus pedunculata Pall
Source: BMC Plant Biol. 2021 Mar 24;21:152. doi: 10.1186/s12870-021-02921-x (PMC7992973; doi:10.1186/s12870-021-02921-x)
Supplement: Supplementary file 1 — Additional file 1. Differentially expressed genes in the developing seeds of P. pedunculata. [file 12870_2021_2921_MOESM1_ESM.xlsx]

## Sheet: all.DEG
Additional file 1. Differentially expressed genes in the developing seeds of P. pedunculata.
GeneID	D18_vs_D10	D24_vs_D10	D24_vs_D18	D31_vs_D10	D31_vs_D24	D39_vs_D10	D39_vs_D31	D45_vs_D10	D45_vs_D39	D59_vs_D10	D59_vs_D45	D73_vs_D10	D73_vs_D59	description
TR65606|c0_g27	NC	NC	NC	NC	NC	NC	NC	NC	NC	DOWN	NC	DOWN	NC	PREDICTED: methionine adenosyltransferase 2 subunit beta [Prunus mume]
TR57624|c1_g22	UP	NC	NC	NC	NC	NC	NC	NC	NC	NC	NC	NC	NC
TR64628|c0_g4	NC	NC	NC	UP	UP	NC	NC	UP	NC	UP	NC	UP	NC	PREDICTED: uncharacterized protein LOC103339646 [Prunus mume]
TR61862|c0_g13	NC	NC	NC	NC	NC	NC	NC	NC	NC	UP	NC	UP	NC	PREDICTED: LOW QUALITY PROTEIN: NAC domain-containing protein 89-like [Prunus mume]
TR66811|c1_g3	NC	UP	NC	NC	DOWN	NC	NC	NC	NC	NC	NC	NC	NC	PREDICTED: uncharacterized protein LOC103334643 [Prunus mume]
TR65241|c2_g22	NC	NC	DOWN	DOWN	NC	DOWN	NC	DOWN	NC	DOWN	NC	NC	UP	PREDICTED: uncharacterized protein At5g39570 [Prunus mume]
TR65602|c0_g16	NC	NC	NC	UP	NC	UP	NC	UP	NC	UP	NC	NC	DOWN	PREDICTED: tubulin gamma-1 chain-like [Prunus mume]
TR65895|c3_g2	NC	NC	NC	NC	NC	UP	NC	UP	NC	NC	NC	NC	NC	PREDICTED: conserved oligomeric Golgi complex subunit 7 [Prunus mume]
TR66171|c1_g16	NC	NC	NC	NC	NC	DOWN	NC	NC	NC	DOWN	NC	DOWN	NC
TR51859|c5_g6	NC	NC	NC	NC	NC	DOWN	NC	NC	NC	DOWN	NC	NC	NC
TR67426|c0_g1	NC	NC	NC	NC	NC	UP	NC	NC	DOWN	NC	NC	NC	NC	hypothetical protein PRUPE_ppa001720mg [Prunus persica]
TR53885|c0_g1	NC	DOWN	DOWN	NC	NC	NC	NC	DOWN	NC	DOWN	NC	DOWN	NC
TR66840|c0_g7	NC	NC	NC	DOWN	NC	DOWN	NC	NC	NC	NC	NC	DOWN	NC
TR56900|c0_g18	NC	DOWN	DOWN	DOWN	DOWN	DOWN	NC	NC	NC	NC	NC	NC	NC	hypothetical protein PRUPE_ppa008998mg [Prunus persica]
TR59944|c1_g3	NC	NC	DOWN	NC	NC	NC	NC	NC	NC	NC	NC	NC	NC	hypothetical protein PRUPE_ppa008798mg [Prunus persica]
TR63214|c1_g3	NC	NC	NC	DOWN	NC	DOWN	NC	DOWN	NC	DOWN	NC	DOWN	NC	hypothetical protein PRUPE_ppa004304mg [Prunus persica]
TR62996|c3_g25	NC	NC	NC	DOWN	NC	NC	NC	NC	NC	DOWN	NC	DOWN	NC	PREDICTED: exportin-1-like [Malus domestica]
TR56720|c0_g1	NC	NC	NC	NC	NC	NC	NC	NC	NC	UP	NC	UP	NC	hypothetical protein PRUPE_ppa011781mg [Prunus persica]
TR31125|c0_g1	DOWN	DOWN	NC	DOWN	NC	DOWN	NC	DOWN	NC	DOWN	NC	NC	NC	PREDICTED: probable inactive 2-oxoglutarate-dependent dioxygenase AOP2 [Prunus mume]
TR64821|c0_g8	NC	NC	NC	DOWN	DOWN	DOWN	NC	DOWN	NC	DOWN	NC	DOWN	NC	PREDICTED: F-box/kelch-repeat protein At3g06240-like isoform X2 [Prunus mume]
TR62110|c0_g14	NC	NC	NC	NC	NC	NC	NC	UP	NC	UP	NC	UP	NC	hypothetical protein PRUPE_ppa016285mg [Prunus persica]
TR54240|c1_g8	NC	NC	NC	NC	NC	NC	NC	NC	NC	NC	NC	UP	UP	PREDICTED: superoxide dismutase [Mn], mitochondrial isoform X2 [Sesamum indicum]
TR65246|c2_g9	NC	NC	NC	NC	NC	NC	NC	DOWN	NC	DOWN	NC	DOWN	NC	hypothetical protein PRUPE_ppa022767mg [Prunus persica]
TR50656|c0_g2	NC	DOWN	DOWN	DOWN	NC	DOWN	NC	DOWN	NC	DOWN	NC	DOWN	NC	PREDICTED: chlorophyll a-b binding protein CP29.3, chloroplastic [Prunus mume]
TR67645|c4_g14	NC	UP	NC	NC	NC	NC	NC	NC	NC	NC	NC	NC	NC	hypothetical protein PRUPE_ppa005206mg [Prunus persica]
TR62758|c2_g10	NC	NC	NC	NC	NC	NC	NC	NC	NC	UP	UP	UP	UP
TR64777|c1_g5	NC	NC	NC	NC	NC	NC	NC	UP	NC	UP	NC	UP	NC	PREDICTED: uncharacterized protein LOC103321069 isoform X2 [Prunus mume]
TR64099|c2_g19	NC	NC	UP	NC	NC	NC	NC	NC	NC	NC	NC	UP	UP	PREDICTED: uncharacterized protein LOC103339866 [Prunus mume]
TR57901|c2_g9	NC	UP	NC	UP	NC	NC	NC	NC	NC	NC	NC	DOWN	DOWN	PREDICTED: pyruvate kinase, cytosolic isozyme [Pyrus x bretschneideri]
TR58796|c5_g2	NC	UP	UP	NC	DOWN	NC	NC	NC	NC	NC	NC	UP	UP	PREDICTED: RNA-binding protein 39-like [Malus domestica]
TR65089|c2_g21	NC	UP	UP	UP	UP	UP	NC	UP	NC	NC	DOWN	NC	NC	PREDICTED: putative inactive cadmium/zinc-transporting ATPase HMA3 [Prunus mume]
TR56167|c0_g1	NC	NC	NC	UP	UP	NC	NC	UP	NC	UP	NC	UP	NC	PREDICTED: receptor-like cytosolic serine/threonine-protein kinase RBK2 [Prunus mume]
TR54574|c1_g7	NC	NC	NC	NC	NC	UP	NC	NC	NC	NC	NC	NC	NC	PREDICTED: phosphoglucan phosphatase DSP4, amyloplastic [Prunus mume]
TR57961|c2_g1	NC	NC	NC	NC	UP	UP	NC	UP	NC	NC	NC	NC	NC	hypothetical protein PRUPE_ppa005374mg [Prunus persica]
TR67499|c1_g10	NC	NC	NC	NC	DOWN	NC	NC	NC	NC	NC	NC	UP	UP	PREDICTED: uncharacterized protein DDB_G0274915 [Prunus mume]
TR49057|c1_g1	NC	NC	NC	DOWN	NC	DOWN	NC	DOWN	NC	NC	UP	NC	NC	PREDICTED: ras-related protein Rab11A [Prunus mume]
TR32867|c0_g4	NC	NC	NC	DOWN	NC	DOWN	NC	DOWN	NC	NC	NC	NC	NC	PREDICTED: protein TRANSPARENT TESTA 12-like [Prunus mume]
TR54914|c0_g1	NC	NC	NC	NC	NC	NC	NC	NC	NC	NC	NC	NC	UP	hypothetical protein PRUPE_ppa026954mg [Prunus persica]
TR65325|c1_g2	NC	UP	NC	NC	NC	NC	NC	UP	NC	UP	NC	UP	UP	PREDICTED: methyltransferase-like protein 13 [Prunus mume]
TR47378|c0_g1	NC	NC	NC	NC	NC	NC	NC	NC	NC	NC	NC	UP	NC	PREDICTED: 40S ribosomal protein S3a-2 [Prunus mume]
TR56569|c4_g1	NC	NC	NC	NC	NC	NC	NC	UP	NC	NC	DOWN	NC	NC	hypothetical protein BVRB_8g189280 isoform B [Beta vulgaris subsp. vulgaris]
TR51361|c0_g5	NC	DOWN	DOWN	DOWN	NC	DOWN	NC	DOWN	NC	NC	NC	DOWN	NC	PREDICTED: putative protein TPRXL [Prunus mume]
TR63621|c0_g5	NC	NC	UP	NC	NC	NC	NC	NC	NC	NC	NC	NC	NC	PREDICTED: (6-4)DNA photolyase [Prunus mume]
TR52258|c0_g26	NC	NC	NC	NC	NC	NC	NC	NC	NC	NC	NC	UP	NC	PREDICTED: uncharacterized protein LOC103330474 [Prunus mume]
TR45117|c0_g9	NC	NC	NC	NC	NC	NC	NC	NC	NC	UP	NC	UP	NC	PREDICTED: late embryogenesis abundant protein EMB564-like [Prunus mume]
TR60543|c1_g18	NC	UP	UP	UP	NC	NC	DOWN	NC	NC	UP	NC	NC	DOWN
TR41556|c1_g7	NC	NC	NC	NC	NC	NC	NC	NC	NC	NC	NC	DOWN	NC	PREDICTED: protein transport protein Sec61 subunit beta [Malus domestica]
TR55083|c0_g2	NC	DOWN	DOWN	NC	NC	DOWN	NC	NC	NC	NC	NC	DOWN	NC
TR59368|c2_g11	NC	NC	NC	UP	NC	UP	NC	UP	NC	UP	NC	NC	NC	PREDICTED: uncharacterized protein LOC103324409 [Prunus mume]
TR66066|c2_g10	NC	NC	NC	NC	NC	NC	NC	NC	NC	UP	UP	UP	NC	PREDICTED: uncharacterized protein LOC103333189 [Prunus mume]
TR49963|c0_g6	UP	NC	NC	NC	NC	NC	NC	NC	NC	NC	NC	NC	NC	PREDICTED: 14-3-3-like protein GF14 kappa [Prunus mume]
TR51459|c0_g14	NC	NC	NC	UP	NC	NC	NC	NC	NC	NC	NC	UP	UP	PREDICTED: 40S ribosomal protein S20-2 [Prunus mume]
TR64804|c0_g10	UP	NC	NC	NC	NC	NC	NC	NC	NC	NC	NC	UP	NC
TR57902|c0_g1	NC	DOWN	NC	NC	NC	NC	NC	NC	NC	DOWN	NC	NC	NC
TR50135|c0_g3	NC	NC	NC	NC	NC	NC	NC	DOWN	NC	NC	NC	DOWN	NC	hypothetical protein PRUPE_ppa013741mg [Prunus persica]
TR64563|c0_g2	NC	DOWN	NC	DOWN	NC	DOWN	NC	NC	NC	NC	NC	NC	NC	hypothetical protein PRUPE_ppa006962mg [Prunus persica]
TR66822|c0_g11	NC	DOWN	NC	NC	NC	NC	NC	NC	NC	DOWN	NC	DOWN	NC	PREDICTED: CBS domain-containing protein CBSCBSPB1-like [Prunus mume]
TR64234|c11_g22	NC	NC	NC	NC	NC	NC	NC	NC	NC	UP	NC	NC	NC
TR57283|c0_g4	NC	NC	NC	UP	NC	UP	NC	NC	NC	NC	NC	NC	DOWN	hypothetical protein PRUPE_ppa002713mg [Prunus persica]
TR46433|c0_g1	DOWN	DOWN	NC	DOWN	NC	DOWN	NC	DOWN	NC	DOWN	NC	DOWN	NC
TR57886|c2_g2	DOWN	UP	UP	NC	NC	NC	NC	NC	NC	NC	NC	NC	UP	hypothetical protein PRUPE_ppa011301mg [Prunus persica]
TR54305|c1_g1	NC	NC	NC	NC	NC	NC	NC	NC	NC	NC	NC	UP	UP	PREDICTED: repressor of RNA polymerase III transcription MAF1 homolog [Prunus mume]
TR67773|c1_g3	NC	NC	NC	NC	NC	NC	NC	NC	NC	NC	NC	UP	NC	hypothetical protein PRUPE_ppa016241mg [Prunus persica]
TR63498|c0_g15	UP	NC	NC	NC	NC	NC	NC	NC	NC	UP	NC	UP	NC	hypothetical protein PRUPE_ppa006416mg [Prunus persica]
TR62644|c0_g5	NC	NC	NC	DOWN	DOWN	DOWN	NC	DOWN	NC	DOWN	NC	DOWN	DOWN	PREDICTED: probable glycerophosphoryl diester phosphodiesterase 2 [Prunus mume]
TR61807|c0_g8	NC	NC	NC	NC	NC	DOWN	NC	NC	UP	NC	NC	NC	NC	PREDICTED: malate dehydrogenase, glyoxysomal [Prunus mume]
TR51662|c0_g17	NC	UP	NC	NC	NC	NC	NC	NC	NC	NC	NC	NC	NC
TR66757|c1_g3	NC	NC	NC	NC	NC	NC	NC	UP	NC	NC	NC	NC	NC	polyprotein [Prunus persica]
TR48857|c1_g2	NC	NC	NC	DOWN	DOWN	NC	NC	DOWN	NC	NC	NC	NC	NC
TR63955|c3_g1	DOWN	DOWN	DOWN	DOWN	DOWN	NC	NC	NC	NC	DOWN	NC	DOWN	NC	PREDICTED: probable mitochondrial chaperone BCS1-B [Prunus mume]
TR52301|c0_g4	NC	NC	NC	NC	NC	NC	NC	NC	NC	UP	NC	UP	NC	Chaperone protein DnaJ [Morus notabilis]
TR53832|c2_g15	NC	NC	NC	UP	NC	UP	UP	UP	UP	UP	NC	UP	DOWN	PREDICTED: gibberellin 20 oxidase 1-D [Prunus mume]
TR56939|c2_g2	NC	NC	UP	NC	NC	NC	NC	DOWN	NC	DOWN	NC	DOWN	NC	PREDICTED: protein disulfide isomerase-like 2-3 [Prunus mume]
TR66511|c3_g1	NC	NC	NC	NC	NC	UP	NC	UP	NC	UP	NC	UP	NC	PREDICTED: potassium transporter 10-like [Prunus mume]
TR60866|c1_g11	NC	DOWN	DOWN	DOWN	DOWN	DOWN	NC	DOWN	NC	DOWN	UP	DOWN	DOWN	hypothetical protein PRUPE_ppa005075mg [Prunus persica]
TR60195|c0_g4	NC	NC	NC	DOWN	NC	DOWN	NC	DOWN	NC	NC	NC	NC	NC	PREDICTED: protein TIFY 10B-like [Prunus mume]
TR58220|c0_g12	NC	DOWN	DOWN	DOWN	NC	DOWN	NC	DOWN	NC	DOWN	NC	DOWN	NC	hypothetical protein PRUPE_ppa008391mg [Prunus persica]
TR64865|c1_g11	NC	NC	DOWN	NC	NC	NC	NC	NC	NC	NC	NC	NC	NC
TR56377|c2_g41	NC	NC	DOWN	DOWN	DOWN	NC	NC	DOWN	NC	DOWN	NC	DOWN	NC	PREDICTED: leucine-rich repeat extensin-like protein 3 [Prunus mume]
TR57261|c0_g8	NC	NC	NC	DOWN	NC	DOWN	NC	NC	NC	NC	NC	NC	NC	hypothetical protein PRUPE_ppa009936mg [Prunus persica]
TR58630|c3_g5	NC	NC	NC	UP	NC	NC	NC	NC	NC	NC	NC	NC	NC	AGAMOUS-like protein [Prunus mume]
TR48267|c2_g1	NC	DOWN	DOWN	DOWN	NC	DOWN	NC	NC	NC	DOWN	NC	NC	NC	hypothetical protein PRUPE_ppa026988mg [Prunus persica]
TR63759|c23_g1	NC	UP	UP	UP	NC	NC	NC	UP	UP	UP	NC	NC	DOWN	PREDICTED: transcription factor bHLH68 [Prunus mume]
TR49981|c0_g4	NC	DOWN	DOWN	DOWN	NC	NC	NC	DOWN	NC	DOWN	NC	DOWN	NC	PREDICTED: cytochrome b5 [Prunus mume]
TR64095|c0_g3	NC	NC	UP	NC	DOWN	NC	NC	NC	NC	NC	NC	NC	NC
TR65005|c0_g16	NC	NC	NC	NC	NC	UP	UP	UP	NC	UP	NC	UP	NC
TR64682|c3_g6	NC	NC	DOWN	NC	NC	NC	NC	DOWN	NC	NC	UP	UP	UP	PREDICTED: alpha-glucan phosphorylase, H isozyme-like [Malus domestica]
TR66928|c0_g9	NC	NC	DOWN	NC	NC	NC	NC	NC	NC	NC	NC	NC	NC	PREDICTED: kinesin-like protein KIF19 [Prunus mume]
TR59516|c0_g2	NC	NC	NC	NC	NC	NC	NC	NC	NC	UP	NC	UP	NC	PREDICTED: protein EIN4 [Prunus mume]
TR66275|c3_g26	NC	NC	NC	UP	NC	UP	UP	UP	DOWN	UP	DOWN	NC	DOWN
TR60806|c3_g7	NC	UP	NC	DOWN	DOWN	DOWN	DOWN	DOWN	NC	DOWN	NC	DOWN	NC
TR67445|c4_g21	UP	NC	DOWN	NC	NC	NC	NC	NC	NC	NC	NC	NC	NC	PREDICTED: glutamate synthase 1 [NADH], chloroplastic-like, partial [Nicotiana tomentosiformis]
TR59614|c1_g7	NC	NC	NC	NC	NC	NC	NC	UP	NC	NC	DOWN	NC	NC	alpha-glucan phosphorylase [Arabidopsis thaliana]
TR63423|c3_g1	NC	NC	NC	UP	NC	NC	NC	NC	NC	NC	NC	UP	NC	hypothetical protein PRUPE_ppa000683mg [Prunus persica]
TR36433|c0_g1	NC	NC	NC	NC	DOWN	NC	NC	NC	NC	NC	NC	NC	NC	hypothetical protein PRUPE_ppa018461mg, partial [Prunus persica]
TR40239|c0_g3	NC	NC	NC	NC	NC	NC	UP	NC	NC	NC	NC	NC	NC	PREDICTED: SNF1-related protein kinase regulatory subunit gamma-1-like [Prunus mume]
TR64278|c3_g6	UP	UP	NC	NC	DOWN	DOWN	DOWN	DOWN	NC	DOWN	DOWN	DOWN	NC	PREDICTED: LOW QUALITY PROTEIN: beta-galactosidase [Prunus mume]
TR65641|c1_g20	NC	DOWN	NC	NC	NC	NC	NC	NC	NC	NC	NC	NC	NC	PREDICTED: general transcriptional corepressor trfA [Prunus mume]
TR65389|c9_g10	NC	UP	NC	NC	NC	NC	NC	NC	NC	NC	NC	NC	NC
TR65719|c14_g7	NC	NC	NC	NC	NC	NC	NC	NC	NC	NC	NC	UP	NC	hypothetical protein PRUPE_ppa001972mg [Prunus persica]
TR64452|c0_g4	NC	NC	NC	NC	NC	NC	NC	NC	NC	UP	NC	UP	NC	PREDICTED: uncharacterized protein LOC103321513 [Prunus mume]
TR57448|c0_g9	NC	NC	NC	NC	NC	NC	NC	NC	NC	NC	NC	DOWN	NC	hypothetical protein PRUPE_ppa014487mg [Prunus persica]
TR58089|c0_g9	NC	NC	NC	UP	UP	UP	DOWN	UP	NC	UP	NC	NC	DOWN	PREDICTED: neurofilament medium polypeptide [Prunus mume]
TR65853|c2_g1	NC	NC	NC	NC	NC	NC	NC	NC	NC	UP	NC	UP	UP
TR50061|c0_g8	NC	NC	NC	NC	NC	NC	NC	NC	NC	NC	NC	DOWN	NC
TR65201|c0_g9	UP	NC	NC	NC	NC	NC	NC	NC	NC	NC	NC	UP	NC	PREDICTED: S-adenosyl-L-methionine-dependent tRNA 4-demethylwyosine synthase [Prunus mume]
TR65495|c6_g3	NC	DOWN	NC	DOWN	NC	NC	NC	NC	NC	NC	NC	NC	NC	hypothetical protein PRUPE_ppa003268mg [Prunus persica]
TR63203|c0_g2	NC	UP	UP	UP	NC	NC	NC	NC	NC	NC	NC	NC	NC	hypothetical protein PRUPE_ppa014583m1g, partial [Prunus persica]
TR63140|c2_g4	NC	DOWN	DOWN	DOWN	NC	DOWN	NC	DOWN	NC	NC	UP	NC	NC	PREDICTED: DEAD-box ATP-dependent RNA helicase 5 [Prunus mume]
TR66085|c3_g34	NC	NC	NC	NC	UP	NC	NC	NC	NC	NC	NC	NC	DOWN	transcription factor SaWRI1 [Prunus sibirica]
TR62136|c1_g3	NC	NC	NC	UP	NC	UP	NC	UP	NC	NC	NC	NC	NC	hypothetical protein CICLE_v10004547mg [Citrus clementina]
TR67194|c1_g3	NC	NC	NC	NC	NC	DOWN	NC	NC	NC	DOWN	NC	DOWN	NC	hypothetical protein PRUPE_ppa002296mg [Prunus persica]
TR66489|c1_g2	NC	NC	DOWN	NC	NC	NC	NC	NC	NC	NC	NC	NC	NC	PREDICTED: uncharacterized protein LOC103339393 [Prunus mume]
TR63112|c1_g16	NC	UP	UP	UP	NC	NC	NC	NC	NC	NC	DOWN	NC	NC	PREDICTED: protein NRT1/ PTR FAMILY 4.6 [Prunus mume]
TR62357|c0_g21	NC	NC	NC	NC	NC	NC	NC	DOWN	NC	DOWN	NC	NC	NC	LIMR family protein [Glycine soja]
TR61263|c1_g1	UP	NC	NC	NC	NC	NC	NC	NC	NC	NC	NC	NC	NC	PREDICTED: protein NRT1/ PTR FAMILY 5.4-like, partial [Prunus mume]
TR63264|c1_g5	NC	DOWN	DOWN	DOWN	NC	DOWN	DOWN	DOWN	UP	DOWN	NC	DOWN	NC	PREDICTED: zinc finger protein CONSTANS-LIKE 5 [Prunus mume]
TR60538|c0_g10	NC	NC	NC	NC	NC	NC	NC	DOWN	NC	NC	NC	NC	NC	PREDICTED: diaminopimelate epimerase, chloroplastic [Prunus mume]
TR66306|c1_g5	NC	NC	NC	DOWN	DOWN	DOWN	NC	DOWN	NC	DOWN	NC	DOWN	DOWN	PREDICTED: respiratory burst oxidase homolog protein D [Prunus mume]
TR60135|c16_g17	NC	NC	NC	NC	NC	NC	NC	NC	NC	DOWN	NC	DOWN	NC
TR62035|c1_g36	NC	NC	NC	UP	UP	NC	NC	UP	NC	NC	DOWN	NC	NC	PREDICTED: probable protein phosphatase 2C 75 [Prunus mume]
TR63994|c7_g64	NC	NC	NC	NC	NC	UP	UP	UP	UP	UP	NC	UP	DOWN	PREDICTED: peroxygenase [Prunus mume]
TR52227|c0_g10	NC	NC	NC	NC	NC	DOWN	NC	NC	NC	NC	NC	NC	NC	hypothetical protein PRUPE_ppa014018mg [Prunus persica]
TR64985|c0_g7	NC	NC	NC	UP	NC	NC	NC	NC	NC	NC	NC	NC	NC	hypothetical protein PRUPE_ppa010206mg [Prunus persica]
TR61761|c1_g11	NC	NC	NC	NC	NC	NC	NC	NC	NC	NC	NC	NC	UP
TR61867|c0_g16	NC	NC	NC	UP	NC	UP	NC	UP	NC	UP	NC	UP	NC	PREDICTED: midasin [Prunus mume]
TR38444|c1_g4	NC	NC	NC	NC	NC	NC	NC	NC	NC	NC	NC	UP	NC
TR62614|c0_g3	DOWN	DOWN	NC	DOWN	NC	DOWN	NC	DOWN	NC	DOWN	UP	DOWN	DOWN	PREDICTED: peroxidase 73-like [Prunus mume]
TR61676|c0_g3	NC	NC	NC	NC	NC	DOWN	NC	DOWN	NC	NC	NC	NC	NC	PREDICTED: sugar transport protein 14 [Prunus mume]
TR53421|c1_g18	NC	DOWN	NC	DOWN	DOWN	DOWN	NC	DOWN	NC	NC	NC	DOWN	NC
TR53870|c0_g3	NC	NC	NC	NC	NC	NC	NC	NC	NC	UP	NC	UP	NC	hypothetical protein PRUPE_ppa003736mg [Prunus persica]
TR60792|c0_g7	NC	DOWN	DOWN	DOWN	DOWN	DOWN	NC	DOWN	NC	DOWN	NC	DOWN	NC	PREDICTED: uncharacterized protein LOC103321258 [Prunus mume]
TR64441|c0_g15	NC	NC	NC	NC	NC	NC	NC	NC	NC	NC	NC	NC	DOWN	PREDICTED: calponin homology domain-containing protein DDB_G0272472 [Prunus mume]
TR64310|c2_g16	NC	NC	DOWN	NC	NC	NC	NC	NC	NC	NC	UP	UP	NC	hypothetical protein PRUPE_ppb013010mg [Prunus persica]
TR47927|c0_g4	NC	UP	NC	UP	NC	UP	NC	NC	NC	NC	NC	NC	NC	PREDICTED: uncharacterized protein LOC103319948 isoform X1 [Prunus mume]
TR31315|c0_g3	NC	NC	NC	DOWN	DOWN	NC	NC	NC	NC	DOWN	DOWN	DOWN	NC	elongation factor 1-alpha [Nymphaea hybrid cultivar]
TR31022|c0_g2	NC	NC	NC	NC	NC	DOWN	NC	DOWN	NC	DOWN	NC	DOWN	NC
TR60516|c1_g31	NC	NC	NC	NC	DOWN	NC	NC	NC	NC	NC	NC	NC	NC	PREDICTED: high mobility group B protein 6-like [Prunus mume]
TR59042|c6_g25	NC	UP	NC	NC	DOWN	NC	NC	NC	NC	NC	NC	NC	NC
TR56836|c2_g11	UP	NC	DOWN	DOWN	DOWN	DOWN	NC	DOWN	NC	DOWN	NC	DOWN	NC	PREDICTED: caffeic acid 3-O-methyltransferase [Prunus mume]
TR67077|c0_g6	NC	NC	NC	UP	NC	UP	NC	NC	NC	NC	NC	NC	NC	PREDICTED: uncharacterized protein LOC103343011 [Prunus mume]
TR63279|c0_g12	NC	UP	NC	NC	NC	NC	NC	NC	NC	NC	NC	NC	NC	PREDICTED: proteinaceous RNase P 2 [Prunus mume]
TR67270|c8_g27	NC	UP	NC	UP	NC	UP	NC	UP	NC	UP	NC	UP	NC	PREDICTED: Niemann-Pick C1 protein isoform X2 [Prunus mume]
TR46071|c0_g8	NC	UP	NC	UP	NC	UP	NC	UP	NC	UP	NC	UP	NC	hypothetical protein PRUPE_ppa012069mg [Prunus persica]
TR55885|c0_g1	NC	DOWN	DOWN	NC	NC	NC	NC	DOWN	NC	DOWN	NC	DOWN	NC	photosystem II oxygen-evolving complex protein 1 - tomato (fragment)
TR61234|c0_g1	NC	DOWN	DOWN	DOWN	NC	NC	NC	NC	NC	NC	NC	NC	NC	PREDICTED: indole-3-acetate O-methyltransferase 1-like isoform X1 [Prunus mume]
TR43598|c1_g4	NC	NC	NC	UP	NC	UP	UP	UP	NC	UP	NC	UP	DOWN	PREDICTED: uncharacterized protein LOC103323091 [Prunus mume]
TR61691|c0_g3	DOWN	NC	NC	NC	NC	NC	NC	NC	NC	NC	NC	DOWN	NC	PREDICTED: uncharacterized protein LOC103319196 [Prunus mume]
TR64296|c0_g2	NC	NC	NC	NC	NC	NC	NC	NC	NC	NC	NC	DOWN	NC	PREDICTED: AT-rich interactive domain-containing protein 1 isoform X1 [Prunus mume]
TR67196|c0_g22	NC	UP	NC	NC	DOWN	NC	NC	NC	NC	NC	NC	NC	NC	PREDICTED: uncharacterized protein LOC103340896 [Prunus mume]
TR50332|c1_g1	NC	DOWN	NC	DOWN	NC	NC	NC	NC	NC	NC	NC	NC	NC	PREDICTED: U-box domain-containing protein 4 [Prunus mume]
TR59263|c1_g12	NC	NC	NC	NC	NC	DOWN	NC	DOWN	NC	NC	NC	NC	NC	hypothetical protein PRUPE_ppa007318mg [Prunus persica]
TR50560|c1_g15	NC	NC	NC	UP	NC	NC	NC	UP	NC	UP	NC	UP	NC	unknown [Glycine max]
TR65544|c0_g2	NC	NC	NC	NC	NC	NC	NC	NC	NC	NC	NC	NC	UP	hypothetical protein PRUPE_ppa002430mg [Prunus persica]
TR63916|c1_g4	NC	NC	NC	DOWN	NC	NC	NC	DOWN	NC	NC	NC	DOWN	NC	PREDICTED: probable inactive leucine-rich repeat receptor-like protein kinase At1g66830 [Prunus mume]
TR58274|c1_g9	NC	DOWN	DOWN	NC	NC	NC	NC	NC	NC	UP	UP	UP	NC	PREDICTED: protein TIFY 6B isoform X4 [Prunus mume]
TR63103|c1_g4	NC	NC	NC	NC	NC	NC	NC	NC	NC	NC	NC	DOWN	NC	PREDICTED: diphthamide biosynthesis protein 1 [Prunus mume]
TR51752|c0_g2	NC	UP	UP	UP	DOWN	NC	DOWN	DOWN	NC	DOWN	NC	DOWN	NC	hypothetical protein PRUPE_ppa021281mg, partial [Prunus persica]
TR66959|c3_g8	NC	DOWN	DOWN	NC	NC	NC	NC	UP	UP	NC	DOWN	NC	DOWN
TR64339|c1_g2	NC	NC	NC	NC	NC	NC	NC	DOWN	NC	DOWN	NC	NC	NC	hypothetical protein PRUPE_ppa014109mg [Prunus persica]
TR51822|c0_g5	NC	DOWN	NC	DOWN	NC	DOWN	NC	NC	NC	NC	NC	DOWN	NC	hypothetical protein CICLE_v10003017mg [Citrus clementina]
TR66671|c3_g35	NC	NC	NC	NC	NC	NC	NC	DOWN	NC	DOWN	NC	DOWN	DOWN	PREDICTED: coatomer subunit beta-1-like [Malus domestica]
TR62651|c1_g30	NC	NC	NC	NC	NC	NC	NC	NC	NC	UP	NC	UP	NC	PREDICTED: uncharacterized protein LOC103326272 [Prunus mume]
TR56705|c0_g3	NC	NC	NC	UP	UP	UP	NC	UP	DOWN	NC	NC	NC	NC	PREDICTED: uncharacterized protein LOC103340760 [Prunus mume]
TR58248|c0_g1	NC	NC	NC	NC	NC	NC	NC	NC	NC	NC	NC	UP	NC
TR51457|c0_g9	NC	NC	NC	NC	NC	NC	NC	DOWN	NC	NC	NC	NC	NC	hypothetical protein PRUPE_ppa013719mg [Prunus persica]
TR64500|c3_g12	NC	NC	NC	DOWN	DOWN	NC	NC	DOWN	NC	DOWN	NC	DOWN	NC	hypothetical protein PRUPE_ppa005851mg [Prunus persica]
TR43970|c0_g10	NC	NC	NC	DOWN	NC	DOWN	NC	NC	NC	NC	NC	DOWN	NC
TR60196|c4_g12	NC	NC	NC	NC	NC	NC	NC	DOWN	NC	NC	NC	DOWN	NC	PREDICTED: UDP-glycosyltransferase 88A1 [Prunus mume]
TR64382|c0_g20	NC	NC	NC	DOWN	DOWN	NC	NC	DOWN	NC	DOWN	NC	DOWN	NC	PREDICTED: uncharacterized protein LOC103324809 isoform X3 [Prunus mume]
TR12706|c0_g1	DOWN	DOWN	NC	DOWN	NC	DOWN	NC	NC	NC	NC	NC	NC	NC
TR53873|c3_g2	UP	NC	NC	NC	NC	NC	NC	NC	NC	UP	NC	NC	NC	PREDICTED: peptide methionine sulfoxide reductase B5-like [Prunus mume]
TR53106|c2_g13	NC	NC	NC	DOWN	DOWN	NC	NC	DOWN	NC	NC	NC	DOWN	NC
TR62221|c1_g11	NC	NC	NC	UP	NC	NC	NC	NC	NC	NC	NC	NC	NC	PREDICTED: TPR repeat-containing thioredoxin TTL1 [Prunus mume]
TR54595|c0_g1	NC	NC	NC	NC	NC	NC	NC	DOWN	NC	NC	NC	NC	NC	PREDICTED: F-box protein At1g22220 [Prunus mume]
TR56907|c0_g2	NC	NC	NC	DOWN	NC	NC	NC	DOWN	NC	DOWN	NC	DOWN	NC	PREDICTED: uncharacterized protein LOC103323245 [Prunus mume]
TR55396|c2_g1	NC	NC	DOWN	NC	NC	NC	NC	NC	NC	NC	NC	NC	NC
TR58846|c0_g1	NC	DOWN	NC	NC	NC	NC	NC	NC	NC	NC	NC	NC	NC	hypothetical protein PRUPE_ppa013610mg [Prunus persica]
TR66894|c0_g16	NC	NC	NC	NC	NC	NC	NC	NC	NC	NC	NC	DOWN	NC	PREDICTED: LOW QUALITY PROTEIN: protein TIME FOR COFFEE [Prunus mume]
TR59856|c4_g12	NC	NC	NC	NC	NC	NC	NC	NC	NC	UP	NC	UP	NC
TR64150|c0_g3	DOWN	NC	NC	NC	NC	NC	NC	NC	NC	NC	NC	DOWN	NC	PREDICTED: uncharacterized protein LOC103338699 [Prunus mume]
TR47590|c0_g1	NC	DOWN	DOWN	NC	NC	DOWN	NC	DOWN	NC	DOWN	NC	DOWN	NC	PREDICTED: zinc finger protein CONSTANS-LIKE 4 [Fragaria vesca subsp. vesca]
TR64538|c0_g4	DOWN	DOWN	NC	DOWN	NC	DOWN	NC	DOWN	NC	DOWN	NC	NC	NC	PREDICTED: uncharacterized protein LOC103338768 [Prunus mume]
TR66598|c1_g1	UP	NC	DOWN	NC	UP	NC	DOWN	NC	NC	NC	DOWN	DOWN	NC	hypothetical protein PRUPE_ppa000657mg [Prunus persica]
TR62930|c1_g10	NC	NC	DOWN	NC	NC	NC	NC	DOWN	NC	DOWN	NC	NC	NC	hypothetical protein PRUPE_ppa001766mg [Prunus persica]
TR62206|c0_g7	NC	NC	NC	NC	NC	NC	NC	NC	NC	UP	UP	UP	NC	PREDICTED: uncharacterized protein LOC103318735 [Prunus mume]
TR60119|c0_g9	NC	NC	NC	NC	NC	NC	NC	NC	NC	NC	NC	DOWN	DOWN	PREDICTED: LOW QUALITY PROTEIN: 26S proteasome non-ATPase regulatory subunit 6-like [Malus domestica]
TR61550|c1_g3	NC	UP	UP	UP	UP	UP	NC	UP	NC	UP	NC	UP	NC	PREDICTED: protein FAR1-RELATED SEQUENCE 5-like [Prunus mume]
TR60850|c0_g13	NC	DOWN	DOWN	DOWN	NC	DOWN	NC	DOWN	NC	DOWN	NC	DOWN	NC
TR37461|c0_g2	NC	NC	NC	NC	NC	NC	NC	NC	NC	NC	NC	UP	NC
TR60589|c2_g5	NC	NC	DOWN	DOWN	DOWN	DOWN	DOWN	DOWN	NC	DOWN	NC	DOWN	NC	hypothetical protein PRUPE_ppa004404mg [Prunus persica]
TR59276|c4_g8	NC	NC	NC	UP	NC	NC	NC	NC	NC	NC	NC	UP	NC	PREDICTED: serine carboxypeptidase-like 17 isoform X2 [Prunus mume]
TR50572|c1_g6	NC	UP	UP	UP	NC	NC	DOWN	UP	NC	UP	NC	NC	DOWN	hypothetical protein PRUPE_ppa012800mg [Prunus persica]
TR48905|c0_g1	DOWN	DOWN	NC	DOWN	NC	DOWN	NC	NC	NC	DOWN	NC	DOWN	NC	hypothetical protein PRUPE_ppa013007mg [Prunus persica]
TR64822|c2_g1	NC	DOWN	NC	DOWN	DOWN	DOWN	NC	DOWN	NC	DOWN	NC	DOWN	NC	hypothetical protein PRUPE_ppa020788mg, partial [Prunus persica]
TR61490|c0_g3	NC	NC	NC	NC	NC	NC	NC	NC	NC	NC	NC	UP	UP	PREDICTED: ion channel CASTOR-like isoform X2 [Prunus mume]
TR37589|c0_g1	NC	NC	NC	NC	DOWN	NC	NC	NC	NC	NC	NC	NC	NC	PREDICTED: zinc finger protein GIS2-like [Pyrus x bretschneideri]
TR18291|c0_g6	NC	NC	DOWN	NC	NC	DOWN	NC	NC	NC	NC	NC	NC	NC
TR66090|c0_g7	NC	NC	NC	NC	UP	NC	NC	UP	NC	UP	NC	UP	NC	PREDICTED: protein DAMAGED DNA-BINDING 2 [Prunus mume]
TR46960|c0_g6	NC	NC	NC	NC	NC	NC	NC	NC	NC	NC	NC	DOWN	DOWN
TR47120|c1_g1	NC	UP	UP	UP	NC	UP	NC	NC	NC	NC	NC	NC	NC	PREDICTED: uncharacterized protein LOC103322637 [Prunus mume]
TR44511|c0_g6	NC	NC	NC	NC	NC	NC	NC	UP	NC	NC	DOWN	NC	NC
TR64892|c0_g5	NC	NC	NC	NC	NC	NC	NC	DOWN	NC	DOWN	NC	DOWN	NC	hypothetical protein PRUPE_ppa001643mg [Prunus persica]
TR62751|c1_g5	NC	NC	NC	NC	NC	NC	NC	DOWN	NC	DOWN	NC	NC	NC	PREDICTED: uncharacterized protein LOC103324341 [Prunus mume]
TR44675|c1_g4	NC	UP	NC	NC	NC	NC	NC	NC	NC	NC	NC	NC	NC	hypothetical protein PRUPE_ppa013898mg [Prunus persica]
TR54712|c0_g4	NC	UP	UP	UP	NC	NC	NC	UP	NC	UP	NC	NC	NC	PREDICTED: 28 kDa ribonucleoprotein, chloroplastic isoform X1 [Prunus mume]
TR63712|c0_g11	NC	NC	NC	UP	NC	NC	NC	NC	NC	UP	NC	UP	NC	PREDICTED: rho-N domain-containing protein 1, chloroplastic [Prunus mume]
TR60146|c0_g3	NC	NC	NC	UP	UP	UP	NC	UP	NC	UP	NC	UP	NC	PREDICTED: transcription factor TCP13 [Prunus mume]
TR61745|c1_g8	NC	NC	NC	NC	NC	NC	NC	NC	NC	NC	NC	DOWN	NC	PREDICTED: probable Xaa-Pro aminopeptidase P [Prunus mume]
TR63644|c1_g22	NC	NC	UP	NC	NC	NC	NC	DOWN	NC	NC	NC	DOWN	NC	PREDICTED: sucrose synthase [Prunus mume]
TR63275|c0_g23	NC	NC	NC	NC	NC	NC	NC	NC	NC	NC	NC	NC	UP
TR59904|c0_g4	NC	NC	NC	NC	NC	NC	NC	NC	NC	NC	NC	DOWN	NC	hypothetical protein PRUPE_ppa017459mg [Prunus persica]
TR64344|c1_g12	NC	UP	UP	UP	NC	UP	NC	UP	NC	UP	NC	NC	NC	hypothetical protein PRUPE_ppa001617mg [Prunus persica]
TR67591|c5_g29	NC	NC	DOWN	DOWN	NC	NC	NC	DOWN	NC	DOWN	NC	NC	NC
TR59060|c2_g14	NC	DOWN	NC	DOWN	NC	DOWN	NC	DOWN	NC	DOWN	NC	DOWN	NC	PREDICTED: calcineurin B-like protein 10 isoform X2 [Prunus mume]
TR60315|c1_g3	NC	NC	NC	NC	NC	UP	NC	NC	NC	NC	NC	NC	NC	PREDICTED: pyruvate kinase isozyme A, chloroplastic [Prunus mume]
TR66950|c2_g52	NC	NC	NC	NC	NC	NC	NC	UP	NC	NC	NC	UP	NC	PREDICTED: SNF1-related protein kinase regulatory subunit gamma-like PV42a [Prunus mume]
TR65890|c2_g8	NC	DOWN	NC	NC	NC	NC	NC	NC	NC	NC	NC	NC	NC	PREDICTED: uncharacterized protein LOC103333307 [Prunus mume]
TR45212|c0_g1	NC	NC	NC	NC	NC	UP	NC	UP	NC	NC	NC	NC	NC	hypothetical protein PRUPE_ppa000022mg [Prunus persica]
TR59970|c2_g6	NC	NC	NC	NC	NC	NC	NC	NC	NC	UP	NC	UP	UP	hypothetical protein PRUPE_ppa012470mg [Prunus persica]
TR59632|c1_g12	NC	NC	UP	UP	UP	UP	NC	UP	DOWN	NC	DOWN	NC	NC	PREDICTED: 3-oxoacyl-[acyl-carrier-protein] reductase 4 [Prunus mume]
TR57969|c0_g9	NC	NC	UP	NC	NC	NC	NC	NC	NC	NC	NC	NC	NC	PREDICTED: tankyrase-1 [Prunus mume]
TR64936|c0_g19	NC	NC	NC	NC	NC	NC	NC	UP	NC	UP	NC	NC	NC	hypothetical protein PRUPE_ppa004937mg [Prunus persica]
TR53266|c0_g1	NC	NC	NC	NC	NC	NC	NC	NC	NC	UP	NC	UP	NC	PREDICTED: uncharacterized protein LOC103319766 [Prunus mume]
TR63739|c1_g33	NC	NC	NC	NC	NC	NC	NC	DOWN	NC	NC	NC	NC	NC	hypothetical protein PRUPE_ppa012435mg [Prunus persica]
TR64827|c1_g9	NC	NC	NC	NC	DOWN	NC	NC	DOWN	NC	DOWN	NC	DOWN	NC	PREDICTED: UDP-N-acetylglucosamine transferase subunit ALG14 homolog [Prunus mume]
TR47212|c1_g1	NC	NC	NC	DOWN	DOWN	DOWN	NC	DOWN	NC	DOWN	NC	DOWN	DOWN
TR60292|c2_g7	NC	NC	NC	NC	NC	NC	NC	NC	NC	NC	NC	UP	UP
TR51078|c1_g7	NC	NC	NC	NC	NC	DOWN	NC	DOWN	NC	DOWN	NC	DOWN	NC
TR65650|c0_g15	NC	DOWN	NC	DOWN	NC	NC	NC	DOWN	NC	DOWN	NC	DOWN	NC
TR64635|c0_g4	NC	DOWN	DOWN	NC	NC	NC	NC	NC	NC	NC	NC	DOWN	NC	PREDICTED: malonyl-CoA:anthocyanidin 5-O-glucoside-6''-O-malonyltransferase-like [Prunus mume]
TR58236|c1_g13	NC	NC	NC	NC	NC	DOWN	NC	NC	NC	NC	NC	NC	NC	hypothetical protein PRUPE_ppa011875mg [Prunus persica]
TR56572|c1_g7	NC	NC	UP	NC	NC	NC	NC	NC	NC	NC	NC	NC	NC	PREDICTED: prolyl 4-hydroxylase subunit alpha-1 [Prunus mume]
TR60557|c1_g22	NC	NC	DOWN	NC	NC	DOWN	NC	NC	NC	DOWN	NC	NC	NC	hypothetical protein PRUPE_ppa002630mg [Prunus persica]
TR64735|c5_g16	NC	NC	NC	NC	NC	UP	NC	UP	NC	UP	NC	UP	UP	PREDICTED: uncharacterized membrane protein At1g16860-like [Fragaria vesca subsp. vesca]
TR60731|c3_g18	NC	NC	NC	NC	NC	UP	NC	UP	NC	UP	NC	UP	NC	PREDICTED: proliferating cell nuclear antigen [Prunus mume]
TR67768|c3_g9	NC	NC	NC	NC	NC	NC	NC	NC	UP	NC	NC	NC	NC	hypothetical protein PRUPE_ppa004478mg [Prunus persica]
TR61126|c4_g1	NC	NC	NC	NC	NC	NC	NC	UP	UP	UP	NC	UP	UP	PREDICTED: retrovirus-related Pol polyprotein from transposon TNT 1-94 [Malus domestica]
TR62996|c3_g8	NC	NC	NC	NC	NC	NC	NC	NC	NC	NC	NC	UP	UP	hypothetical protein PRUPE_ppa000601mg [Prunus persica]
TR57760|c0_g14	NC	NC	NC	NC	NC	NC	NC	NC	NC	NC	NC	DOWN	DOWN	PREDICTED: LMBR1 domain-containing protein 2 homolog A [Prunus mume]
TR46260|c10_g7	UP	NC	NC	UP	NC	UP	NC	UP	UP	UP	NC	UP	NC	CI small heat shock protein 2 [Prunus salicina]
TR53711|c0_g5	NC	DOWN	DOWN	NC	NC	NC	NC	DOWN	NC	NC	NC	NC	NC
TR63605|c0_g7	NC	DOWN	NC	DOWN	NC	DOWN	NC	DOWN	NC	NC	NC	DOWN	NC	PREDICTED: LOW QUALITY PROTEIN: lon protease homolog 2, peroxisomal [Prunus mume]
TR62900|c1_g14	NC	NC	NC	NC	NC	NC	NC	NC	NC	NC	NC	DOWN	NC	PREDICTED: uncharacterized protein LOC103333567 [Prunus mume]
TR66824|c1_g10	NC	NC	NC	UP	NC	NC	NC	NC	NC	UP	NC	NC	NC	PREDICTED: uncharacterized protein LOC103333661 isoform X2 [Prunus mume]
TR61459|c0_g28	DOWN	DOWN	NC	DOWN	NC	DOWN	NC	NC	NC	DOWN	NC	DOWN	NC	PREDICTED: ABC transporter G family member 4 [Prunus mume]
TR66262|c2_g9	NC	NC	UP	NC	NC	NC	NC	NC	NC	NC	NC	NC	NC	PREDICTED: uncharacterized protein LOC103329943 [Prunus mume]
TR67368|c0_g29	NC	UP	NC	UP	NC	NC	NC	NC	NC	NC	NC	NC	NC	hypothetical protein PRUPE_ppa007531mg [Prunus persica]
TR67267|c2_g15	DOWN	DOWN	NC	DOWN	NC	DOWN	NC	DOWN	NC	NC	NC	NC	NC
TR67217|c2_g12	NC	NC	NC	NC	NC	NC	NC	NC	NC	NC	NC	DOWN	DOWN	PREDICTED: LOW QUALITY PROTEIN: uncharacterized protein LOC103321987 [Prunus mume]
TR58351|c0_g1	UP	NC	DOWN	NC	DOWN	DOWN	NC	DOWN	NC	DOWN	NC	DOWN	NC	PREDICTED: NAC domain-containing protein 43 [Prunus mume]
TR63154|c2_g5	NC	NC	NC	NC	NC	DOWN	NC	DOWN	NC	DOWN	NC	NC	NC	hypothetical protein PRUPE_ppa001964mg [Prunus persica]
TR63652|c3_g17	NC	NC	NC	NC	NC	NC	NC	NC	NC	NC	NC	UP	NC	hypothetical protein PRUPE_ppa000193mg [Prunus persica]
TR54902|c2_g4	NC	NC	NC	UP	NC	UP	NC	UP	NC	UP	NC	UP	NC	PREDICTED: syntaxin-81 isoform X2 [Prunus mume]
TR63344|c0_g3	NC	NC	NC	NC	NC	NC	NC	DOWN	NC	NC	NC	NC	NC	hypothetical protein PRUPE_ppa013436mg [Prunus persica]
TR64291|c0_g1	NC	DOWN	DOWN	NC	NC	NC	NC	DOWN	NC	NC	NC	NC	NC	hypothetical protein PRUPE_ppa007494mg [Prunus persica]
TR58579|c2_g5	UP	NC	NC	NC	NC	NC	NC	NC	NC	NC	NC	NC	NC	PREDICTED: uncharacterized protein LOC103336680 [Prunus mume]
TR53913|c0_g4	NC	UP	NC	NC	DOWN	NC	NC	NC	NC	NC	NC	NC	NC	PREDICTED: gamma-interferon-inducible lysosomal thiol reductase-like [Prunus mume]
TR55087|c0_g9	UP	DOWN	DOWN	NC	NC	DOWN	NC	NC	NC	NC	NC	DOWN	NC	PREDICTED: pathogenesis-related protein PR-4 [Prunus mume]
TR64516|c2_g20	NC	NC	NC	DOWN	DOWN	NC	NC	DOWN	NC	DOWN	NC	DOWN	NC	hypothetical protein PRUPE_ppa007899mg [Prunus persica]
TR65325|c1_g3	NC	NC	NC	NC	NC	UP	UP	UP	NC	UP	NC	UP	UP	PREDICTED: methyltransferase-like protein 13 [Prunus mume]
TR48338|c3_g4	UP	UP	NC	DOWN	DOWN	NC	NC	NC	NC	NC	NC	NC	NC	PREDICTED: CRIB domain-containing protein RIC4 [Prunus mume]
TR60579|c0_g11	NC	UP	UP	UP	DOWN	NC	DOWN	NC	NC	NC	NC	NC	NC	PREDICTED: WAT1-related protein At2g37460-like [Prunus mume]
TR63903|c0_g6	NC	NC	DOWN	NC	NC	DOWN	NC	NC	NC	NC	NC	NC	NC	hypothetical protein PRUPE_ppa002537mg [Prunus persica]
TR61984|c1_g1	NC	NC	NC	NC	NC	DOWN	DOWN	DOWN	NC	DOWN	DOWN	DOWN	DOWN	PREDICTED: phospholipase A1-Igamma2, chloroplastic [Prunus mume]
TR66724|c2_g3	NC	NC	NC	UP	NC	UP	NC	UP	NC	UP	UP	UP	DOWN	PREDICTED: myb-like protein V [Prunus mume]
TR52347|c0_g4	NC	NC	NC	NC	NC	DOWN	NC	NC	UP	UP	NC	UP	NC	hypothetical protein PRUPE_ppa011421mg [Prunus persica]
TR59886|c0_g18	NC	NC	NC	DOWN	NC	DOWN	DOWN	DOWN	NC	DOWN	NC	DOWN	NC	mitochondrial phosphatic carrier [Prunus persica]
TR61100|c0_g17	NC	NC	NC	DOWN	NC	DOWN	NC	NC	NC	NC	NC	NC	NC	PREDICTED: proline-rich receptor-like protein kinase PERK2 isoform X2 [Prunus mume]
TR67434|c2_g24	NC	NC	DOWN	NC	NC	NC	NC	NC	NC	NC	NC	UP	UP
TR66173|c4_g3	NC	NC	NC	NC	UP	NC	NC	NC	NC	NC	NC	NC	NC
TR57708|c1_g6	NC	NC	NC	NC	NC	NC	NC	NC	NC	UP	UP	UP	NC	PREDICTED: WUSCHEL-related homeobox 9 [Prunus mume]
TR65867|c4_g53	NC	NC	NC	DOWN	DOWN	DOWN	NC	DOWN	NC	DOWN	NC	NC	NC	hypothetical protein PRUPE_ppa003079mg [Prunus persica]
TR62857|c0_g17	NC	NC	DOWN	DOWN	DOWN	NC	NC	NC	NC	DOWN	NC	NC	NC	hypothetical protein PRUPE_ppa003425mg [Prunus persica]
TR12434|c0_g1	NC	DOWN	NC	DOWN	NC	NC	NC	DOWN	NC	DOWN	NC	DOWN	NC
TR31881|c1_g2	NC	NC	NC	UP	NC	NC	NC	NC	NC	UP	NC	NC	NC	PREDICTED: uncharacterized protein LOC103341120 [Prunus mume]
TR57607|c1_g21	NC	NC	NC	NC	NC	NC	NC	NC	NC	UP	NC	UP	NC	hypothetical protein PRUPE_ppa018304mg [Prunus persica]
TR64847|c0_g11	NC	NC	NC	NC	NC	DOWN	DOWN	DOWN	NC	NC	NC	NC	NC	hypothetical protein PRUPE_ppa004919mg [Prunus persica]
TR50965|c0_g1	NC	NC	NC	UP	UP	NC	DOWN	NC	NC	NC	NC	NC	NC	hypothetical protein PRUPE_ppa004527mg [Prunus persica]
TR53258|c1_g2	NC	NC	NC	NC	NC	NC	NC	NC	NC	NC	NC	NC	UP
TR55108|c1_g12	NC	DOWN	DOWN	DOWN	NC	DOWN	NC	DOWN	NC	NC	UP	NC	NC	delta-1-pyrroline-5-carboxylate synthetase [Prunus persica]
TR63044|c4_g9	NC	NC	NC	NC	NC	NC	NC	NC	NC	UP	NC	UP	UP	hypothetical protein PRUPE_ppa003901mg [Prunus persica]
TR60756|c0_g3	NC	NC	NC	NC	NC	DOWN	NC	DOWN	NC	NC	NC	NC	NC	hypothetical protein PRUPE_ppa011764mg [Prunus persica]
TR55373|c1_g1	DOWN	DOWN	DOWN	DOWN	NC	DOWN	NC	DOWN	NC	DOWN	UP	DOWN	DOWN	PREDICTED: UDP-glycosyltransferase 74E2-like [Prunus mume]
TR58113|c0_g4	NC	DOWN	NC	DOWN	NC	DOWN	NC	DOWN	NC	DOWN	NC	NC	NC	hypothetical protein PRUPE_ppa008113mg [Prunus persica]
TR55197|c0_g6	NC	NC	NC	NC	NC	NC	NC	NC	NC	NC	NC	DOWN	NC	PREDICTED: ubiquitin carboxyl-terminal hydrolase 22-like isoform X2 [Prunus mume]
TR64070|c2_g30	DOWN	DOWN	DOWN	DOWN	NC	DOWN	NC	DOWN	NC	DOWN	NC	DOWN	NC	PREDICTED: glucan endo-1,3-beta-D-glucosidase [Fragaria vesca subsp. vesca]
TR65416|c2_g5	NC	NC	NC	NC	NC	NC	NC	NC	NC	UP	NC	UP	UP	PREDICTED: queuine tRNA-ribosyltransferase-like [Prunus mume]
TR60032|c1_g2	NC	NC	NC	NC	DOWN	NC	NC	NC	NC	NC	NC	DOWN	DOWN	PREDICTED: reticulon-like protein B12 [Prunus mume]
TR49759|c4_g8	NC	DOWN	NC	NC	NC	NC	NC	NC	NC	DOWN	NC	DOWN	NC	hypothetical protein CICLE_v10024476mg, partial [Citrus clementina]
TR64180|c2_g15	NC	DOWN	DOWN	NC	NC	NC	NC	DOWN	NC	DOWN	NC	DOWN	NC	hypothetical protein PRUPE_ppa007129mg [Prunus persica]
TR55832|c3_g14	NC	DOWN	NC	NC	NC	NC	NC	DOWN	NC	NC	NC	DOWN	NC	PREDICTED: NAC transcription factor 25 [Prunus mume]
TR55776|c3_g5	NC	UP	UP	NC	NC	NC	NC	NC	NC	NC	NC	NC	NC	PREDICTED: aquaporin PIP1-2 isoform X2 [Prunus mume]
TR55305|c1_g14	NC	NC	NC	NC	NC	NC	NC	NC	NC	NC	DOWN	DOWN	NC	PREDICTED: transaldolase-like [Pyrus x bretschneideri]
TR61465|c0_g19	NC	NC	NC	NC	NC	NC	NC	NC	NC	DOWN	NC	DOWN	NC	hypothetical protein PRUPE_ppa012254mg [Prunus persica]
TR62129|c0_g18	NC	NC	DOWN	NC	NC	NC	NC	DOWN	NC	DOWN	NC	DOWN	NC
TR65690|c1_g3	NC	UP	UP	UP	NC	UP	NC	UP	NC	UP	NC	UP	NC	PREDICTED: myb family transcription factor APL-like isoform X2 [Prunus mume]
TR47746|c0_g19	NC	NC	NC	DOWN	NC	NC	NC	NC	NC	NC	NC	NC	NC	hypothetical protein PRUPE_ppa005133mg [Prunus persica]
TR67599|c1_g8	NC	NC	NC	NC	NC	UP	NC	UP	NC	UP	NC	UP	UP	hypothetical protein GLYMA_18G266400 [Glycine max]
TR67477|c0_g5	DOWN	DOWN	NC	DOWN	NC	DOWN	NC	DOWN	NC	DOWN	NC	DOWN	NC	hypothetical protein PRUPE_ppa004652mg [Prunus persica]
TR53292|c0_g19	NC	NC	NC	NC	NC	NC	NC	NC	NC	NC	NC	DOWN	NC	PREDICTED: uncharacterized protein LOC103340563 [Prunus mume]
TR47620|c0_g2	NC	DOWN	NC	DOWN	NC	NC	NC	DOWN	NC	NC	UP	NC	NC	PREDICTED: copper-transporting ATPase PAA1, chloroplastic-like isoform X1 [Malus domestica]
TR54431|c3_g1	NC	NC	NC	NC	NC	NC	NC	NC	NC	NC	NC	DOWN	DOWN	PREDICTED: alanine--glyoxylate aminotransferase 2 homolog 2, mitochondrial-like [Prunus mume]
TR67350|c1_g6	NC	NC	NC	NC	NC	NC	NC	NC	NC	NC	NC	DOWN	DOWN	PREDICTED: uncharacterized protein C13E7.11-like isoform X1 [Prunus mume]
TR67569|c2_g2	NC	NC	NC	DOWN	DOWN	DOWN	NC	DOWN	NC	DOWN	NC	NC	NC	PREDICTED: SNF2 domain-containing protein CLASSY 4-like [Prunus mume]
TR63111|c0_g4	NC	NC	NC	DOWN	NC	NC	NC	DOWN	NC	DOWN	NC	DOWN	NC	PREDICTED: systemin receptor SR160 [Prunus mume]
TR65220|c0_g4	NC	DOWN	DOWN	NC	NC	NC	NC	NC	NC	NC	NC	DOWN	NC	PREDICTED: UDP-glycosyltransferase 75C1-like [Prunus mume]
TR63576|c0_g1	NC	NC	NC	NC	NC	NC	NC	NC	NC	NC	NC	NC	UP	PREDICTED: GPN-loop GTPase 1 homolog [Prunus mume]
TR61732|c3_g9	NC	NC	UP	NC	NC	NC	NC	NC	NC	NC	NC	DOWN	NC	PREDICTED: uncharacterized protein LOC103321649 [Prunus mume]
TR61273|c0_g18	NC	NC	UP	NC	NC	NC	NC	NC	NC	NC	NC	DOWN	NC	hypothetical protein PRUPE_ppa012316mg [Prunus persica]
TR62078|c0_g4	NC	DOWN	DOWN	NC	NC	DOWN	NC	NC	NC	DOWN	NC	DOWN	NC	PREDICTED: nematode resistance protein-like HSPRO2 [Prunus mume]
TR64711|c3_g3	NC	NC	DOWN	DOWN	NC	NC	NC	DOWN	DOWN	DOWN	NC	DOWN	NC	PREDICTED: probable serine/threonine-protein kinase WNK9 [Prunus mume]
TR67434|c1_g1	NC	NC	NC	NC	NC	UP	NC	UP	NC	UP	NC	UP	NC	hypothetical protein PRUPE_ppa018304mg [Prunus persica]
TR65491|c0_g8	NC	NC	NC	DOWN	DOWN	DOWN	NC	NC	NC	DOWN	NC	DOWN	NC	hypothetical protein PRUPE_ppa010945mg [Prunus persica]
TR54389|c0_g1	NC	NC	DOWN	NC	NC	NC	NC	NC	NC	NC	NC	NC	NC	hypothetical protein PRUPE_ppa023710mg [Prunus persica]
TR67324|c4_g9	DOWN	NC	NC	DOWN	NC	DOWN	DOWN	DOWN	NC	NC	NC	DOWN	NC	PREDICTED: lipoxygenase 6, chloroplastic [Prunus mume]
TR61031|c4_g2	NC	NC	NC	NC	NC	NC	NC	NC	NC	UP	NC	NC	NC	hypothetical protein PRUPE_ppa005135mg [Prunus persica]
TR59403|c2_g15	NC	DOWN	NC	DOWN	NC	NC	NC	NC	NC	NC	NC	DOWN	NC	hypothetical protein PRUPE_ppa018079mg [Prunus persica]
TR65498|c5_g21	NC	NC	NC	NC	NC	NC	NC	NC	NC	NC	UP	NC	NC
TR58049|c0_g6	NC	NC	NC	DOWN	NC	DOWN	NC	DOWN	NC	DOWN	NC	DOWN	NC	PREDICTED: formin-like protein 18 [Prunus mume]
TR61934|c2_g3	NC	NC	NC	NC	NC	UP	NC	NC	NC	NC	NC	NC	NC	hypothetical protein PRUPE_ppa008133mg [Prunus persica]
TR62671|c0_g7	NC	UP	UP	UP	UP	UP	NC	UP	NC	UP	NC	NC	NC	hypothetical protein PRUPE_ppa011798mg [Prunus persica]
TR67429|c2_g27	NC	NC	NC	NC	NC	DOWN	NC	NC	NC	DOWN	NC	NC	NC	hypothetical protein PRUPE_ppa000147mg [Prunus persica]
TR66117|c2_g5	NC	NC	NC	NC	NC	NC	NC	NC	NC	NC	NC	DOWN	NC	PREDICTED: ethylene-overproduction protein 1 isoform X1 [Prunus mume]
TR55022|c2_g20	NC	NC	NC	NC	NC	NC	NC	NC	NC	UP	NC	UP	NC
TR57058|c0_g5	NC	NC	NC	DOWN	DOWN	DOWN	NC	DOWN	NC	DOWN	NC	DOWN	NC	PREDICTED: protein GPR107-like [Prunus mume]
TR66257|c3_g3	NC	NC	NC	NC	DOWN	NC	NC	NC	NC	NC	NC	NC	NC	PREDICTED: transcription factor bHLH68 [Prunus mume]
TR47858|c1_g5	NC	NC	NC	NC	NC	NC	NC	DOWN	NC	NC	NC	DOWN	NC	hypothetical protein PRUPE_ppa009960mg [Prunus persica]
TR64248|c18_g1	NC	NC	DOWN	NC	NC	NC	NC	NC	NC	NC	NC	NC	NC	hypothetical protein PRUPE_ppb022325mg, partial [Prunus persica]
TR66275|c3_g16	NC	NC	NC	NC	NC	UP	NC	NC	NC	NC	NC	NC	NC	PREDICTED: indole-3-acetic acid-induced protein ARG7-like [Prunus mume]
TR67577|c3_g6	NC	NC	NC	NC	NC	DOWN	NC	DOWN	NC	NC	NC	NC	NC	hypothetical protein PRUPE_ppa000099mg [Prunus persica]
TR60665|c7_g29	NC	DOWN	DOWN	DOWN	DOWN	DOWN	NC	DOWN	NC	DOWN	NC	DOWN	NC
TR53548|c0_g5	NC	NC	NC	NC	NC	NC	NC	NC	NC	UP	NC	UP	NC	PREDICTED: prostaglandin E synthase 2-like [Prunus mume]
TR58520|c1_g6	NC	NC	NC	NC	NC	NC	NC	DOWN	NC	NC	NC	UP	NC	PREDICTED: E3 ubiquitin-protein ligase At1g12760 isoform X2 [Prunus mume]
TR64789|c3_g5	UP	NC	NC	UP	UP	UP	NC	UP	NC	NC	NC	NC	NC	alpha-L-arabinofuranosidase [Prunus salicina]
TR51336|c0_g1	DOWN	DOWN	NC	NC	NC	DOWN	NC	DOWN	NC	NC	NC	DOWN	NC	hypothetical protein PRUPE_ppa010152mg [Prunus persica]
TR52002|c0_g8	DOWN	NC	NC	DOWN	NC	DOWN	NC	DOWN	NC	DOWN	NC	DOWN	NC	PREDICTED: uncharacterized protein LOC103328824 [Prunus mume]
TR64080|c0_g5	NC	NC	NC	NC	NC	NC	NC	NC	NC	NC	NC	UP	UP	PREDICTED: protease Do-like 10, mitochondrial [Prunus mume]
TR66408|c0_g1	NC	DOWN	DOWN	DOWN	NC	DOWN	NC	DOWN	NC	DOWN	NC	DOWN	DOWN	hypothetical protein PRUPE_ppa000435mg [Prunus persica]
TR55729|c2_g1	NC	UP	UP	UP	NC	UP	DOWN	UP	NC	UP	NC	UP	NC	HSP19 class II, partial [Citrus x paradisi]
TR67422|c3_g14	NC	NC	NC	NC	NC	NC	NC	NC	NC	NC	NC	UP	NC	PREDICTED: glutamate receptor 2.7-like [Prunus mume]
TR50133|c0_g22	NC	NC	NC	DOWN	NC	DOWN	NC	NC	NC	DOWN	NC	DOWN	NC
TR56946|c0_g1	NC	DOWN	NC	NC	NC	NC	NC	NC	NC	DOWN	DOWN	DOWN	DOWN	cytosolic invertase 1 [Prunus persica]
TR56553|c2_g12	NC	NC	NC	NC	NC	NC	NC	NC	NC	UP	NC	NC	NC	PREDICTED: xyloglucan endotransglucosylase/hydrolase protein 22-like [Prunus mume]
TR62119|c2_g1	NC	NC	NC	NC	NC	NC	NC	UP	UP	UP	NC	UP	NC	PREDICTED: probable polygalacturonase [Prunus mume]
TR63112|c1_g14	NC	UP	UP	UP	NC	NC	NC	UP	NC	NC	DOWN	DOWN	DOWN	PREDICTED: protein NRT1/ PTR FAMILY 4.6 [Prunus mume]
TR48366|c0_g1	NC	NC	NC	DOWN	NC	DOWN	NC	NC	NC	DOWN	NC	NC	NC	PREDICTED: ferritin-4, chloroplastic-like [Prunus mume]
TR66166|c0_g9	NC	NC	NC	NC	NC	DOWN	NC	NC	NC	DOWN	NC	DOWN	NC
TR64610|c0_g10	NC	DOWN	DOWN	NC	NC	DOWN	NC	DOWN	NC	DOWN	NC	DOWN	DOWN	PREDICTED: glycerol-3-phosphate acyltransferase 1 [Prunus mume]
TR59741|c2_g2	NC	DOWN	NC	NC	NC	DOWN	NC	NC	NC	NC	NC	DOWN	NC
TR67055|c1_g7	NC	UP	NC	UP	NC	NC	NC	NC	NC	NC	NC	NC	NC	hypothetical protein PRUPE_ppa006770mg [Prunus persica]
TR66240|c0_g7	DOWN	NC	UP	NC	NC	DOWN	NC	DOWN	NC	DOWN	NC	DOWN	NC	PREDICTED: glutamate receptor 3.4-like [Prunus mume]
TR67628|c1_g11	NC	DOWN	NC	NC	NC	NC	NC	NC	NC	UP	UP	UP	NC	Co-chaperone 30 [Prunus persica var. persica]
TR65428|c0_g1	NC	DOWN	NC	DOWN	NC	DOWN	NC	DOWN	NC	NC	UP	DOWN	DOWN	PREDICTED: stachyose synthase-like [Prunus mume]
TR62220|c4_g6	NC	NC	NC	DOWN	DOWN	NC	NC	NC	NC	DOWN	NC	DOWN	NC	hypothetical protein PRUPE_ppa007896mg [Prunus persica]
TR50605|c1_g1	NC	NC	NC	NC	NC	NC	NC	NC	NC	NC	NC	NC	UP
TR66451|c4_g17	NC	NC	UP	DOWN	DOWN	NC	NC	DOWN	NC	NC	NC	DOWN	NC
TR65011|c0_g2	NC	DOWN	DOWN	NC	UP	NC	NC	NC	NC	NC	NC	NC	NC	hypothetical protein PRUPE_ppa001023mg [Prunus persica]
TR65318|c3_g20	NC	NC	NC	NC	NC	DOWN	NC	NC	NC	NC	NC	NC	NC
TR64043|c0_g7	NC	NC	NC	NC	NC	NC	NC	NC	NC	DOWN	NC	NC	NC
TR59885|c1_g17	NC	NC	NC	NC	DOWN	NC	NC	NC	NC	DOWN	NC	NC	NC
TR58931|c2_g7	NC	NC	NC	DOWN	NC	NC	NC	DOWN	NC	NC	NC	DOWN	NC
TR62507|c0_g8	NC	DOWN	NC	NC	NC	NC	NC	NC	NC	DOWN	NC	DOWN	NC	hypothetical protein PRUPE_ppa026241mg [Prunus persica]
TR66621|c0_g4	NC	NC	NC	NC	UP	NC	NC	NC	NC	NC	NC	NC	NC	hypothetical protein PRUPE_ppa000744mg [Prunus persica]
TR64128|c3_g7	NC	NC	NC	NC	NC	NC	NC	NC	NC	NC	NC	UP	NC	hypothetical protein PRUPE_ppa000460mg [Prunus persica]
TR67366|c3_g7	NC	NC	NC	NC	NC	UP	NC	UP	NC	NC	NC	NC	NC	PREDICTED: serine/threonine-protein phosphatase 7-like [Prunus mume]
TR53566|c0_g4	NC	NC	NC	DOWN	NC	DOWN	NC	DOWN	NC	NC	NC	DOWN	NC	PREDICTED: uncharacterized protein LOC103324892 [Prunus mume]
TR66899|c0_g8	NC	UP	UP	UP	NC	UP	NC	UP	NC	UP	NC	UP	NC	PREDICTED: DNA ligase 4 [Prunus mume]
TR50175|c1_g2	DOWN	DOWN	DOWN	DOWN	NC	DOWN	NC	DOWN	NC	DOWN	NC	DOWN	DOWN
TR28242|c0_g4	NC	NC	NC	NC	NC	NC	NC	NC	NC	NC	NC	DOWN	NC	PREDICTED: catalase isozyme 1 [Prunus mume]
TR52394|c2_g9	NC	NC	NC	NC	NC	NC	NC	NC	NC	NC	NC	NC	UP
TR65641|c1_g27	NC	NC	NC	DOWN	DOWN	DOWN	NC	DOWN	NC	DOWN	NC	DOWN	NC	hypothetical protein PRUPE_ppa001903mg [Prunus persica]
TR50625|c1_g5	DOWN	DOWN	DOWN	DOWN	NC	DOWN	NC	DOWN	NC	DOWN	NC	NC	NC	PREDICTED: probable mannitol dehydrogenase isoform X2 [Prunus mume]
TR59847|c0_g1	NC	DOWN	DOWN	DOWN	NC	DOWN	NC	DOWN	NC	DOWN	UP	DOWN	NC	PREDICTED: cytochrome P450 CYP736A12-like [Prunus mume]
TR58917|c0_g15	NC	NC	NC	NC	NC	UP	NC	UP	NC	UP	NC	UP	NC	hypothetical protein PRUPE_ppa008235mg [Prunus persica]
TR56223|c0_g3	NC	NC	NC	NC	NC	DOWN	NC	NC	NC	NC	NC	DOWN	NC	hypothetical protein PRUPE_ppa006792mg [Prunus persica]
TR56170|c1_g10	NC	UP	UP	UP	NC	UP	NC	NC	DOWN	NC	NC	NC	NC
TR17626|c0_g1	UP	UP	NC	UP	UP	UP	NC	UP	NC	UP	NC	UP	UP	hypothetical protein PRUPE_ppa014312mg [Prunus persica]
TR61984|c1_g9	NC	DOWN	NC	DOWN	NC	NC	NC	DOWN	NC	NC	NC	DOWN	NC	PREDICTED: phospholipase A1-Igamma2, chloroplastic [Prunus mume]
TR62007|c1_g9	NC	NC	NC	NC	NC	NC	NC	NC	NC	NC	NC	NC	UP	hypothetical protein PRUPE_ppa007367mg [Prunus persica]
TR57158|c0_g4	NC	DOWN	DOWN	NC	UP	NC	NC	NC	NC	NC	NC	DOWN	DOWN	SHATTERPPOOF-like protein [Prunus triloba]
TR48326|c0_g8	NC	NC	NC	DOWN	DOWN	DOWN	NC	DOWN	NC	DOWN	NC	DOWN	NC
TR47789|c1_g1	NC	NC	UP	UP	NC	UP	NC	UP	NC	NC	NC	NC	DOWN	PREDICTED: auxin-responsive protein IAA8-like [Prunus mume]
TR65502|c0_g5	NC	DOWN	NC	DOWN	NC	DOWN	NC	DOWN	NC	DOWN	NC	DOWN	NC	hypothetical protein PRUPE_ppa004480mg [Prunus persica]
TR49558|c0_g12	NC	NC	NC	UP	NC	NC	NC	NC	NC	NC	NC	NC	NC	hypothetical protein CISIN_1g0317061mg, partial [Citrus sinensis]
TR63643|c0_g1	NC	NC	UP	NC	NC	NC	NC	NC	NC	NC	NC	NC	NC	hypothetical protein VITISV_041509 [Vitis vinifera]
TR62585|c0_g7	NC	NC	NC	NC	NC	DOWN	NC	NC	NC	NC	NC	NC	NC	hypothetical protein PRUPE_ppa008018mg [Prunus persica]
TR56680|c0_g4	NC	NC	NC	NC	NC	DOWN	NC	NC	NC	DOWN	NC	DOWN	NC	PREDICTED: ocs element-binding factor 1, partial [Prunus mume]
TR58865|c1_g8	NC	DOWN	NC	NC	NC	DOWN	NC	DOWN	NC	NC	NC	DOWN	NC	hypothetical protein PRUPE_ppa011290mg [Prunus persica]
TR41959|c0_g1	NC	NC	NC	UP	UP	UP	NC	UP	NC	UP	NC	UP	NC	hypothetical protein PRUPE_ppa014532mg [Prunus persica]
TR59168|c1_g1	NC	UP	NC	UP	UP	UP	NC	UP	NC	UP	NC	UP	NC	PREDICTED: uncharacterized protein LOC103331222 [Prunus mume]
TR65316|c0_g18	NC	NC	NC	NC	NC	NC	NC	NC	NC	NC	UP	NC	NC	hypothetical protein PRUPE_ppa001862mg [Prunus persica]
TR54675|c0_g5	NC	NC	NC	DOWN	DOWN	DOWN	NC	DOWN	NC	DOWN	NC	DOWN	NC	PREDICTED: 50S ribosomal protein L12, chloroplastic-like [Prunus mume]
TR64868|c1_g3	NC	DOWN	DOWN	DOWN	NC	DOWN	NC	DOWN	NC	NC	NC	DOWN	NC	PREDICTED: receptor-like protein kinase HAIKU2, partial [Prunus mume]
TR64784|c2_g3	NC	NC	NC	DOWN	NC	NC	NC	NC	NC	NC	NC	NC	NC
TR61673|c1_g8	DOWN	NC	NC	DOWN	NC	NC	UP	NC	DOWN	DOWN	NC	DOWN	NC	PREDICTED: subtilisin-like protease [Prunus mume]
TR48683|c0_g2	NC	NC	NC	UP	UP	UP	NC	UP	NC	UP	NC	UP	NC	PREDICTED: chromatin modification-related protein EAF3-like isoform X3 [Pyrus x bretschneideri]
TR60221|c1_g2	NC	DOWN	DOWN	DOWN	DOWN	DOWN	NC	DOWN	NC	DOWN	NC	NC	NC	PREDICTED: leucine-rich repeat extensin-like protein 3 [Prunus mume]
TR50389|c0_g1	NC	NC	NC	NC	NC	NC	NC	DOWN	NC	NC	NC	NC	NC	PREDICTED: histone acetyltransferase KAT6A-like [Prunus mume]
TR66233|c4_g14	NC	DOWN	DOWN	NC	UP	NC	NC	NC	NC	NC	NC	NC	NC	PREDICTED: purple acid phosphatase-like [Prunus mume]
TR66729|c4_g38	NC	NC	NC	NC	NC	UP	NC	UP	UP	UP	NC	UP	NC	PREDICTED: embryonic protein DC-8-like [Prunus mume]
TR51841|c0_g1	NC	NC	NC	UP	UP	NC	NC	UP	NC	UP	NC	UP	NC	PREDICTED: FACT complex subunit SSRP1 [Prunus mume]
TR62490|c1_g3	NC	NC	NC	NC	NC	UP	NC	UP	NC	NC	DOWN	NC	NC	PREDICTED: vacuolar-sorting receptor 1-like [Prunus mume]
TR66275|c3_g17	NC	NC	NC	NC	NC	UP	NC	NC	NC	NC	NC	NC	NC
TR55559|c28_g3	NC	NC	NC	UP	UP	NC	NC	UP	NC	UP	DOWN	UP	DOWN
TR63275|c0_g7	NC	NC	NC	NC	NC	DOWN	DOWN	NC	UP	NC	NC	UP	UP	hypothetical protein PRUPE_ppa005431mg [Prunus persica]
TR63112|c1_g11	NC	UP	UP	NC	DOWN	NC	NC	NC	NC	NC	NC	DOWN	NC
TR62238|c0_g10	NC	DOWN	DOWN	DOWN	NC	NC	NC	NC	NC	NC	NC	DOWN	NC	PREDICTED: F-box protein SKIP22-like [Prunus mume]
TR54506|c1_g14	NC	DOWN	DOWN	DOWN	NC	DOWN	NC	DOWN	NC	DOWN	DOWN	DOWN	NC	PREDICTED: uncharacterized protein LOC103334043 [Prunus mume]
TR60310|c0_g3	NC	NC	NC	NC	NC	NC	NC	NC	NC	NC	NC	UP	NC	PREDICTED: zinc finger protein 830 isoform X1 [Prunus mume]
TR52315|c0_g1	NC	NC	NC	NC	NC	NC	NC	NC	NC	NC	NC	NC	DOWN	PREDICTED: zinc transporter 1-like [Pyrus x bretschneideri]
TR62179|c0_g5	NC	NC	NC	DOWN	NC	DOWN	NC	DOWN	NC	DOWN	NC	DOWN	NC	PREDICTED: transcription factor VIP1 [Prunus mume]
TR65219|c1_g34	NC	NC	NC	NC	NC	NC	NC	NC	NC	UP	NC	UP	NC	hypothetical protein PRUPE_ppa009099mg [Prunus persica]
TR56111|c0_g14	NC	NC	NC	NC	NC	NC	NC	UP	NC	NC	NC	UP	UP	hypothetical protein PRUPE_ppa014271mg [Prunus persica]
TR67822|c41_g11	UP	NC	NC	NC	NC	NC	NC	UP	NC	UP	NC	UP	NC	PREDICTED: LOW QUALITY PROTEIN: uncharacterized protein At1g04910 [Prunus mume]
TR61573|c0_g6	NC	NC	NC	NC	NC	UP	UP	NC	NC	NC	NC	NC	NC	hypothetical protein PRUPE_ppa021535mg, partial [Prunus persica]
TR66404|c4_g8	NC	UP	UP	NC	NC	NC	NC	DOWN	NC	DOWN	NC	NC	NC	translation elongation factor [Cicer arietinum]
TR45460|c0_g3	NC	NC	UP	NC	NC	NC	NC	NC	NC	NC	NC	NC	NC	hypothetical protein PRUPE_ppa021761m1g, partial [Prunus persica]
TR67580|c12_g5	NC	NC	NC	NC	NC	NC	NC	NC	NC	NC	NC	UP	NC
TR60066|c0_g6	DOWN	UP	UP	NC	NC	NC	NC	NC	NC	NC	NC	DOWN	DOWN
TR40843|c0_g6	NC	NC	UP	NC	DOWN	NC	NC	NC	NC	NC	NC	NC	NC
TR61455|c1_g1	NC	UP	UP	UP	UP	UP	NC	UP	NC	UP	NC	UP	NC	hypothetical protein PRUPE_ppa009974mg [Prunus persica]
TR64527|c3_g2	NC	NC	NC	DOWN	DOWN	DOWN	NC	DOWN	NC	DOWN	NC	DOWN	NC
TR64743|c2_g2	NC	NC	UP	NC	UP	NC	UP	NC	NC	NC	NC	NC	NC	PREDICTED: uncharacterized protein LOC103324748 isoform X2 [Prunus mume]
TR66794|c0_g22	NC	NC	NC	NC	NC	NC	NC	NC	NC	DOWN	NC	DOWN	NC	hypothetical protein PRUPE_ppa006658mg [Prunus persica]
TR65127|c2_g1	NC	NC	NC	NC	UP	NC	NC	NC	NC	NC	NC	NC	NC	PREDICTED: DNA methyltransferase 1-associated protein 1 isoform X2 [Prunus mume]
TR51129|c1_g9	NC	UP	UP	NC	NC	NC	NC	NC	NC	NC	NC	NC	NC	PREDICTED: uncharacterized protein LOC103324978 [Prunus mume]
TR64170|c0_g4	NC	NC	NC	NC	NC	DOWN	NC	DOWN	NC	DOWN	NC	NC	NC
TR63652|c3_g2	NC	DOWN	NC	DOWN	NC	NC	NC	NC	NC	NC	NC	NC	UP
TR56201|c0_g4	NC	UP	UP	UP	NC	NC	NC	NC	NC	NC	NC	NC	NC	hypothetical protein PRUPE_ppa009497mg [Prunus persica]
TR31315|c0_g8	NC	NC	NC	UP	NC	UP	NC	UP	NC	NC	NC	NC	NC	elongation factor 1-alpha [Nymphaea hybrid cultivar]
TR62238|c0_g14	NC	DOWN	NC	DOWN	NC	DOWN	NC	DOWN	NC	DOWN	NC	NC	UP	PREDICTED: F-box protein SKIP22-like [Prunus mume]
TR54007|c3_g12	NC	NC	NC	UP	NC	UP	UP	UP	NC	UP	NC	UP	UP	PREDICTED: uncharacterized protein LOC103326535 [Prunus mume]
TR67497|c6_g21	NC	NC	NC	NC	NC	NC	NC	NC	NC	NC	NC	UP	NC	PREDICTED: pentatricopeptide repeat-containing protein At1g76280-like [Prunus mume]
TR60334|c0_g9	NC	UP	UP	UP	NC	NC	NC	NC	NC	NC	NC	NC	NC	PREDICTED: lipoamide acyltransferase component of branched-chain alpha-keto acid dehydrogenase complex, mitochondrial [Prunus mume]
TR59857|c0_g2	NC	DOWN	DOWN	DOWN	UP	DOWN	DOWN	DOWN	NC	DOWN	NC	DOWN	NC	PREDICTED: chlorophyll a-b binding protein of LHCII type 1-like [Prunus mume]
TR63644|c2_g15	UP	NC	DOWN	UP	UP	UP	NC	UP	UP	UP	UP	UP	NC	hypothetical protein PRUPE_ppa008301mg [Prunus persica]
TR64060|c3_g1	NC	NC	NC	NC	NC	NC	NC	NC	NC	UP	NC	UP	NC
TR24691|c0_g2	NC	NC	NC	NC	NC	NC	NC	NC	NC	DOWN	NC	DOWN	NC
TR64148|c0_g15	DOWN	NC	UP	NC	NC	NC	NC	DOWN	NC	DOWN	DOWN	DOWN	DOWN	PREDICTED: protein ASPARTIC PROTEASE IN GUARD CELL 2 [Prunus mume]
TR61919|c0_g5	NC	NC	NC	NC	NC	NC	NC	NC	NC	NC	NC	UP	NC	hypothetical protein PRUPE_ppa012478mg [Prunus persica]
TR59963|c0_g20	UP	NC	DOWN	NC	NC	NC	NC	NC	NC	UP	UP	UP	NC	PREDICTED: DEAD-box ATP-dependent RNA helicase 20 [Prunus mume]
TR53822|c0_g11	NC	NC	UP	NC	NC	UP	NC	UP	NC	UP	NC	UP	NC	hypothetical protein PRUPE_ppa012749mg [Prunus persica]
TR59905|c2_g4	NC	NC	NC	NC	DOWN	NC	NC	NC	NC	NC	NC	NC	NC	hypothetical protein PRUPE_ppa010280mg [Prunus persica]
TR43361|c1_g5	NC	NC	NC	UP	UP	UP	NC	UP	NC	UP	DOWN	UP	NC	PREDICTED: DNA-directed RNA polymerases II and IV subunit 5A-like [Prunus mume]
TR50844|c0_g2	NC	NC	NC	NC	NC	NC	NC	NC	DOWN	NC	NC	NC	NC	PREDICTED: uncharacterized protein LOC103341933 [Prunus mume]
TR65712|c1_g6	NC	NC	NC	NC	NC	NC	NC	NC	NC	NC	NC	DOWN	DOWN	PREDICTED: 5'-methylthioadenosine/S-adenosylhomocysteine nucleosidase 1-like [Prunus mume]
TR56853|c1_g3	NC	NC	DOWN	NC	NC	NC	NC	NC	NC	DOWN	NC	NC	NC
TR54476|c0_g6	DOWN	DOWN	DOWN	DOWN	NC	DOWN	NC	DOWN	NC	DOWN	NC	NC	NC	hypothetical protein PRUPE_ppa002670mg [Prunus persica]
TR62633|c3_g15	NC	UP	NC	UP	UP	UP	UP	UP	NC	UP	UP	UP	NC	PREDICTED: growth-regulating factor 7 isoform X2 [Prunus mume]
TR56278|c0_g2	NC	NC	NC	NC	NC	NC	NC	NC	NC	DOWN	NC	DOWN	NC	hypothetical protein PRUPE_ppa005989mg [Prunus persica]
TR63414|c0_g20	NC	NC	NC	DOWN	NC	DOWN	NC	DOWN	NC	DOWN	NC	DOWN	NC
TR60165|c0_g6	NC	DOWN	NC	DOWN	NC	NC	NC	NC	NC	NC	NC	NC	NC	PREDICTED: probable sodium-coupled neutral amino acid transporter 6 [Prunus mume]
TR3538|c0_g1	NC	NC	DOWN	NC	NC	NC	NC	NC	NC	NC	NC	NC	NC	hypothetical protein PRUPE_ppa026484mg [Prunus persica]
TR54458|c0_g4	NC	NC	NC	NC	NC	NC	NC	NC	NC	NC	NC	UP	NC	PREDICTED: uncharacterized protein LOC103335175 [Prunus mume]
TR51292|c0_g1	NC	DOWN	DOWN	NC	NC	NC	NC	NC	NC	NC	NC	NC	NC	PREDICTED: uncharacterized protein At2g39795, mitochondrial-like [Prunus mume]
TR57697|c0_g2	NC	NC	NC	NC	DOWN	NC	NC	NC	NC	NC	NC	NC	NC	PREDICTED: laccase-17-like [Prunus mume]
TR57607|c1_g13	NC	NC	NC	NC	NC	NC	NC	UP	NC	UP	NC	UP	NC	hypothetical protein PRUPE_ppa018304mg [Prunus persica]
TR60705|c0_g2	NC	NC	UP	UP	NC	UP	NC	NC	NC	NC	NC	NC	NC	hypothetical protein PRUPE_ppa016519mg, partial [Prunus persica]
TR55550|c0_g3	NC	NC	NC	UP	NC	UP	NC	NC	NC	UP	NC	UP	NC	PREDICTED: bZIP transcription factor 60 [Prunus mume]
TR62795|c0_g1	NC	NC	NC	DOWN	NC	NC	NC	NC	NC	NC	NC	NC	NC
TR58180|c4_g12	NC	NC	NC	NC	NC	DOWN	NC	NC	NC	NC	NC	NC	NC	hypothetical protein SETIT_007379mg [Setaria italica]
TR65860|c0_g13	NC	NC	NC	NC	NC	NC	NC	NC	NC	NC	NC	DOWN	DOWN	PREDICTED: anaphase-promoting complex subunit 2-like [Prunus mume]
TR65855|c0_g1	NC	NC	NC	NC	NC	NC	NC	NC	NC	NC	NC	DOWN	NC	PREDICTED: isoamylase 2, chloroplastic [Prunus mume]
TR55370|c3_g2	UP	NC	DOWN	NC	NC	DOWN	NC	NC	NC	DOWN	NC	DOWN	NC	hypothetical protein PRUPE_ppa007441mg [Prunus persica]
TR64919|c1_g2	NC	UP	UP	NC	NC	NC	NC	NC	NC	NC	NC	NC	NC	hypothetical protein PRUPE_ppa021891mg, partial [Prunus persica]
TR63634|c2_g8	NC	NC	NC	NC	NC	NC	DOWN	NC	DOWN	NC	DOWN	NC	NC	PREDICTED: (-)-alpha-pinene synthase-like [Prunus mume]
TR62497|c0_g6	NC	NC	NC	NC	NC	NC	NC	NC	NC	DOWN	DOWN	DOWN	NC	PREDICTED: probable receptor-like serine/threonine-protein kinase At4g34500 isoform X2 [Prunus mume]
TR51078|c1_g3	NC	NC	NC	NC	NC	NC	NC	NC	DOWN	NC	NC	NC	NC
TR50530|c1_g1	NC	NC	NC	UP	UP	UP	NC	UP	NC	UP	NC	UP	NC	PREDICTED: protein vip1 [Prunus mume]
TR60507|c0_g1	NC	NC	NC	DOWN	DOWN	DOWN	NC	DOWN	NC	DOWN	NC	DOWN	NC	hypothetical protein PRUPE_ppa006282mg [Prunus persica]
TR57109|c0_g2	NC	NC	NC	NC	NC	NC	NC	NC	NC	NC	NC	DOWN	NC	hypothetical protein PRUPE_ppa011411mg [Prunus persica]
TR60151|c3_g10	NC	NC	NC	NC	NC	UP	NC	NC	NC	NC	NC	NC	NC	PREDICTED: 12-oxophytodienoate reductase 2-like [Prunus mume]
TR60747|c0_g2	NC	NC	NC	DOWN	NC	DOWN	NC	NC	NC	NC	NC	NC	NC	PREDICTED: programmed cell death protein 2-like, partial [Prunus mume]
TR49404|c0_g4	NC	NC	NC	NC	NC	DOWN	NC	DOWN	NC	DOWN	NC	DOWN	NC	hypothetical protein PRUPE_ppa012805mg [Prunus persica]
TR58009|c0_g9	UP	NC	DOWN	NC	NC	NC	NC	NC	NC	NC	NC	NC	DOWN	PREDICTED: rho GDP-dissociation inhibitor 1 [Prunus mume]
TR57513|c1_g6	NC	NC	NC	DOWN	NC	NC	NC	DOWN	NC	NC	NC	DOWN	NC	esterase/lipase superfamily protein [Prunus armeniaca]
TR60147|c6_g32	NC	NC	NC	DOWN	NC	NC	NC	NC	NC	DOWN	NC	NC	NC	PREDICTED: thioredoxin H2 [Prunus mume]
TR67026|c4_g6	NC	NC	UP	NC	UP	NC	UP	NC	NC	NC	NC	NC	NC	PREDICTED: putative septum site-determining protein minD homolog, chloroplastic, partial [Brassica napus]
TR58534|c0_g1	NC	NC	NC	NC	DOWN	NC	NC	NC	NC	NC	NC	NC	NC	PREDICTED: protein CHUP1, chloroplastic-like [Prunus mume]
TR60461|c1_g2	UP	NC	DOWN	DOWN	DOWN	NC	NC	DOWN	NC	DOWN	NC	DOWN	UP	alpha-L-arabinofuranosidase/beta-D-xylosidase [Actinidia deliciosa var. deliciosa]
TR47260|c24_g16	NC	NC	NC	NC	NC	UP	NC	UP	UP	UP	UP	UP	NC	PREDICTED: glycine-rich cell wall structural protein [Prunus mume]
TR48659|c0_g3	NC	NC	NC	UP	NC	UP	NC	UP	NC	NC	NC	NC	NC
TR55820|c1_g4	NC	NC	NC	NC	NC	NC	NC	NC	NC	NC	NC	NC	UP	hypothetical protein PRUPE_ppa011393mg [Prunus persica]
TR57251|c0_g19	NC	NC	NC	UP	NC	NC	NC	UP	NC	UP	NC	UP	NC	hypothetical protein PRUPE_ppa010556mg [Prunus persica]
TR45166|c0_g1	NC	NC	NC	NC	NC	NC	NC	NC	NC	UP	NC	NC	NC	hypothetical protein PRUPE_ppa012497mg [Prunus persica]
TR55565|c0_g7	NC	NC	NC	DOWN	NC	NC	NC	NC	NC	NC	NC	NC	NC	PREDICTED: blue copper protein-like [Prunus mume]
TR51967|c2_g20	NC	NC	NC	UP	NC	UP	NC	UP	NC	UP	DOWN	UP	NC	PREDICTED: eukaryotic translation initiation factor 3 subunit A-like [Malus domestica]
TR55559|c21_g2	NC	NC	NC	UP	NC	UP	UP	UP	NC	UP	DOWN	UP	DOWN	PREDICTED: legumin type B-like [Prunus mume]
TR50430|c2_g1	NC	NC	NC	UP	NC	UP	NC	UP	NC	UP	UP	UP	NC
TR43025|c0_g5	DOWN	DOWN	NC	NC	NC	NC	NC	DOWN	NC	NC	NC	DOWN	NC
TR61658|c0_g10	NC	NC	NC	NC	NC	NC	NC	NC	NC	DOWN	DOWN	DOWN	DOWN	At1g04410, partial [Arabidopsis thaliana]
TR59071|c1_g21	NC	NC	DOWN	NC	NC	DOWN	NC	NC	NC	DOWN	NC	DOWN	NC
TR54537|c0_g4	NC	NC	NC	NC	NC	NC	NC	NC	NC	NC	NC	NC	UP	conserved hypothetical protein [Ricinus communis]
TR61157|c1_g2	NC	DOWN	DOWN	DOWN	NC	DOWN	NC	DOWN	NC	NC	UP	NC	NC	PREDICTED: dynamin-related protein 1E [Prunus mume]
TR56497|c0_g8	NC	NC	NC	NC	NC	UP	UP	UP	NC	UP	NC	UP	NC	hypothetical protein VITISV_001215 [Vitis vinifera]
TR62469|c0_g1	NC	NC	NC	NC	NC	NC	NC	NC	NC	NC	NC	UP	NC	hypothetical protein PRUPE_ppb019761mg [Prunus persica]
TR53415|c0_g3	NC	NC	DOWN	DOWN	NC	NC	NC	NC	NC	DOWN	NC	DOWN	NC	PREDICTED: OBERON-like protein [Prunus mume]
TR51859|c4_g2	NC	NC	NC	NC	NC	NC	NC	NC	NC	NC	NC	UP	NC	hypothetical protein PRUPE_ppa011888mg [Prunus persica]
TR61717|c1_g11	NC	NC	UP	UP	NC	UP	UP	UP	DOWN	NC	DOWN	DOWN	NC	PREDICTED: auxilin-like protein 1 [Prunus mume]
TR65719|c14_g2	NC	NC	NC	NC	NC	NC	NC	NC	NC	NC	NC	UP	NC	hypothetical protein PRUPE_ppa001972mg [Prunus persica]
TR56332|c0_g25	NC	DOWN	DOWN	NC	NC	DOWN	NC	DOWN	NC	DOWN	NC	DOWN	NC	hypothetical protein PRUPE_ppa011441mg [Prunus persica]
TR67676|c4_g13	NC	NC	NC	NC	NC	NC	NC	NC	NC	UP	NC	UP	NC	hypothetical protein PRUPE_ppa013097mg [Prunus persica]
TR65894|c1_g2	DOWN	NC	UP	NC	NC	NC	NC	NC	NC	DOWN	DOWN	DOWN	NC	PREDICTED: uncharacterized protein LOC103321506 [Prunus mume]
TR54738|c2_g2	UP	NC	NC	NC	NC	NC	NC	NC	NC	UP	UP	UP	NC	hypothetical protein PRUPE_ppa003191mg [Prunus persica]
TR66549|c1_g27	NC	NC	NC	NC	NC	NC	NC	NC	NC	NC	NC	DOWN	NC	PREDICTED: AP3-complex subunit beta-A [Prunus mume]
TR60101|c0_g15	NC	NC	NC	NC	NC	NC	NC	NC	NC	NC	NC	DOWN	NC	hypothetical protein PRUPE_ppa001912mg [Prunus persica]
TR38783|c0_g1	DOWN	NC	NC	DOWN	NC	DOWN	NC	DOWN	NC	NC	NC	NC	NC
TR55595|c59_g17	NC	NC	NC	UP	NC	UP	UP	UP	DOWN	UP	DOWN	UP	DOWN
TR62528|c0_g3	NC	DOWN	NC	DOWN	NC	DOWN	NC	NC	NC	DOWN	NC	NC	NC
TR67459|c2_g11	NC	NC	DOWN	NC	NC	NC	NC	NC	NC	NC	NC	NC	NC
TR44939|c1_g4	DOWN	DOWN	DOWN	NC	NC	DOWN	NC	DOWN	NC	DOWN	NC	DOWN	DOWN	PREDICTED: protein GAST1-like [Prunus mume]
TR63955|c3_g14	NC	NC	NC	DOWN	NC	DOWN	NC	NC	NC	NC	NC	DOWN	NC	PREDICTED: probable mitochondrial chaperone BCS1-B [Prunus mume]
TR56800|c0_g6	DOWN	DOWN	DOWN	NC	NC	NC	NC	DOWN	NC	DOWN	NC	DOWN	NC	PREDICTED: protein ASPARTIC PROTEASE IN GUARD CELL 1 [Prunus mume]
TR52302|c1_g4	NC	NC	NC	NC	NC	NC	NC	NC	NC	DOWN	NC	DOWN	NC
TR60951|c1_g7	NC	NC	NC	NC	NC	NC	NC	NC	NC	NC	NC	DOWN	DOWN	PREDICTED: uncharacterized protein LOC103328863 [Prunus mume]
TR62392|c1_g7	NC	DOWN	DOWN	NC	NC	NC	NC	DOWN	NC	NC	NC	DOWN	NC	PREDICTED: ammonium transporter 1 member 1-like [Prunus mume]
TR49086|c1_g7	NC	UP	UP	NC	NC	NC	NC	NC	NC	NC	NC	NC	NC	PREDICTED: profilin-2 [Malus domestica]
TR53371|c0_g1	NC	DOWN	DOWN	DOWN	NC	NC	NC	DOWN	NC	NC	NC	NC	NC	probable pectate lyase 18 precursor [Prunus mume]
TR67253|c2_g4	NC	NC	NC	NC	NC	NC	NC	NC	NC	DOWN	NC	NC	UP	PREDICTED: splicing factor 1 isoform X2 [Prunus mume]
TR65531|c2_g7	NC	UP	UP	UP	NC	UP	NC	UP	DOWN	UP	NC	UP	NC	PREDICTED: ethylene-responsive transcription factor ERF118-like [Prunus mume]
TR67146|c7_g8	NC	NC	NC	NC	NC	NC	NC	NC	NC	UP	NC	UP	NC	hypothetical protein PRUPE_ppa003025mg [Prunus persica]
TR50282|c0_g5	NC	NC	UP	NC	NC	NC	NC	NC	NC	NC	NC	NC	NC	hypothetical protein PRUPE_ppa024515mg, partial [Prunus persica]
TR59517|c0_g21	DOWN	NC	UP	UP	NC	NC	NC	UP	NC	NC	NC	NC	NC	hypothetical protein PRUPE_ppa004948mg [Prunus persica]
TR58233|c1_g12	DOWN	NC	UP	NC	NC	NC	NC	NC	NC	NC	NC	NC	NC
TR61730|c0_g11	NC	NC	NC	DOWN	DOWN	DOWN	NC	DOWN	NC	DOWN	NC	DOWN	NC	PREDICTED: uncharacterized protein LOC103341208 [Prunus mume]
TR64512|c2_g6	NC	NC	DOWN	NC	NC	NC	NC	NC	NC	UP	UP	UP	NC	PREDICTED: nucleolin 1 isoform X2 [Prunus mume]
TR33562|c0_g3	NC	NC	NC	NC	NC	UP	NC	UP	UP	NC	NC	UP	NC	hypothetical protein PRUPE_ppa011936mg [Prunus persica]
TR65555|c0_g14	NC	NC	NC	NC	NC	NC	NC	NC	NC	NC	NC	NC	UP	PREDICTED: pentatricopeptide repeat-containing protein At4g18520 [Prunus mume]
TR72905|c0_g1	NC	NC	UP	NC	NC	NC	NC	NC	NC	NC	NC	NC	NC	hypothetical protein PRUPE_ppa016772mg [Prunus persica]
TR64753|c0_g3	NC	NC	NC	NC	NC	NC	NC	NC	NC	UP	NC	NC	NC	PREDICTED: glycine-rich protein 2-like [Vitis vinifera]
TR67251|c0_g31	NC	NC	NC	NC	NC	NC	NC	DOWN	NC	NC	NC	NC	NC
TR59149|c2_g36	NC	NC	NC	DOWN	NC	NC	NC	DOWN	NC	NC	NC	DOWN	NC
TR65495|c5_g9	NC	UP	UP	NC	NC	NC	NC	NC	NC	NC	NC	NC	NC	hypothetical protein PRUPE_ppa010628mg [Prunus persica]
TR58805|c2_g16	NC	NC	NC	NC	NC	NC	NC	NC	NC	NC	NC	DOWN	NC	hypothetical protein PRUPE_ppa013998mg [Prunus persica]
TR65442|c1_g6	NC	NC	DOWN	NC	NC	NC	NC	NC	NC	NC	NC	NC	NC	PREDICTED: DEAD-box ATP-dependent RNA helicase 24 [Prunus mume]
TR64767|c0_g7	NC	NC	NC	NC	NC	NC	NC	NC	NC	DOWN	DOWN	DOWN	NC	PREDICTED: clp protease-related protein At4g12060, chloroplastic isoform X2 [Prunus mume]
TR55559|c28_g26	NC	NC	NC	UP	NC	UP	UP	UP	NC	UP	DOWN	UP	DOWN	hypothetical protein PRUPE_ppa004418mg [Prunus persica]
TR63292|c0_g2	NC	DOWN	NC	NC	NC	NC	NC	DOWN	NC	NC	NC	NC	NC	PREDICTED: probable LRR receptor-like serine/threonine-protein kinase At4g08850 [Prunus mume]
TR57306|c0_g4	NC	NC	NC	NC	NC	NC	NC	NC	NC	UP	UP	UP	NC	hypothetical protein PRUPE_ppa009951mg [Prunus persica]
TR60748|c1_g6	NC	DOWN	NC	NC	NC	NC	NC	NC	NC	NC	NC	NC	NC	hypothetical protein PRUPE_ppa012052mg [Prunus persica]
TR61825|c1_g9	NC	NC	DOWN	NC	NC	NC	NC	NC	NC	NC	NC	NC	NC	phototropic response-like protein [Malus domestica]
TR59925|c3_g28	NC	NC	NC	NC	NC	NC	NC	UP	UP	UP	NC	UP	NC	PREDICTED: galactinol synthase 2 [Prunus mume]
TR66657|c1_g11	NC	NC	NC	NC	NC	NC	NC	UP	NC	NC	NC	UP	NC	hypothetical protein PRUPE_ppa003651m2g, partial [Prunus persica]
TR60393|c0_g3	NC	NC	NC	UP	UP	UP	NC	UP	NC	NC	DOWN	NC	NC	hypothetical protein PRUPE_ppa001629mg [Prunus persica]
TR61012|c3_g4	NC	NC	NC	NC	NC	UP	UP	UP	NC	UP	DOWN	NC	NC	Os04g0642100 [Oryza sativa Japonica Group]
TR60739|c1_g11	NC	NC	NC	NC	NC	NC	NC	NC	NC	UP	NC	NC	NC	PREDICTED: cytochrome c oxidase assembly protein COX11, mitochondrial-like [Prunus mume]
TR65969|c0_g6	NC	NC	UP	NC	DOWN	NC	NC	NC	NC	NC	NC	NC	NC	hypothetical protein PRUPE_ppa001021mg [Prunus persica]
TR58998|c0_g3	NC	NC	UP	NC	NC	NC	UP	NC	UP	NC	DOWN	NC	DOWN	hypothetical protein PRUPE_ppa022263mg [Prunus persica]
TR64491|c5_g15	NC	NC	NC	UP	UP	UP	UP	UP	NC	UP	UP	UP	NC	PREDICTED: AP2-like ethylene-responsive transcription factor AIL5 [Prunus mume]
TR52959|c0_g2	NC	NC	NC	NC	NC	NC	NC	UP	NC	NC	NC	DOWN	DOWN	PREDICTED: probable serine/threonine-protein kinase kinX [Prunus mume]
TR66189|c1_g3	NC	NC	NC	NC	NC	DOWN	NC	NC	NC	NC	NC	NC	NC
TR64516|c2_g17	NC	UP	NC	NC	NC	NC	NC	NC	NC	NC	NC	NC	NC
TR67571|c3_g2	DOWN	NC	NC	NC	NC	NC	NC	NC	NC	NC	NC	NC	NC	hypothetical protein PRUPE_ppa007432mg [Prunus persica]
TR63745|c0_g1	NC	NC	NC	NC	UP	UP	NC	UP	NC	UP	NC	NC	NC	hypothetical protein PRUPE_ppa009672mg [Prunus persica]
TR61939|c0_g1	NC	UP	UP	NC	DOWN	NC	NC	NC	NC	NC	NC	NC	NC	hypothetical protein PRUPE_ppa017356mg [Prunus persica]
TR62468|c2_g14	NC	NC	NC	NC	NC	NC	NC	NC	NC	UP	UP	NC	DOWN	PREDICTED: LOW QUALITY PROTEIN: phenolic glucoside malonyltransferase 1-like [Prunus mume]
TR57442|c4_g3	NC	NC	DOWN	DOWN	NC	NC	NC	NC	NC	NC	NC	DOWN	NC
TR53818|c0_g5	NC	NC	NC	NC	NC	NC	NC	NC	NC	NC	NC	NC	UP	PREDICTED: uncharacterized protein LOC103338549 isoform X1 [Prunus mume]
TR50922|c3_g3	NC	NC	NC	NC	NC	UP	NC	NC	NC	UP	NC	UP	NC	hypothetical protein PRUPE_ppa011596mg [Prunus persica]
TR53390|c1_g1	NC	NC	NC	NC	NC	UP	NC	NC	NC	NC	NC	UP	NC	hypothetical protein PRUPE_ppa010293mg [Prunus persica]
TR58797|c0_g15	NC	DOWN	DOWN	DOWN	NC	NC	NC	NC	NC	NC	NC	DOWN	NC	PREDICTED: probable galacturonosyltransferase 9 [Prunus mume]
TR57344|c1_g5	NC	DOWN	DOWN	NC	NC	NC	NC	NC	NC	NC	NC	NC	NC
TR56968|c0_g7	NC	NC	NC	UP	NC	NC	NC	NC	NC	NC	NC	NC	NC	PREDICTED: probable DNA replication complex GINS protein PSF1 [Prunus mume]
TR53958|c2_g5	NC	NC	NC	NC	NC	NC	NC	NC	NC	UP	NC	UP	NC	PREDICTED: protein SPIRAL1-like 3 [Prunus mume]
TR57344|c1_g1	NC	NC	NC	DOWN	NC	DOWN	NC	DOWN	NC	DOWN	NC	DOWN	DOWN	PREDICTED: phospholipase D alpha 1 [Prunus mume]
TR53667|c1_g1	NC	NC	NC	NC	NC	DOWN	NC	DOWN	NC	DOWN	NC	NC	NC	PREDICTED: DNA-(apurinic or apyrimidinic site) lyase [Prunus mume]
TR38179|c0_g1	NC	NC	NC	NC	NC	NC	NC	NC	NC	NC	NC	UP	UP	PREDICTED: delta(8)-fatty-acid desaturase-like [Prunus mume]
TR58961|c0_g2	NC	DOWN	NC	NC	NC	DOWN	NC	NC	NC	NC	NC	DOWN	NC	PREDICTED: probable aquaporin PIP1-2 [Pyrus x bretschneideri]
TR43906|c0_g1	NC	NC	NC	UP	NC	UP	NC	UP	NC	UP	NC	UP	NC	PREDICTED: serine/arginine-rich splicing factor 33 [Prunus mume]
TR53726|c5_g4	NC	NC	NC	NC	NC	NC	NC	NC	NC	UP	UP	UP	UP	PREDICTED: UDP-glycosyltransferase 85A2-like [Prunus mume]
TR67093|c0_g8	UP	NC	DOWN	NC	NC	NC	NC	NC	NC	NC	NC	NC	NC	hypothetical protein PRUPE_ppa002605mg [Prunus persica]
TR56988|c1_g3	NC	DOWN	NC	NC	NC	DOWN	NC	DOWN	NC	NC	NC	DOWN	NC
TR58411|c0_g1	NC	NC	NC	NC	NC	NC	NC	NC	NC	NC	NC	NC	DOWN	glyceraldehyde-3-phosphate dehydrogenase [Prunus cerasifera]
TR63381|c0_g17	NC	NC	NC	UP	NC	UP	NC	UP	NC	UP	NC	NC	NC	PREDICTED: pentatricopeptide repeat-containing protein At5g50390, chloroplastic [Prunus mume]
TR60583|c0_g1	NC	NC	NC	UP	NC	UP	NC	UP	NC	UP	NC	UP	NC	PREDICTED: NADPH-dependent diflavin oxidoreductase 1 [Prunus mume]
TR59835|c1_g5	NC	NC	NC	NC	NC	NC	NC	NC	NC	NC	NC	DOWN	NC	PREDICTED: bromodomain-containing protein 9-like isoform X2 [Prunus mume]
TR65998|c2_g7	NC	NC	NC	UP	NC	UP	NC	UP	NC	UP	NC	UP	NC	PREDICTED: eukaryotic translation initiation factor 5B [Prunus mume]
TR66414|c1_g21	NC	NC	NC	UP	UP	UP	NC	UP	NC	NC	DOWN	NC	NC	hypothetical protein PRUPE_ppa019802mg [Prunus persica]
TR59264|c2_g1	NC	NC	NC	NC	NC	NC	NC	NC	NC	NC	NC	DOWN	DOWN	PREDICTED: unknown protein DS12 from 2D-PAGE of leaf, chloroplastic [Prunus mume]
TR55513|c0_g12	NC	NC	NC	NC	NC	NC	NC	NC	NC	NC	NC	NC	DOWN
TR55263|c0_g1	NC	NC	NC	NC	NC	NC	NC	NC	NC	NC	NC	NC	UP	PREDICTED: long chain acyl-CoA synthetase 6, peroxisomal [Prunus mume]
TR61111|c1_g9	NC	DOWN	DOWN	DOWN	NC	DOWN	NC	DOWN	NC	NC	NC	DOWN	DOWN	PREDICTED: uncharacterized protein LOC103334411 [Prunus mume]
TR55884|c1_g4	NC	NC	NC	DOWN	DOWN	NC	NC	NC	NC	DOWN	NC	NC	UP
TR66394|c1_g6	NC	NC	NC	DOWN	NC	DOWN	NC	DOWN	NC	DOWN	NC	NC	NC
TR53606|c0_g5	NC	NC	NC	DOWN	DOWN	NC	NC	NC	NC	NC	NC	NC	NC	hypothetical protein PRUPE_ppa007760mg [Prunus persica]
TR58428|c7_g48	NC	NC	NC	NC	NC	NC	NC	NC	NC	UP	NC	UP	NC	PREDICTED: uncharacterized protein LOC103328788 isoform X2 [Prunus mume]
TR65379|c4_g13	NC	NC	NC	NC	NC	DOWN	DOWN	NC	UP	NC	NC	UP	NC	hypothetical protein PRUPE_ppa009623mg [Prunus persica]
TR65174|c1_g24	NC	NC	NC	NC	NC	NC	NC	NC	UP	NC	NC	NC	NC	PREDICTED: uncharacterized protein LOC103333370 [Prunus mume]
TR57067|c1_g23	NC	NC	NC	NC	UP	NC	NC	UP	UP	UP	UP	UP	NC	PREDICTED: GEM-like protein 5 [Prunus mume]
TR59221|c7_g1	NC	NC	NC	NC	NC	NC	NC	NC	NC	NC	NC	DOWN	NC
TR64274|c1_g5	NC	NC	DOWN	NC	NC	UP	NC	NC	NC	UP	NC	UP	UP	PREDICTED: cycloartenol synthase-like [Malus domestica]
TR67135|c2_g11	NC	UP	NC	UP	NC	NC	NC	UP	NC	UP	UP	UP	NC	PREDICTED: DEAD-box ATP-dependent RNA helicase 57 [Prunus mume]
TR62601|c0_g6	NC	NC	NC	NC	NC	NC	NC	NC	NC	NC	NC	DOWN	NC	PREDICTED: E3 ubiquitin-protein ligase UPL2-like [Prunus mume]
TR62776|c1_g1	NC	NC	DOWN	DOWN	NC	DOWN	NC	DOWN	NC	DOWN	NC	DOWN	NC	PREDICTED: QWRF motif-containing protein 2 [Prunus mume]
TR47984|c2_g16	NC	NC	NC	NC	NC	NC	NC	NC	NC	NC	NC	UP	NC	PREDICTED: ribonucleoside-diphosphate reductase small chain A [Prunus mume]
TR54045|c5_g12	NC	NC	NC	NC	NC	NC	NC	NC	NC	NC	NC	UP	NC	hypothetical protein PRUPE_ppa013271mg [Prunus persica]
TR4028|c0_g1	NC	NC	NC	DOWN	NC	NC	NC	NC	NC	NC	NC	NC	NC	AT3G08530-like protein, partial [Capsella rubella]
TR58184|c2_g10	NC	UP	UP	UP	NC	UP	NC	UP	NC	UP	NC	UP	DOWN	PREDICTED: F-box/kelch-repeat protein At3g06240-like [Prunus mume]
TR46568|c0_g1	NC	NC	NC	NC	NC	NC	NC	NC	NC	NC	NC	NC	UP	unknown [Medicago truncatula]
TR61625|c1_g13	NC	NC	NC	UP	NC	NC	NC	UP	NC	UP	NC	UP	UP
TR35885|c0_g3	NC	NC	NC	NC	NC	NC	NC	NC	NC	NC	NC	UP	NC	hypothetical protein PRUPE_ppa022982mg [Prunus persica]
TR61871|c0_g12	NC	UP	UP	NC	NC	NC	NC	NC	NC	UP	NC	UP	NC	hypothetical protein PRUPE_ppa017744mg [Prunus persica]
TR62823|c7_g20	NC	DOWN	DOWN	DOWN	NC	NC	NC	DOWN	NC	DOWN	NC	DOWN	NC	PREDICTED: mediator of RNA polymerase II transcription subunit 15 isoform X2 [Prunus mume]
TR60589|c2_g12	NC	DOWN	DOWN	NC	NC	DOWN	NC	DOWN	NC	DOWN	NC	DOWN	NC	hypothetical protein CISIN_1g0369172mg, partial [Citrus sinensis]
TR66671|c3_g19	NC	NC	NC	NC	NC	NC	NC	NC	NC	NC	NC	DOWN	DOWN	uncharacterized protein LOC100383446 [Zea mays]
TR63214|c1_g1	NC	NC	UP	UP	UP	UP	NC	UP	NC	UP	NC	UP	NC	PREDICTED: uncharacterized protein LOC103325536 [Prunus mume]
TR65566|c1_g22	NC	NC	NC	NC	NC	NC	NC	NC	NC	NC	NC	NC	UP	hypothetical protein PRUPE_ppa011272mg [Prunus persica]
TR67120|c3_g18	NC	NC	NC	NC	NC	DOWN	NC	NC	NC	NC	NC	NC	NC	PREDICTED: galactose oxidase-like [Prunus mume]
TR65338|c1_g22	NC	NC	NC	UP	NC	UP	UP	UP	NC	UP	NC	NC	DOWN	hypothetical protein PRUPE_ppa014810mg [Prunus persica]
TR56882|c0_g5	NC	NC	NC	NC	NC	NC	NC	DOWN	NC	DOWN	NC	DOWN	NC	hypothetical protein PRUPE_ppa005938mg [Prunus persica]
TR62783|c2_g4	UP	DOWN	DOWN	NC	NC	DOWN	NC	NC	NC	NC	NC	DOWN	NC	hypothetical protein PRUPE_ppa007966mg [Prunus persica]
TR55618|c0_g8	NC	NC	NC	NC	NC	NC	NC	NC	NC	NC	NC	UP	UP	hypothetical protein CICLE_v10032221mg [Citrus clementina]
TR47950|c0_g1	NC	NC	UP	NC	NC	DOWN	NC	DOWN	NC	DOWN	NC	DOWN	NC	PREDICTED: probable disease resistance protein At4g33300 [Prunus mume]
TR61921|c0_g17	NC	NC	DOWN	NC	NC	NC	NC	NC	NC	NC	NC	NC	NC	PREDICTED: uncharacterized protein LOC103341686 [Prunus mume]
TR57103|c1_g11	NC	NC	NC	NC	NC	NC	NC	NC	NC	UP	NC	UP	NC	PREDICTED: seed biotin-containing protein SBP65 [Prunus mume]
TR56553|c1_g5	NC	NC	NC	NC	NC	NC	NC	NC	NC	UP	NC	NC	NC	hypothetical protein PRUPE_ppa009685mg [Prunus persica]
TR61100|c0_g23	DOWN	NC	NC	NC	NC	NC	NC	DOWN	NC	NC	NC	NC	NC	PREDICTED: proline-rich receptor-like protein kinase PERK2 isoform X2 [Prunus mume]
TR64161|c1_g17	NC	NC	NC	UP	UP	UP	NC	UP	NC	UP	DOWN	NC	NC	PREDICTED: formate--tetrahydrofolate ligase [Prunus mume]
TR63673|c4_g1	NC	NC	NC	DOWN	NC	DOWN	NC	DOWN	NC	NC	NC	NC	NC	PREDICTED: tetraspanin-3 [Prunus mume]
TR35959|c1_g1	NC	NC	NC	NC	NC	NC	NC	NC	NC	NC	NC	UP	NC
TR51563|c0_g1	NC	NC	NC	DOWN	DOWN	NC	UP	NC	NC	NC	NC	NC	NC	hypothetical protein PRUPE_ppa016717mg [Prunus persica]
TR67269|c5_g30	NC	NC	NC	NC	NC	DOWN	NC	NC	NC	DOWN	NC	DOWN	NC	PREDICTED: threonine synthase 2, chloroplastic [Prunus mume]
TR66890|c8_g40	DOWN	NC	UP	NC	NC	NC	NC	NC	NC	DOWN	NC	NC	UP
TR53697|c0_g12	NC	NC	NC	DOWN	NC	DOWN	NC	DOWN	NC	NC	NC	DOWN	NC	PREDICTED: mitochondrial phosphate carrier protein 2, mitochondrial [Prunus mume]
TR52994|c0_g14	NC	NC	NC	NC	NC	NC	NC	NC	NC	NC	NC	DOWN	DOWN	hypothetical protein PRUPE_ppa010612mg [Prunus persica]
TR66993|c0_g10	NC	NC	NC	NC	NC	NC	NC	NC	NC	NC	NC	DOWN	NC	hypothetical protein PRUPE_ppa008900mg [Prunus persica]
TR36137|c0_g3	NC	DOWN	DOWN	DOWN	NC	DOWN	NC	NC	NC	NC	NC	NC	NC	hypothetical protein GLYMA_02G149800 [Glycine max]
TR67096|c0_g30	NC	NC	NC	NC	NC	NC	NC	DOWN	NC	NC	NC	DOWN	DOWN	PREDICTED: clathrin interactor EPSIN 2-like [Nicotiana tomentosiformis]
TR66185|c1_g9	NC	NC	NC	NC	NC	NC	NC	NC	NC	UP	NC	NC	NC	hypothetical protein PRUPE_ppa005895mg [Prunus persica]
TR58244|c0_g10	NC	NC	UP	NC	NC	NC	NC	NC	NC	DOWN	NC	NC	NC	hypothetical protein PRUPE_ppa008184mg [Prunus persica]
TR62321|c0_g3	NC	NC	NC	UP	NC	UP	NC	UP	NC	UP	NC	UP	NC	PREDICTED: RNA polymerase-associated protein LEO1 isoform X2 [Prunus mume]
TR66225|c6_g32	NC	NC	NC	UP	NC	UP	NC	UP	UP	UP	DOWN	UP	DOWN
TR62570|c0_g5	NC	NC	NC	NC	NC	NC	NC	NC	NC	UP	NC	UP	NC	PREDICTED: LOW QUALITY PROTEIN: cytoplasmic tRNA 2-thiolation protein 2 [Prunus mume]
TR29389|c0_g1	NC	NC	UP	NC	NC	NC	NC	NC	NC	NC	NC	NC	NC	PREDICTED: uncharacterized protein DDB_G0286299-like [Malus domestica]
TR56716|c0_g1	DOWN	NC	NC	DOWN	NC	NC	NC	NC	NC	NC	NC	DOWN	NC	PREDICTED: probable transmembrane ascorbate ferrireductase 3 [Prunus mume]
TR26152|c0_g1	NC	DOWN	DOWN	DOWN	DOWN	NC	NC	DOWN	NC	DOWN	NC	NC	NC
TR48571|c0_g3	NC	NC	NC	DOWN	NC	DOWN	NC	NC	NC	DOWN	NC	NC	NC	PREDICTED: putative receptor-like protein kinase At3g47110 [Prunus mume]
TR60144|c0_g17	NC	NC	NC	NC	DOWN	NC	NC	NC	NC	NC	NC	NC	NC	hypothetical protein PRUPE_ppa000294mg [Prunus persica]
TR61449|c3_g16	NC	NC	UP	NC	NC	NC	NC	NC	NC	NC	NC	NC	NC	PREDICTED: signal recognition particle receptor subunit beta-like [Prunus mume]
TR63533|c0_g5	NC	NC	NC	UP	NC	UP	NC	UP	NC	UP	NC	UP	NC	PREDICTED: RNA polymerase II transcriptional coactivator KIWI-like [Prunus mume]
TR64267|c0_g3	NC	NC	NC	NC	NC	UP	NC	NC	NC	UP	NC	UP	NC	PREDICTED: LOW QUALITY PROTEIN: zinc finger CCCH domain-containing protein 19 [Prunus mume]
TR67519|c3_g11	NC	NC	NC	NC	NC	NC	NC	NC	NC	NC	NC	UP	NC	PREDICTED: putative ATP-dependent helicase hrq1 [Prunus mume]
TR59517|c0_g19	NC	NC	NC	UP	NC	NC	NC	NC	NC	NC	NC	NC	NC	hypothetical protein PRUPE_ppa004948mg [Prunus persica]
TR61962|c0_g3	NC	NC	NC	DOWN	NC	NC	NC	NC	NC	NC	NC	DOWN	NC	hypothetical protein PRUPE_ppa008745mg [Prunus persica]
TR63284|c1_g2	NC	NC	NC	UP	UP	UP	NC	UP	NC	UP	NC	NC	DOWN	PREDICTED: callose synthase 7 [Prunus mume]
TR62737|c0_g1	NC	NC	NC	NC	NC	NC	NC	NC	NC	NC	NC	UP	UP
TR67444|c0_g13	NC	NC	NC	NC	NC	UP	NC	NC	NC	NC	NC	UP	NC	hypothetical protein PRUPE_ppa026389mg, partial [Prunus persica]
TR48710|c0_g6	NC	DOWN	NC	DOWN	DOWN	NC	NC	NC	NC	NC	NC	DOWN	NC	PREDICTED: phosphomannomutase [Prunus mume]
TR54021|c0_g17	NC	NC	NC	NC	NC	DOWN	DOWN	DOWN	NC	DOWN	NC	DOWN	DOWN	hypothetical protein PRUPE_ppa009335mg [Prunus persica]
TR61632|c0_g1	DOWN	DOWN	NC	NC	NC	DOWN	NC	DOWN	NC	NC	NC	NC	NC	PREDICTED: MLO-like protein 6 [Prunus mume]
TR59918|c0_g9	NC	DOWN	DOWN	NC	NC	DOWN	NC	NC	NC	DOWN	NC	DOWN	NC	hypothetical protein PRUPE_ppa009924mg [Prunus persica]
TR62441|c0_g1	NC	UP	NC	NC	NC	NC	NC	NC	NC	NC	NC	NC	NC
TR65473|c0_g2	NC	NC	NC	UP	NC	UP	NC	UP	NC	UP	NC	UP	NC	hypothetical protein PRUPE_ppa002000mg [Prunus persica]
TR57283|c0_g18	NC	UP	NC	UP	NC	NC	NC	UP	UP	NC	DOWN	NC	NC	hypothetical protein PRUPE_ppa002713mg [Prunus persica]
TR67571|c2_g7	NC	NC	NC	DOWN	NC	NC	NC	DOWN	NC	NC	NC	NC	NC	hypothetical protein PRUPE_ppa016061mg [Prunus persica]
TR54853|c1_g11	NC	UP	UP	NC	NC	NC	NC	NC	NC	NC	NC	NC	NC	hypothetical protein PRUPE_ppa013034mg [Prunus persica]
TR54957|c0_g2	DOWN	NC	UP	DOWN	DOWN	NC	NC	NC	NC	NC	NC	NC	NC	PREDICTED: chlorophyll a-b binding protein CP29.2, chloroplastic [Prunus mume]
TR60051|c0_g1	NC	NC	NC	NC	NC	NC	NC	NC	NC	NC	NC	DOWN	DOWN	AT3G28860-like protein [Neslia paniculata]
TR45216|c0_g1	NC	NC	NC	NC	NC	NC	NC	NC	NC	NC	NC	NC	UP
TR55559|c18_g1	NC	NC	NC	NC	NC	UP	NC	NC	NC	NC	NC	NC	NC	PREDICTED: legumin type B-like [Prunus mume]
TR54324|c1_g4	NC	NC	NC	NC	NC	NC	NC	NC	NC	UP	NC	UP	NC	PREDICTED: FAD synthetase 2, chloroplastic [Prunus mume]
TR61051|c1_g9	DOWN	NC	NC	DOWN	NC	DOWN	NC	NC	NC	NC	NC	NC	NC	PREDICTED: putative methyltransferase DDB_G0268948 [Prunus mume]
TR61595|c0_g1	NC	NC	NC	NC	NC	NC	NC	NC	NC	NC	NC	UP	NC	hypothetical protein PRUPE_ppa004048mg [Prunus persica]
TR55165|c0_g1	NC	DOWN	NC	DOWN	NC	DOWN	NC	DOWN	NC	DOWN	NC	DOWN	DOWN	PREDICTED: putative clathrin assembly protein At5g35200 [Prunus mume]
TR53624|c2_g15	NC	NC	NC	NC	NC	NC	NC	NC	NC	NC	NC	DOWN	DOWN	hypothetical protein PRUPE_ppa014425mg [Prunus persica]
TR64847|c0_g12	NC	DOWN	DOWN	DOWN	NC	DOWN	NC	DOWN	NC	DOWN	NC	DOWN	NC	hypothetical protein PRUPE_ppa004919mg [Prunus persica]
TR65167|c0_g6	NC	NC	NC	UP	UP	NC	NC	NC	NC	NC	NC	UP	NC	hypothetical protein PRUPE_ppb009791mg [Prunus persica]
TR64810|c1_g2	NC	NC	DOWN	NC	NC	DOWN	NC	DOWN	NC	NC	NC	DOWN	NC	PREDICTED: uncharacterized protein LOC103326469 [Prunus mume]
TR65639|c0_g1	NC	NC	NC	NC	NC	NC	NC	NC	NC	UP	NC	UP	NC	hypothetical protein PRUPE_ppa000259m2g [Prunus persica]
TR52145|c0_g2	NC	NC	NC	NC	NC	DOWN	NC	DOWN	NC	NC	NC	NC	NC	PREDICTED: putative protein TPRXL [Prunus mume]
TR66704|c1_g23	NC	NC	NC	NC	NC	UP	NC	NC	NC	UP	NC	NC	NC	PREDICTED: uncharacterized protein LOC103337695 [Prunus mume]
TR61346|c0_g8	NC	NC	NC	NC	NC	DOWN	NC	DOWN	NC	NC	NC	DOWN	NC	hypothetical protein PRUPE_ppa008775mg [Prunus persica]
TR61159|c4_g5	NC	NC	NC	NC	NC	NC	NC	NC	NC	NC	NC	DOWN	NC
TR64429|c0_g2	NC	DOWN	NC	NC	NC	NC	NC	NC	NC	DOWN	NC	DOWN	NC	PREDICTED: putative cyclin-D6-1 [Prunus mume]
TR65781|c1_g3	NC	NC	NC	NC	NC	NC	NC	UP	NC	UP	NC	UP	NC	PREDICTED: serine carboxypeptidase-like 2 [Prunus mume]
TR64095|c0_g6	NC	NC	NC	NC	NC	NC	NC	NC	NC	NC	NC	NC	UP
TR56412|c1_g4	NC	NC	NC	DOWN	DOWN	DOWN	NC	DOWN	NC	NC	NC	NC	NC	PREDICTED: p21-activated protein kinase-interacting protein 1-like [Prunus mume]
TR59221|c7_g26	NC	NC	NC	NC	NC	NC	NC	NC	NC	NC	NC	DOWN	NC	hypothetical protein PRUPE_ppa007180mg [Prunus persica]
TR50352|c1_g1	NC	NC	NC	NC	NC	NC	NC	NC	NC	NC	NC	DOWN	DOWN	PREDICTED: uncharacterized protein LOC103323539 [Prunus mume]
TR31026|c0_g2	NC	NC	NC	NC	DOWN	NC	NC	NC	NC	NC	NC	NC	NC	PREDICTED: early nodulin-like protein 1 [Prunus mume]
TR57286|c0_g7	NC	UP	NC	UP	NC	UP	NC	UP	NC	NC	NC	NC	NC	PREDICTED: LOW QUALITY PROTEIN: cytochrome P450 78A5 [Prunus mume]
TR59003|c0_g18	NC	NC	NC	DOWN	DOWN	NC	NC	NC	NC	NC	NC	NC	NC	hypothetical protein CISIN_1g017629mg [Citrus sinensis]
TR56882|c0_g13	NC	DOWN	DOWN	DOWN	NC	DOWN	NC	DOWN	NC	DOWN	NC	DOWN	NC	PREDICTED: dolichyl-diphosphooligosaccharide--protein glycosyltransferase 48 kDa subunit-like [Eucalyptus grandis]
TR64175|c0_g4	NC	DOWN	DOWN	NC	NC	NC	NC	NC	NC	DOWN	NC	NC	NC	PREDICTED: uncharacterized protein LOC103338077 [Prunus mume]
TR53359|c3_g23	NC	NC	NC	NC	NC	NC	NC	NC	NC	NC	NC	UP	NC	hypothetical protein PRUPE_ppa016167mg [Prunus persica]
TR65269|c7_g3	NC	NC	NC	NC	NC	DOWN	NC	NC	NC	NC	NC	NC	NC	hypothetical protein PRUPE_ppa002350mg [Prunus persica]
TR63236|c0_g4	NC	NC	NC	NC	NC	DOWN	NC	DOWN	NC	NC	NC	DOWN	NC
TR60652|c11_g5	NC	NC	NC	NC	NC	DOWN	NC	DOWN	NC	NC	NC	NC	NC	heat shock protein [Kandelia candel]
TR65869|c5_g3	NC	NC	NC	NC	NC	NC	NC	NC	NC	NC	UP	NC	UP	hypothetical protein PRUPE_ppa013170mg [Prunus persica]
TR64099|c2_g20	NC	NC	UP	NC	NC	UP	UP	NC	DOWN	NC	NC	UP	UP	hypothetical protein PRUPE_ppa009405mg [Prunus persica]
TR47484|c1_g6	UP	UP	UP	UP	NC	UP	UP	UP	NC	UP	NC	UP	DOWN	hypothetical protein PRUPE_ppa009422mg [Prunus persica]
TR67676|c4_g15	NC	NC	NC	NC	NC	NC	NC	NC	NC	UP	UP	UP	NC	PREDICTED: HVA22-like protein e isoform X2 [Prunus mume]
TR59305|c1_g1	NC	NC	NC	NC	NC	NC	NC	NC	NC	DOWN	DOWN	DOWN	DOWN	PREDICTED: probable sucrose-phosphatase 2 isoform X2 [Pyrus x bretschneideri]
TR64902|c2_g12	NC	NC	NC	UP	NC	UP	NC	NC	NC	NC	NC	NC	NC	hypothetical protein PRUPE_ppa026287mg, partial [Prunus persica]
TR52531|c0_g3	NC	NC	NC	NC	UP	NC	NC	NC	NC	NC	UP	NC	NC	PREDICTED: desiccation-related protein PCC13-62-like [Prunus mume]
TR58973|c1_g23	NC	NC	NC	NC	NC	NC	NC	UP	NC	UP	DOWN	UP	DOWN
TR64083|c0_g1	NC	NC	DOWN	NC	NC	NC	NC	NC	NC	NC	NC	NC	NC
TR54021|c0_g2	NC	NC	NC	NC	NC	DOWN	NC	DOWN	NC	DOWN	NC	DOWN	NC	PREDICTED: soluble inorganic pyrophosphatase 1, chloroplastic [Prunus mume]
TR58791|c2_g15	NC	DOWN	NC	NC	NC	DOWN	NC	NC	NC	DOWN	NC	NC	NC	golgi membrane protein sb140 [Prunus persica]
TR52153|c2_g27	DOWN	DOWN	NC	NC	NC	NC	NC	DOWN	NC	NC	NC	DOWN	NC	PREDICTED: UDP-glucuronate 4-epimerase 6 [Prunus mume]
TR65383|c1_g15	NC	NC	NC	NC	NC	NC	NC	NC	NC	DOWN	NC	NC	NC	PREDICTED: uncharacterized protein LOC103319346 [Prunus mume]
TR55034|c0_g5	NC	NC	NC	NC	NC	NC	NC	NC	NC	NC	NC	NC	UP
TR60153|c3_g4	NC	NC	NC	UP	NC	UP	NC	UP	NC	UP	NC	UP	NC	PREDICTED: formin-like protein 13 isoform X5 [Prunus mume]
TR59853|c2_g3	NC	NC	NC	UP	NC	UP	NC	UP	NC	UP	NC	UP	NC	hypothetical protein PRUPE_ppa007858mg [Prunus persica]
TR50628|c3_g5	NC	NC	NC	UP	UP	UP	NC	UP	NC	UP	NC	UP	NC	unknown, partial [Prunus persica]
TR57589|c5_g15	NC	NC	NC	UP	NC	UP	NC	UP	NC	UP	NC	UP	NC	hypothetical protein PRUPE_ppa005741mg [Prunus persica]
TR58470|c0_g3	NC	NC	UP	NC	NC	NC	NC	NC	NC	NC	NC	NC	NC	hypothetical protein PRUPE_ppa000549mg [Prunus persica]
TR67546|c1_g9	NC	NC	NC	NC	NC	NC	NC	NC	NC	NC	NC	DOWN	NC	PREDICTED: serine/threonine protein phosphatase 2A 57 kDa regulatory subunit B' theta isoform-like [Prunus mume]
TR40864|c0_g2	NC	NC	NC	NC	NC	NC	NC	NC	NC	NC	NC	NC	UP	PREDICTED: heterogeneous nuclear ribonucleoprotein 1-like [Prunus mume]
TR61755|c4_g11	NC	DOWN	DOWN	NC	NC	DOWN	NC	NC	NC	NC	NC	DOWN	NC	chalcone synthase [Fragaria chiloensis]
TR64516|c2_g16	NC	NC	NC	NC	NC	DOWN	NC	DOWN	NC	DOWN	NC	DOWN	NC	hypothetical protein PRUPE_ppa007899mg [Prunus persica]
TR34766|c0_g1	NC	NC	NC	UP	NC	NC	DOWN	NC	NC	NC	NC	NC	NC	elongation factor 1-alpha, partial [Cucurbita moschata]
TR64521|c2_g2	NC	NC	DOWN	NC	NC	NC	NC	NC	NC	NC	NC	DOWN	NC	hypothetical protein 0_15327_01, partial [Pinus taeda]
TR64284|c0_g10	NC	NC	NC	UP	UP	UP	NC	UP	NC	UP	NC	NC	NC	PREDICTED: uncharacterized CRM domain-containing protein At3g25440, chloroplastic [Prunus mume]
TR62851|c4_g3	NC	NC	NC	DOWN	NC	DOWN	NC	NC	NC	DOWN	NC	DOWN	NC
TR50002|c0_g1	NC	NC	NC	NC	NC	DOWN	NC	NC	NC	DOWN	NC	NC	NC	PREDICTED: uncharacterized protein LOC103330797 [Prunus mume]
TR65011|c1_g1	NC	DOWN	DOWN	DOWN	NC	NC	NC	DOWN	NC	NC	UP	NC	NC	hypothetical protein PRUPE_ppa001635mg [Prunus persica]
TR60166|c1_g6	NC	NC	NC	UP	UP	UP	NC	UP	NC	UP	NC	NC	DOWN	PREDICTED: hippocampus abundant transcript-like protein 1 [Prunus mume]
TR48160|c0_g1	NC	NC	NC	NC	UP	NC	NC	NC	NC	NC	NC	NC	NC	hypothetical protein PRUPE_ppa019415mg [Prunus persica]
TR65896|c6_g11	NC	NC	NC	UP	NC	NC	NC	NC	NC	NC	NC	NC	NC	PREDICTED: uncharacterized protein LOC103945926 [Pyrus x bretschneideri]
TR58055|c2_g1	NC	DOWN	DOWN	NC	NC	DOWN	NC	NC	NC	DOWN	NC	DOWN	NC	hypothetical protein B456_007G233400 [Gossypium raimondii]
TR60529|c0_g4	NC	NC	NC	UP	UP	UP	NC	UP	NC	UP	NC	UP	NC	hypothetical protein PRUPE_ppa002755mg [Prunus persica]
TR65803|c1_g8	NC	NC	NC	NC	NC	UP	NC	UP	NC	UP	NC	UP	NC	PREDICTED: DNA repair protein UVH3 isoform X1 [Prunus mume]
TR64044|c2_g9	NC	NC	NC	NC	NC	NC	NC	NC	NC	NC	NC	NC	UP	PREDICTED: uncharacterized protein LOC103320526 [Prunus mume]
TR65353|c0_g3	NC	NC	NC	NC	NC	NC	NC	NC	NC	UP	UP	UP	NC	PREDICTED: RNA-binding protein Nova-2 isoform X2 [Prunus mume]
TR57310|c0_g1	NC	NC	NC	UP	UP	UP	NC	UP	NC	UP	UP	UP	NC	hypothetical protein PRUPE_ppa002506mg [Prunus persica]
TR59775|c0_g6	NC	NC	NC	UP	UP	UP	NC	UP	NC	UP	NC	UP	NC	hypothetical protein PRUPE_ppa007001mg [Prunus persica]
TR57941|c0_g6	NC	NC	NC	NC	UP	NC	NC	NC	NC	NC	NC	NC	NC
TR67461|c0_g9	NC	NC	NC	NC	NC	NC	NC	NC	NC	NC	NC	UP	NC	hypothetical protein PRUPE_ppa000673mg [Prunus persica]
TR63041|c3_g6	NC	NC	NC	NC	NC	NC	NC	NC	NC	NC	NC	UP	UP	hypothetical protein PRUPE_ppa000480mg [Prunus persica]
TR60204|c1_g1	UP	NC	NC	NC	NC	NC	NC	NC	NC	NC	NC	NC	NC
TR50595|c1_g2	NC	UP	UP	UP	NC	UP	NC	UP	NC	UP	UP	UP	NC	hypothetical protein CISIN_1g026316mg [Citrus sinensis]
TR55422|c1_g3	NC	NC	NC	UP	UP	UP	NC	UP	NC	NC	DOWN	NC	NC	hypothetical protein PRUPE_ppa005352mg [Prunus persica]
TR55311|c0_g20	NC	DOWN	NC	NC	UP	NC	NC	UP	NC	NC	NC	DOWN	DOWN	PREDICTED: basic leucine zipper 9 [Prunus mume]
TR57789|c0_g1	NC	NC	NC	DOWN	DOWN	DOWN	NC	DOWN	NC	DOWN	NC	DOWN	NC
TR65085|c9_g14	NC	NC	DOWN	NC	NC	NC	NC	NC	NC	NC	NC	NC	NC
TR23782|c0_g1	UP	DOWN	DOWN	DOWN	NC	DOWN	NC	DOWN	NC	NC	NC	UP	UP	PREDICTED: pathogenesis-related protein PR-4-like [Prunus mume]
TR63528|c1_g17	NC	NC	NC	NC	NC	NC	NC	NC	NC	UP	UP	UP	NC	hypothetical protein PRUPE_ppa017261mg, partial [Prunus persica]
TR65706|c0_g24	NC	NC	NC	UP	UP	UP	NC	UP	UP	UP	NC	UP	NC	PREDICTED: uncharacterized protein LOC103323350 isoform X1 [Prunus mume]
TR52918|c0_g2	NC	NC	NC	NC	NC	NC	NC	NC	NC	DOWN	NC	DOWN	NC	hypothetical protein PRUPE_ppa012298mg [Prunus persica]
TR70600|c0_g1	NC	NC	NC	NC	NC	NC	NC	DOWN	NC	NC	NC	DOWN	NC
TR61448|c2_g32	NC	NC	UP	NC	UP	NC	UP	NC	NC	NC	DOWN	NC	NC	hypothetical protein PRUPE_ppa008667mg [Prunus persica]
TR61097|c1_g9	NC	NC	NC	NC	NC	DOWN	NC	NC	NC	DOWN	NC	NC	NC
TR65289|c1_g2	NC	NC	NC	NC	NC	NC	NC	NC	NC	NC	NC	DOWN	NC	hypothetical protein PRUPE_ppa009745mg [Prunus persica]
TR57323|c4_g5	UP	NC	DOWN	DOWN	NC	NC	NC	NC	NC	NC	UP	UP	NC
TR16466|c0_g1	NC	NC	NC	DOWN	NC	DOWN	NC	DOWN	NC	NC	NC	DOWN	NC
TR66114|c1_g6	NC	NC	DOWN	DOWN	NC	DOWN	NC	DOWN	NC	DOWN	NC	DOWN	NC	hypothetical protein PRUPE_ppa006078mg [Prunus persica]
TR63748|c1_g6	NC	NC	NC	NC	NC	NC	NC	UP	NC	NC	NC	NC	NC
TR50180|c2_g11	DOWN	NC	NC	UP	UP	NC	NC	NC	NC	NC	NC	NC	DOWN	hypothetical protein PRUPE_ppa006906mg [Prunus persica]
TR65171|c0_g7	NC	NC	NC	NC	NC	NC	NC	NC	NC	NC	NC	UP	NC	PREDICTED: uncharacterized protein LOC103334090 [Prunus mume]
TR54051|c3_g12	NC	NC	NC	NC	NC	NC	NC	NC	NC	NC	NC	UP	NC	hypothetical protein B456_006G034500 [Gossypium raimondii]
TR52477|c1_g1	NC	NC	NC	NC	NC	DOWN	DOWN	DOWN	NC	DOWN	NC	NC	NC	PREDICTED: uncharacterized protein At5g01610-like [Prunus mume]
TR19332|c0_g1	NC	NC	NC	NC	NC	NC	NC	NC	NC	UP	NC	UP	NC	PREDICTED: probable nucleoredoxin 1 isoform X2 [Prunus mume]
TR63744|c2_g2	NC	DOWN	NC	NC	NC	NC	NC	NC	NC	NC	NC	DOWN	NC
TR61543|c0_g2	NC	NC	UP	NC	NC	NC	NC	NC	NC	NC	NC	NC	NC	PREDICTED: nitrile-specifier protein 5 [Prunus mume]
TR62416|c0_g8	NC	NC	NC	NC	NC	NC	NC	NC	NC	DOWN	NC	DOWN	NC
TR64079|c0_g5	NC	NC	NC	NC	NC	NC	NC	NC	NC	NC	NC	UP	NC	hypothetical protein PRUPE_ppa000938mg [Prunus persica]
TR63905|c1_g2	NC	NC	NC	NC	NC	NC	NC	NC	NC	NC	NC	UP	NC	PREDICTED: uncharacterized protein At5g43822 isoform X2 [Prunus mume]
TR60216|c0_g1	NC	NC	NC	NC	DOWN	DOWN	NC	NC	NC	NC	NC	DOWN	NC	hypothetical protein PRUPE_ppa000516mg [Prunus persica]
TR49860|c0_g2	NC	NC	NC	DOWN	DOWN	DOWN	NC	DOWN	NC	DOWN	NC	DOWN	NC	hypothetical protein PRUPE_ppa012572mg [Prunus persica]
TR65199|c3_g27	NC	NC	NC	NC	NC	DOWN	NC	DOWN	NC	NC	NC	DOWN	NC
TR59018|c1_g6	NC	NC	DOWN	NC	NC	DOWN	NC	NC	NC	NC	NC	NC	NC
TR65878|c0_g5	NC	NC	NC	NC	NC	NC	NC	NC	NC	UP	UP	UP	NC	hypothetical protein PRUPE_ppa018820mg [Prunus persica]
TR66950|c2_g24	NC	NC	NC	NC	NC	NC	NC	NC	NC	NC	NC	UP	UP	hypothetical protein PRUPE_ppa022915mg [Prunus persica]
TR67342|c2_g13	NC	NC	NC	NC	NC	NC	UP	NC	NC	UP	UP	UP	NC	PREDICTED: trihelix transcription factor GT-2-like [Prunus mume]
TR43839|c0_g2	NC	NC	NC	NC	NC	UP	NC	UP	NC	UP	UP	UP	DOWN
TR62233|c0_g7	NC	DOWN	DOWN	DOWN	UP	NC	NC	NC	NC	NC	NC	NC	DOWN	hypothetical protein PRUPE_ppa007574mg [Prunus persica]
TR64195|c2_g2	NC	NC	NC	NC	DOWN	DOWN	NC	DOWN	NC	DOWN	NC	DOWN	NC	betaine aldehyde dehydrogenase-like protein [Quercus robur]
TR57536|c0_g5	NC	NC	NC	DOWN	NC	DOWN	NC	DOWN	NC	NC	NC	NC	NC
TR66982|c1_g14	NC	NC	NC	UP	NC	UP	NC	UP	NC	UP	NC	NC	NC	PREDICTED: intracellular protein transport protein USO1 [Prunus mume]
TR56269|c2_g2	UP	NC	NC	NC	NC	NC	NC	NC	NC	NC	NC	NC	NC
TR62876|c0_g9	NC	DOWN	DOWN	DOWN	NC	DOWN	NC	DOWN	NC	DOWN	NC	DOWN	NC	hypothetical protein PRUPE_ppa007041mg [Prunus persica]
TR64922|c0_g4	DOWN	NC	UP	NC	NC	NC	NC	NC	NC	DOWN	DOWN	DOWN	DOWN	hypothetical protein PRUPE_ppa005088mg [Prunus persica]
TR64988|c0_g23	NC	NC	NC	NC	NC	UP	UP	NC	NC	NC	NC	NC	NC	PREDICTED: uncharacterized protein LOC103331443 isoform X2 [Prunus mume]
TR58402|c2_g9	NC	DOWN	NC	NC	NC	NC	NC	NC	NC	NC	NC	NC	NC	PREDICTED: protein LURP-one-related 8 [Prunus mume]
TR58450|c0_g8	NC	NC	NC	NC	NC	NC	NC	NC	NC	NC	NC	UP	NC	PREDICTED: ankyrin-1 [Prunus mume]
TR62362|c1_g7	NC	NC	NC	DOWN	NC	NC	NC	DOWN	NC	NC	NC	DOWN	NC	PREDICTED: thylakoid lumenal 17.9 kDa protein, chloroplastic [Prunus mume]
TR64709|c1_g4	NC	DOWN	DOWN	NC	NC	DOWN	NC	DOWN	NC	DOWN	NC	DOWN	NC	hypothetical protein PRUPE_ppa009846mg [Prunus persica]
TR60166|c1_g8	NC	NC	NC	UP	UP	UP	NC	UP	NC	UP	NC	NC	DOWN	PREDICTED: uncharacterized protein LOC103422103 [Malus domestica]
TR58407|c0_g1	NC	UP	NC	UP	NC	UP	NC	UP	NC	NC	NC	UP	NC	hypothetical protein PRUPE_ppa010773mg [Prunus persica]
TR63142|c0_g9	NC	NC	NC	DOWN	DOWN	DOWN	NC	DOWN	NC	DOWN	NC	DOWN	NC
TR65702|c2_g18	NC	NC	NC	DOWN	NC	NC	NC	NC	NC	NC	NC	NC	NC	PREDICTED: probable glutamyl endopeptidase, chloroplastic isoform X1 [Prunus mume]
TR67761|c10_g12	NC	NC	NC	NC	NC	DOWN	NC	DOWN	NC	DOWN	NC	DOWN	NC	PREDICTED: UBP1-associated protein 2C [Prunus mume]
TR61032|c0_g18	NC	NC	NC	NC	NC	UP	NC	UP	NC	UP	NC	UP	NC
TR47526|c0_g2	NC	NC	UP	NC	NC	NC	NC	NC	NC	NC	NC	NC	NC	hypothetical protein PRUPE_ppa013206mg [Prunus persica]
TR40605|c0_g2	DOWN	DOWN	NC	DOWN	NC	NC	NC	NC	NC	NC	NC	NC	NC	PREDICTED: endo-1,3;1,4-beta-D-glucanase-like isoform X2 [Prunus mume]
TR65582|c0_g3	NC	NC	NC	DOWN	NC	NC	NC	DOWN	NC	NC	UP	DOWN	NC	hypothetical protein PRUPE_ppa001151mg [Prunus persica]
TR60719|c1_g7	NC	UP	NC	UP	NC	UP	NC	UP	NC	NC	NC	NC	NC	PREDICTED: BEL1-like homeodomain protein 7 [Prunus mume]
TR60803|c0_g10	NC	DOWN	NC	NC	NC	DOWN	NC	NC	NC	NC	NC	NC	NC	PREDICTED: 12-oxophytodienoate reductase 3 [Prunus mume]
TR64538|c0_g5	DOWN	DOWN	NC	DOWN	NC	DOWN	NC	DOWN	NC	DOWN	NC	NC	NC	hypothetical protein PRUPE_ppa025469mg, partial [Prunus persica]
TR65590|c1_g11	NC	NC	NC	NC	NC	UP	NC	NC	NC	NC	NC	UP	NC	PREDICTED: probable lysine-specific demethylase JMJ14 isoform X1 [Prunus mume]
TR58481|c0_g11	NC	UP	UP	UP	NC	NC	DOWN	NC	NC	NC	DOWN	DOWN	NC	PREDICTED: uncharacterized protein LOC103323594 [Prunus mume]
TR67424|c9_g21	NC	NC	NC	NC	NC	NC	NC	NC	NC	NC	NC	NC	UP	hypothetical protein PRUPE_ppa006021mg [Prunus persica]
TR62484|c1_g1	NC	NC	NC	NC	NC	UP	NC	UP	NC	UP	NC	UP	NC	hypothetical protein PRUPE_ppa009888mg [Prunus persica]
TR41240|c0_g2	NC	NC	NC	NC	NC	NC	NC	NC	NC	DOWN	NC	DOWN	NC	PREDICTED: acyl carrier protein 1, mitochondrial [Prunus mume]
TR66664|c7_g31	NC	NC	NC	NC	UP	NC	UP	NC	DOWN	NC	NC	NC	DOWN	hypothetical protein PRUPE_ppa006056mg [Prunus persica]
TR53697|c0_g4	NC	NC	NC	NC	NC	NC	NC	DOWN	NC	DOWN	NC	NC	NC	PREDICTED: mitochondrial phosphate carrier protein 2, mitochondrial [Prunus mume]
TR53723|c2_g1	NC	DOWN	NC	NC	NC	NC	NC	NC	NC	NC	NC	UP	NC	hypothetical protein PRUPE_ppa008708mg [Prunus persica]
TR61602|c0_g15	NC	NC	NC	NC	NC	DOWN	NC	DOWN	NC	NC	NC	DOWN	NC	PREDICTED: probable inactive purple acid phosphatase 29 [Prunus mume]
TR62871|c0_g11	NC	DOWN	DOWN	DOWN	NC	DOWN	NC	DOWN	NC	NC	NC	DOWN	NC	PREDICTED: RING-H2 finger protein ATL16-like [Prunus mume]
TR52993|c4_g2	NC	UP	UP	UP	NC	UP	NC	UP	NC	UP	NC	UP	NC	PREDICTED: growth-regulating factor 5 isoform X2 [Prunus mume]
TR58815|c0_g13	NC	NC	NC	DOWN	NC	DOWN	NC	NC	NC	NC	NC	DOWN	NC	hypothetical protein PRUPE_ppa023818mg [Prunus persica]
TR50133|c0_g2	NC	DOWN	DOWN	NC	NC	DOWN	NC	NC	NC	DOWN	NC	NC	NC	hypothetical protein PRUPE_ppa013500mg [Prunus persica]
TR67196|c0_g6	NC	UP	UP	NC	NC	NC	NC	NC	NC	NC	NC	NC	NC	PREDICTED: uncharacterized protein LOC103340896 [Prunus mume]
TR60182|c0_g6	DOWN	NC	NC	NC	UP	NC	NC	NC	NC	DOWN	DOWN	DOWN	NC	hypothetical protein PRUPE_ppa005324mg [Prunus persica]
TR36997|c0_g27	NC	DOWN	NC	DOWN	NC	DOWN	NC	DOWN	NC	DOWN	NC	DOWN	NC	polyubiquitin [Cicer arietinum]
TR56258|c4_g19	NC	NC	NC	NC	NC	NC	NC	NC	NC	NC	NC	UP	NC	PREDICTED: pre-mRNA-splicing factor SF2 isoform X3 [Prunus mume]
TR30737|c0_g3	NC	DOWN	NC	NC	NC	NC	NC	NC	NC	NC	NC	NC	NC
TR59902|c3_g1	NC	NC	NC	NC	NC	DOWN	NC	DOWN	NC	DOWN	DOWN	DOWN	DOWN	PREDICTED: probable ribose-5-phosphate isomerase 3, chloroplastic [Prunus mume]
TR18291|c0_g10	NC	NC	DOWN	NC	NC	NC	NC	NC	NC	NC	NC	NC	NC
TR61457|c0_g1	NC	NC	NC	NC	NC	NC	NC	UP	NC	NC	DOWN	NC	NC	PREDICTED: uncharacterized protein LOC103321047 [Prunus mume]
TR55844|c0_g8	NC	NC	NC	NC	DOWN	NC	NC	DOWN	NC	NC	NC	NC	NC
TR50089|c0_g7	UP	NC	DOWN	NC	NC	NC	NC	NC	NC	NC	NC	NC	NC	PREDICTED: arginine/serine-rich-splicing factor RSP41-like isoform X2 [Prunus mume]
TR65242|c4_g22	NC	NC	NC	NC	NC	NC	NC	NC	NC	DOWN	NC	DOWN	NC
TR55985|c3_g11	NC	NC	NC	NC	NC	NC	NC	NC	NC	NC	NC	NC	DOWN	hypothetical protein PRUPE_ppa003964mg [Prunus persica]
TR66468|c0_g7	NC	NC	DOWN	NC	NC	NC	NC	NC	NC	NC	NC	DOWN	NC	PREDICTED: proline-rich protein 12-like [Prunus mume]
TR61448|c2_g33	NC	NC	NC	NC	NC	UP	UP	UP	NC	NC	NC	UP	NC	hypothetical protein PRUPE_ppa008667mg [Prunus persica]
TR60353|c2_g8	NC	NC	NC	DOWN	NC	DOWN	NC	DOWN	NC	DOWN	NC	DOWN	NC	PREDICTED: pyruvate kinase, cytosolic isozyme [Prunus mume]
TR65764|c0_g9	NC	NC	DOWN	NC	NC	NC	NC	NC	NC	NC	NC	NC	NC	PREDICTED: protein O-linked-mannose beta-1,4-N-acetylglucosaminyltransferase 2-like [Prunus mume]
TR64913|c0_g8	NC	NC	NC	DOWN	NC	NC	NC	NC	NC	NC	NC	NC	NC	hypothetical protein PRUPE_ppa002040mg [Prunus persica]
TR64142|c2_g10	NC	DOWN	DOWN	DOWN	NC	DOWN	NC	DOWN	NC	DOWN	NC	DOWN	NC	PREDICTED: MATE efflux family protein 1 [Prunus mume]
TR42461|c1_g18	NC	NC	NC	DOWN	NC	NC	NC	NC	NC	NC	NC	DOWN	NC	ubiquitin, partial [Nicotiana benthamiana]
TR65759|c0_g22	DOWN	NC	NC	NC	NC	NC	NC	NC	NC	DOWN	NC	NC	NC	transparent testa 12 [Prunus avium]
TR50452|c1_g7	NC	NC	NC	NC	NC	NC	NC	UP	NC	UP	NC	UP	NC	PREDICTED: COBW domain-containing protein 1 [Prunus mume]
TR51107|c1_g7	NC	UP	NC	UP	UP	NC	NC	UP	NC	UP	DOWN	UP	DOWN	PREDICTED: uncharacterized GPI-anchored protein At5g19250 [Prunus mume]
TR57494|c0_g8	NC	NC	NC	NC	NC	NC	NC	NC	NC	DOWN	NC	NC	NC
TR60779|c1_g2	NC	NC	NC	NC	NC	NC	NC	NC	NC	NC	NC	DOWN	NC	PREDICTED: acid beta-fructofuranosidase-like [Prunus mume]
TR62491|c4_g12	NC	NC	NC	NC	NC	NC	NC	NC	NC	NC	NC	NC	DOWN	hypothetical protein PRUPE_ppa005818mg [Prunus persica]
TR63957|c0_g5	DOWN	DOWN	NC	DOWN	NC	DOWN	NC	DOWN	NC	DOWN	NC	DOWN	DOWN	PREDICTED: senescence-associated carboxylesterase 101-like [Prunus mume]
TR58502|c1_g5	NC	NC	NC	DOWN	NC	NC	NC	NC	NC	NC	NC	DOWN	NC	PREDICTED: alpha-amylase-like [Prunus mume]
TR67098|c1_g6	NC	NC	NC	NC	NC	NC	NC	NC	NC	UP	UP	UP	NC	PREDICTED: uncharacterized protein LOC103320114 [Prunus mume]
TR60276|c0_g3	NC	NC	NC	NC	NC	UP	NC	NC	NC	NC	NC	NC	NC	PREDICTED: pentatricopeptide repeat-containing protein At5g18950 [Prunus mume]
TR66519|c1_g6	NC	NC	DOWN	NC	NC	NC	NC	NC	NC	NC	NC	NC	NC
TR64792|c1_g12	NC	DOWN	NC	DOWN	NC	DOWN	NC	NC	NC	NC	NC	DOWN	NC	hypothetical protein PRUPE_ppa015296mg [Prunus persica]
TR63087|c0_g3	NC	DOWN	NC	NC	NC	DOWN	NC	NC	NC	DOWN	NC	NC	NC	PREDICTED: leucine-rich repeat receptor-like serine/threonine-protein kinase BAM1 [Prunus mume]
TR64220|c0_g6	NC	NC	NC	UP	UP	UP	NC	UP	NC	UP	NC	UP	NC	PREDICTED: uncharacterized protein LOC103331601 isoform X1 [Prunus mume]
TR65241|c2_g5	NC	NC	DOWN	DOWN	NC	DOWN	NC	DOWN	NC	DOWN	NC	NC	NC	PREDICTED: uncharacterized protein At5g39570 [Prunus mume]
TR47275|c1_g8	NC	NC	NC	NC	NC	DOWN	NC	DOWN	NC	DOWN	NC	NC	NC	hypothetical protein PRUPE_ppa010113mg [Prunus persica]
TR64627|c2_g10	NC	NC	NC	NC	UP	NC	NC	NC	NC	NC	NC	NC	DOWN	hypothetical protein PRUPE_ppa022992mg, partial [Prunus persica]
TR67495|c0_g8	NC	NC	NC	NC	NC	NC	NC	NC	NC	NC	NC	DOWN	NC	hypothetical protein PRUPE_ppa000995mg [Prunus persica]
TR60187|c2_g18	NC	DOWN	DOWN	DOWN	NC	DOWN	NC	DOWN	NC	DOWN	DOWN	NC	NC	PREDICTED: sucrose nonfermenting 4-like protein [Prunus mume]
TR56874|c0_g9	NC	NC	NC	DOWN	NC	DOWN	NC	DOWN	NC	DOWN	NC	DOWN	DOWN	PREDICTED: CBS domain-containing protein CBSX1, chloroplastic-like [Prunus mume]
TR67632|c7_g36	NC	NC	NC	NC	NC	NC	NC	UP	NC	UP	NC	UP	DOWN	hypothetical protein PRUPE_ppa012768mg [Prunus persica]
TR63989|c1_g5	NC	NC	NC	DOWN	NC	DOWN	NC	DOWN	NC	NC	NC	NC	NC
TR52500|c0_g2	NC	NC	NC	UP	UP	UP	NC	UP	NC	UP	NC	UP	NC	PREDICTED: protein FAR1-RELATED SEQUENCE 5-like [Prunus mume]
TR64243|c1_g7	NC	NC	NC	NC	NC	NC	NC	UP	NC	NC	NC	UP	NC	PREDICTED: poly(A) polymerase type 3 [Prunus mume]
TR62681|c0_g10	NC	NC	NC	NC	NC	NC	NC	NC	NC	DOWN	NC	NC	NC	hypothetical protein PRUPE_ppa002189mg [Prunus persica]
TR57148|c1_g7	NC	NC	NC	NC	DOWN	NC	NC	NC	NC	NC	NC	NC	NC	hypothetical protein PRUPE_ppa001438mg [Prunus persica]
TR54959|c1_g32	NC	NC	NC	NC	NC	NC	NC	NC	NC	NC	NC	DOWN	DOWN	PREDICTED: tubulin alpha-3 chain isoform X1 [Prunus mume]
TR67581|c3_g12	NC	NC	NC	NC	NC	NC	NC	NC	NC	NC	DOWN	NC	UP	PREDICTED: ankyrin repeat domain-containing protein 11-like [Prunus mume]
TR65604|c1_g27	NC	NC	NC	NC	NC	UP	NC	UP	NC	UP	UP	UP	NC	PREDICTED: DNA-directed RNA polymerase II subunit 4, partial [Prunus mume]
TR64984|c0_g2	NC	NC	DOWN	NC	NC	DOWN	NC	DOWN	NC	DOWN	NC	DOWN	NC
TR54827|c2_g2	DOWN	UP	UP	UP	UP	UP	DOWN	UP	UP	UP	DOWN	UP	NC	PREDICTED: dnaJ homolog subfamily B member 13-like [Prunus mume]
TR66274|c2_g10	NC	UP	NC	UP	NC	UP	NC	UP	NC	UP	NC	UP	NC	PREDICTED: probable enoyl-CoA hydratase, mitochondrial isoform X1 [Prunus mume]
TR60856|c0_g10	NC	NC	NC	DOWN	NC	DOWN	NC	DOWN	NC	DOWN	NC	DOWN	NC
TR66293|c3_g1	NC	NC	NC	NC	NC	NC	NC	NC	NC	NC	NC	UP	NC	PREDICTED: E3 ubiquitin-protein ligase KEG-like [Prunus mume]
TR55562|c1_g1	NC	NC	NC	NC	NC	NC	NC	NC	NC	UP	NC	NC	NC	PREDICTED: polyadenylate-binding protein-interacting protein 7 [Prunus mume]
TR19965|c0_g1	NC	NC	DOWN	NC	NC	NC	NC	NC	NC	NC	NC	NC	NC	hypothetical protein PRUPE_ppa025588mg [Prunus persica]
TR67063|c25_g31	NC	NC	NC	NC	NC	UP	NC	NC	NC	NC	NC	NC	NC	PREDICTED: uncharacterized protein LOC103938429 [Pyrus x bretschneideri]
TR60211|c0_g1	NC	NC	NC	NC	NC	DOWN	NC	DOWN	NC	DOWN	NC	DOWN	DOWN	hypothetical protein PRUPE_ppa005017mg [Prunus persica]
TR65307|c3_g20	NC	NC	NC	DOWN	NC	NC	NC	DOWN	NC	DOWN	NC	NC	NC	polygalacturonase-inhibiting protein [Prunus americana]
TR56344|c0_g2	DOWN	NC	UP	DOWN	DOWN	NC	NC	DOWN	NC	DOWN	NC	NC	NC	PREDICTED: uncharacterized protein LOC103337658 [Prunus mume]
TR53167|c0_g3	NC	UP	UP	UP	NC	NC	DOWN	UP	NC	NC	NC	NC	NC	hypothetical protein PRUPE_ppa025405mg [Prunus persica]
TR64535|c1_g2	NC	NC	NC	NC	NC	NC	NC	NC	NC	UP	UP	UP	UP	hypothetical protein PRUPE_ppa007560mg [Prunus persica]
TR61846|c1_g4	NC	NC	DOWN	DOWN	NC	NC	NC	DOWN	NC	NC	NC	DOWN	NC	PREDICTED: zinc finger CCCH domain-containing protein 29-like [Prunus mume]
TR55167|c1_g5	NC	UP	NC	UP	DOWN	NC	NC	NC	NC	NC	NC	NC	NC	PREDICTED: glucan endo-1,3-beta-glucosidase 11 [Prunus mume]
TR65389|c9_g19	NC	NC	NC	NC	NC	DOWN	NC	DOWN	NC	DOWN	NC	DOWN	NC
TR64850|c0_g17	NC	NC	NC	NC	NC	NC	NC	NC	NC	UP	NC	UP	NC
TR60108|c0_g4	DOWN	NC	NC	DOWN	NC	NC	NC	NC	NC	DOWN	NC	DOWN	NC	hypothetical protein JCGZ_09609 [Jatropha curcas]
TR38899|c0_g1	NC	NC	NC	NC	UP	NC	NC	NC	NC	NC	NC	NC	NC	PREDICTED: helicase SEN1-like [Prunus mume]
TR44708|c0_g1	NC	NC	NC	NC	NC	DOWN	NC	DOWN	NC	DOWN	NC	DOWN	NC	hypothetical protein PRUPE_ppa012082mg [Prunus persica]
TR66721|c7_g1	UP	UP	NC	NC	DOWN	NC	NC	NC	NC	NC	NC	NC	NC
TR15878|c0_g1	NC	NC	NC	NC	NC	NC	NC	NC	NC	NC	NC	UP	UP	PREDICTED: uncharacterized protein ECU03_1610-like [Prunus mume]
TR55313|c0_g1	UP	NC	NC	UP	NC	UP	NC	UP	NC	UP	NC	UP	NC	hypothetical protein PRUPE_ppa002303mg [Prunus persica]
TR59407|c1_g4	NC	NC	NC	NC	NC	UP	NC	UP	NC	UP	NC	UP	UP	hypothetical protein PRUPE_ppa005568mg [Prunus persica]
TR12573|c0_g2	NC	NC	UP	NC	NC	NC	NC	NC	NC	NC	NC	NC	NC	hypothetical protein PRUPE_ppa011597mg [Prunus persica]
TR61834|c0_g2	UP	NC	DOWN	NC	NC	NC	NC	NC	NC	NC	NC	NC	NC	hypothetical protein PRUPE_ppa000527mg [Prunus persica]
TR64474|c1_g14	NC	UP	NC	NC	NC	NC	NC	NC	NC	NC	NC	NC	NC
TR49049|c1_g7	NC	NC	NC	NC	NC	NC	NC	NC	NC	NC	NC	DOWN	DOWN	ubiquitin-conjugating enzyme E2, putative [Ricinus communis]
TR53459|c5_g18	NC	NC	NC	NC	NC	NC	NC	NC	NC	NC	NC	UP	NC	hypothetical protein PRUPE_ppa008651mg [Prunus persica]
TR63736|c0_g2	NC	NC	UP	UP	NC	UP	NC	UP	NC	UP	NC	NC	DOWN	PREDICTED: transcription factor bHLH74 isoform X1 [Prunus mume]
TR52388|c0_g1	NC	NC	NC	NC	NC	NC	NC	NC	NC	NC	NC	UP	UP	hypothetical protein PRUPE_ppa002426mg [Prunus persica]
TR63774|c1_g24	NC	NC	NC	UP	NC	UP	NC	UP	NC	UP	NC	UP	NC	diacylglycerol acyltransferase 1 [Prunus sibirica]
TR61100|c0_g38	NC	DOWN	NC	NC	NC	NC	NC	NC	NC	DOWN	NC	DOWN	NC	PREDICTED: proline-rich receptor-like protein kinase PERK2 isoform X2 [Prunus mume]
TR51459|c0_g28	NC	UP	NC	NC	NC	UP	NC	NC	NC	NC	NC	UP	UP	PREDICTED: 40S ribosomal protein S20-2 [Prunus mume]
TR49393|c0_g5	NC	DOWN	DOWN	NC	NC	NC	NC	NC	NC	DOWN	NC	NC	UP	PREDICTED: uncharacterized protein LOC103341519 [Prunus mume]
TR64620|c2_g4	NC	NC	NC	UP	NC	NC	NC	UP	NC	UP	NC	UP	NC	PREDICTED: uncharacterized protein LOC103327599 [Prunus mume]
TR67402|c0_g13	NC	DOWN	DOWN	DOWN	NC	NC	NC	NC	NC	NC	NC	UP	UP
TR65547|c1_g14	NC	NC	NC	UP	NC	UP	NC	UP	NC	UP	NC	UP	NC	PREDICTED: uncharacterized protein LOC103337822 [Prunus mume]
TR55981|c0_g2	NC	NC	NC	NC	NC	DOWN	NC	DOWN	NC	DOWN	NC	DOWN	NC	hypothetical protein PRUPE_ppa002202mg [Prunus persica]
TR47777|c0_g1	NC	NC	NC	NC	NC	NC	NC	NC	NC	NC	NC	UP	UP	hypothetical protein PRUPE_ppa013266mg [Prunus persica]
TR58955|c0_g1	NC	UP	UP	UP	NC	UP	NC	NC	DOWN	DOWN	NC	DOWN	NC	PREDICTED: protein CHUP1, chloroplastic [Prunus mume]
TR50118|c1_g15	NC	NC	NC	DOWN	NC	NC	NC	DOWN	NC	DOWN	NC	NC	NC	hypothetical protein PRUPE_ppa014472mg [Prunus persica]
TR66000|c0_g17	NC	NC	NC	NC	NC	NC	NC	NC	NC	NC	NC	UP	NC	PREDICTED: uncharacterized protein LOC103320134 isoform X2 [Prunus mume]
TR67267|c2_g32	NC	NC	NC	NC	NC	NC	NC	NC	NC	NC	DOWN	NC	NC	PREDICTED: high affinity nitrate transporter 2.7 [Prunus mume]
TR59021|c0_g1	NC	UP	UP	UP	NC	UP	NC	UP	NC	UP	NC	UP	DOWN	hypothetical protein PRUPE_ppa004282mg [Prunus persica]
TR47538|c1_g2	NC	NC	NC	NC	NC	NC	NC	NC	NC	NC	NC	DOWN	NC	hypothetical protein PRUPE_ppa013239mg [Prunus persica]
TR53632|c3_g14	NC	NC	NC	NC	NC	UP	NC	UP	NC	UP	NC	UP	NC	PREDICTED: tail-anchored protein insertion receptor WRB-like [Prunus mume]
TR39138|c0_g2	NC	DOWN	DOWN	DOWN	DOWN	DOWN	NC	NC	NC	DOWN	NC	NC	NC	PREDICTED: anthocyanidin 5,3-O-glucosyltransferase-like [Prunus mume]
TR64753|c0_g5	NC	NC	NC	NC	DOWN	NC	NC	DOWN	NC	NC	NC	NC	NC	PREDICTED: cold shock protein 2 [Prunus mume]
TR52758|c1_g17	NC	NC	NC	NC	NC	NC	NC	NC	DOWN	NC	NC	NC	NC	hypothetical protein PRUPE_ppa013785mg [Prunus persica]
TR29938|c0_g2	NC	DOWN	NC	DOWN	NC	DOWN	NC	DOWN	NC	DOWN	NC	DOWN	NC	hypothetical protein PRUPE_ppa008902mg [Prunus persica]
TR58797|c0_g5	NC	NC	NC	NC	NC	NC	NC	NC	NC	DOWN	NC	NC	NC	PREDICTED: probable galacturonosyltransferase 9 [Prunus mume]
TR62900|c1_g13	NC	NC	UP	UP	NC	NC	NC	NC	NC	UP	NC	UP	UP	PREDICTED: ribosome-binding factor PSRP1, chloroplastic isoform X2 [Prunus mume]
TR58831|c4_g20	NC	NC	NC	DOWN	DOWN	DOWN	NC	DOWN	NC	DOWN	NC	DOWN	NC	unknown [Populus trichocarpa]
TR47892|c0_g2	NC	UP	NC	UP	NC	NC	NC	NC	NC	UP	NC	UP	NC	Glutamate synthase [NADH], amyloplastic [Glycine soja]
TR50061|c0_g14	NC	NC	NC	NC	NC	NC	NC	NC	NC	DOWN	NC	DOWN	DOWN	PREDICTED: uncharacterized protein LOC103338283 [Prunus mume]
TR59001|c3_g1	NC	NC	NC	NC	NC	UP	UP	UP	NC	UP	NC	NC	DOWN	PREDICTED: ribosome-inactivating protein alpha-trichosanthin-like isoform X1 [Prunus mume]
TR59873|c1_g9	NC	NC	NC	NC	NC	NC	NC	DOWN	NC	DOWN	NC	NC	NC	hypothetical protein PRUPE_ppa014033mg [Prunus persica]
TR67226|c5_g26	NC	NC	NC	UP	NC	NC	NC	NC	NC	UP	NC	UP	NC	PREDICTED: serine hydroxymethyltransferase 3, chloroplastic-like, partial [Prunus mume]
TR62072|c1_g5	NC	NC	DOWN	DOWN	NC	NC	NC	DOWN	NC	NC	NC	DOWN	NC	hypothetical protein PRUPE_ppa010386mg [Prunus persica]
TR56852|c0_g5	NC	NC	NC	NC	NC	NC	NC	NC	NC	UP	NC	UP	NC	PREDICTED: calmodulin-like protein 3 [Pyrus x bretschneideri]
TR45356|c1_g3	NC	NC	NC	DOWN	NC	DOWN	NC	NC	NC	DOWN	NC	DOWN	NC	PREDICTED: probable disease resistance protein At4g27220 [Prunus mume]
TR57913|c1_g4	NC	DOWN	DOWN	DOWN	NC	DOWN	NC	DOWN	NC	DOWN	UP	DOWN	NC	PREDICTED: 3-ketoacyl-CoA synthase 10 [Prunus mume]
TR64332|c2_g16	NC	NC	NC	DOWN	NC	DOWN	NC	NC	NC	DOWN	NC	DOWN	DOWN	PREDICTED: 1-aminocyclopropane-1-carboxylate oxidase homolog 1-like [Prunus mume]
TR59962|c2_g21	NC	NC	NC	NC	NC	UP	NC	UP	NC	UP	NC	UP	NC	PREDICTED: protein unc-50 homolog [Malus domestica]
TR64325|c3_g26	NC	NC	DOWN	NC	NC	NC	NC	NC	NC	NC	NC	NC	NC
TR53935|c0_g11	NC	NC	NC	NC	NC	NC	NC	DOWN	NC	DOWN	NC	NC	NC	hypothetical protein PRUPE_ppa010128mg [Prunus persica]
TR65274|c0_g1	NC	NC	NC	NC	NC	NC	NC	NC	NC	NC	NC	UP	NC	PREDICTED: cytochrome P450 86B1-like [Prunus mume]
TR52869|c0_g5	NC	NC	NC	UP	UP	UP	NC	UP	NC	UP	NC	UP	NC	hypothetical protein PRUPE_ppa012165mg [Prunus persica]
TR55931|c0_g3	NC	NC	NC	NC	UP	UP	NC	UP	NC	UP	NC	UP	NC	hypothetical protein PRUPE_ppa008972mg [Prunus persica]
TR60262|c0_g8	NC	NC	NC	DOWN	NC	DOWN	NC	DOWN	NC	DOWN	NC	DOWN	DOWN	PREDICTED: uncharacterized protein LOC103320559 [Prunus mume]
TR50194|c0_g1	NC	NC	NC	NC	NC	NC	NC	NC	NC	NC	NC	DOWN	NC	PREDICTED: uncharacterized protein LOC103340580 isoform X3 [Prunus mume]
TR59740|c4_g7	NC	UP	UP	NC	NC	NC	NC	NC	NC	NC	NC	NC	NC
TR51153|c0_g7	NC	DOWN	NC	NC	NC	DOWN	NC	DOWN	NC	DOWN	NC	DOWN	NC	hypothetical protein PRUPE_ppa013818mg [Prunus persica]
TR66509|c1_g24	NC	NC	NC	NC	NC	NC	NC	NC	NC	NC	DOWN	DOWN	DOWN	hypothetical protein PRUPE_ppa001379mg [Prunus persica]
TR62531|c2_g4	NC	NC	NC	NC	NC	NC	NC	NC	NC	NC	NC	DOWN	NC	PREDICTED: dicarboxylate transporter 2.1, chloroplastic-like [Prunus mume]
TR60195|c0_g13	DOWN	DOWN	NC	DOWN	NC	DOWN	NC	NC	NC	NC	NC	DOWN	NC	PREDICTED: protein TIFY 10B-like [Prunus mume]
TR59614|c1_g15	NC	NC	NC	NC	NC	NC	NC	NC	NC	DOWN	DOWN	DOWN	NC	alpha-glucan phosphorylase [Arabidopsis thaliana]
TR67451|c1_g8	NC	NC	DOWN	NC	NC	NC	NC	NC	NC	NC	NC	NC	NC	hypothetical protein PRUPE_ppa000126mg [Prunus persica]
TR65664|c3_g2	NC	NC	NC	UP	UP	UP	NC	UP	NC	NC	NC	NC	NC	hypothetical protein PRUPE_ppa001548mg [Prunus persica]
TR65204|c0_g1	NC	NC	NC	NC	NC	NC	NC	NC	NC	NC	NC	NC	DOWN	PREDICTED: transcription factor TCP7-like [Prunus mume]
TR65867|c4_g45	NC	NC	NC	DOWN	NC	NC	NC	DOWN	NC	NC	NC	NC	NC	PREDICTED: SNW/SKI-interacting protein-like [Prunus mume]
TR60780|c0_g7	NC	NC	NC	NC	NC	NC	NC	UP	NC	NC	NC	UP	NC	PREDICTED: uncharacterized protein LOC103342132 [Prunus mume]
TR56874|c0_g3	NC	NC	NC	NC	NC	NC	NC	DOWN	NC	NC	NC	NC	NC	PREDICTED: CBS domain-containing protein CBSX1, chloroplastic-like [Prunus mume]
TR37270|c0_g2	NC	NC	NC	NC	NC	NC	NC	NC	NC	NC	NC	UP	UP	hypothetical protein PRUPE_ppa023464mg [Prunus persica]
TR60347|c0_g6	NC	NC	NC	UP	UP	NC	NC	UP	NC	UP	NC	UP	NC	hypothetical protein PRUPE_ppa020238mg, partial [Prunus persica]
TR64702|c6_g2	NC	DOWN	DOWN	DOWN	NC	DOWN	NC	NC	NC	DOWN	NC	DOWN	NC
TR55104|c0_g2	NC	DOWN	DOWN	NC	NC	DOWN	NC	DOWN	NC	NC	NC	NC	NC	PREDICTED: ATP synthase gamma chain, chloroplastic [Prunus mume]
TR64218|c2_g4	NC	NC	NC	DOWN	DOWN	NC	NC	DOWN	NC	DOWN	NC	DOWN	NC
TR61763|c0_g6	NC	DOWN	DOWN	DOWN	NC	DOWN	NC	DOWN	NC	NC	NC	NC	NC	PREDICTED: heat stress transcription factor A-1b-like [Prunus mume]
TR58797|c0_g9	NC	DOWN	DOWN	DOWN	NC	NC	NC	NC	NC	DOWN	NC	DOWN	NC	PREDICTED: probable galacturonosyltransferase 9 [Prunus mume]
TR55318|c0_g3	DOWN	DOWN	NC	NC	NC	NC	NC	DOWN	NC	DOWN	NC	DOWN	NC	PREDICTED: uncharacterized protein LOC103341094 [Prunus mume]
TR66816|c0_g2	NC	NC	NC	NC	NC	NC	NC	NC	NC	NC	NC	UP	NC	PREDICTED: uncharacterized protein LOC103328583 [Prunus mume]
TR36955|c0_g2	NC	NC	DOWN	NC	NC	NC	NC	NC	NC	NC	NC	NC	NC	PREDICTED: uncharacterized protein LOC103334710 [Prunus mume]
TR65940|c2_g14	DOWN	DOWN	NC	DOWN	NC	DOWN	NC	DOWN	NC	DOWN	NC	DOWN	NC	hypothetical protein PRUPE_ppa003986mg [Prunus persica]
TR63042|c1_g1	NC	NC	NC	DOWN	DOWN	DOWN	NC	DOWN	NC	NC	UP	UP	UP	MYB transcription factor 3 [Prunus domestica]
TR58000|c1_g11	NC	NC	UP	NC	NC	NC	NC	NC	NC	NC	NC	NC	NC	hypothetical protein PRUPE_ppa008494mg [Prunus persica]
TR58676|c0_g16	NC	NC	NC	NC	NC	NC	NC	NC	NC	NC	NC	NC	DOWN	hypothetical protein PRUPE_ppa019752mg [Prunus persica]
TR46629|c0_g1	NC	NC	NC	UP	NC	UP	NC	UP	NC	UP	NC	UP	DOWN	hypothetical protein PRUPE_ppa025702mg [Prunus persica]
TR63276|c1_g15	NC	NC	NC	NC	NC	NC	NC	DOWN	NC	NC	NC	NC	NC	hypothetical protein PRUPE_ppa002542mg [Prunus persica]
TR63897|c3_g9	NC	NC	NC	NC	NC	NC	NC	NC	NC	DOWN	NC	DOWN	NC	PREDICTED: early nodulin-93-like [Prunus mume]
TR51588|c1_g8	NC	NC	NC	DOWN	DOWN	NC	NC	NC	NC	NC	NC	NC	UP	PREDICTED: serine/arginine-rich splicing factor RSZ21 isoform X2 [Prunus mume]
TR60368|c1_g7	NC	NC	NC	NC	NC	NC	NC	NC	NC	NC	NC	UP	NC	RecName: Full=UMP-CMP kinase; AltName: Full=Deoxycytidylate kinase; Short=CK; Short=dCMP kinase; AltName: Full=Uridine monophosphate/cytidine monophosphate kinase; Short=UMP/CMP kinase; Short=UMP/CMPK
TR52338|c0_g4	NC	NC	NC	NC	NC	NC	NC	NC	NC	NC	NC	UP	NC
TR60486|c2_g23	NC	NC	NC	UP	NC	UP	NC	UP	NC	UP	NC	UP	NC	hypothetical protein PRUPE_ppa011503mg [Prunus persica]
TR64695|c0_g16	NC	NC	NC	NC	NC	NC	NC	NC	NC	UP	NC	UP	NC	hypothetical protein PRUPE_ppa001737mg [Prunus persica]
TR67530|c0_g27	NC	UP	UP	UP	NC	UP	NC	UP	NC	UP	NC	UP	NC	PREDICTED: uncharacterized protein LOC103320630 [Prunus mume]
TR58401|c0_g3	NC	NC	NC	DOWN	DOWN	DOWN	NC	DOWN	NC	DOWN	NC	DOWN	NC	PREDICTED: isoflavone reductase-like protein [Prunus mume]
TR60517|c0_g3	NC	NC	NC	NC	NC	DOWN	NC	NC	NC	DOWN	NC	NC	NC
TR65787|c1_g11	NC	NC	DOWN	NC	NC	NC	NC	NC	NC	NC	NC	NC	NC	PREDICTED: uncharacterized protein LOC103319618 [Prunus mume]
TR67555|c0_g20	NC	NC	NC	NC	NC	NC	NC	NC	NC	NC	NC	NC	UP
TR52413|c0_g4	NC	UP	NC	NC	DOWN	NC	NC	NC	NC	NC	NC	NC	NC	hypothetical protein PRUPE_ppa022465mg, partial [Prunus persica]
TR48752|c1_g3	NC	NC	NC	NC	NC	NC	NC	NC	NC	UP	NC	UP	NC	PREDICTED: uncharacterized protein LOC103340414 [Prunus mume]
TR53144|c1_g1	NC	NC	NC	NC	NC	NC	NC	NC	NC	DOWN	DOWN	DOWN	NC	hypothetical protein PRUPE_ppa005982mg [Prunus persica]
TR55385|c3_g3	NC	NC	NC	UP	NC	UP	UP	UP	NC	UP	DOWN	NC	NC	PREDICTED: probable isoaspartyl peptidase/L-asparaginase 2 [Prunus mume]
TR50990|c0_g1	NC	NC	NC	NC	NC	NC	NC	NC	NC	NC	NC	DOWN	NC	PREDICTED: E3 ubiquitin-protein ligase CIP8 [Prunus mume]
TR57261|c0_g1	DOWN	DOWN	NC	DOWN	DOWN	DOWN	NC	DOWN	NC	DOWN	NC	DOWN	NC	hypothetical protein PRUPE_ppa009936mg [Prunus persica]
TR67463|c2_g8	DOWN	DOWN	NC	NC	NC	NC	NC	NC	NC	DOWN	NC	NC	NC	hypothetical protein PRUPE_ppa001294mg [Prunus persica]
TR55680|c1_g15	NC	UP	NC	UP	NC	UP	NC	UP	NC	UP	DOWN	UP	NC	hypothetical protein PRUPE_ppa003017mg [Prunus persica]
TR66066|c2_g12	NC	NC	NC	NC	NC	NC	NC	UP	NC	UP	UP	UP	DOWN	PREDICTED: uncharacterized protein LOC103333191 [Prunus mume]
TR56313|c0_g1	UP	NC	DOWN	NC	NC	NC	NC	NC	NC	NC	NC	NC	NC	hypothetical protein PRUPE_ppa023258mg, partial [Prunus persica]
TR56604|c0_g2	NC	NC	NC	UP	NC	NC	NC	UP	NC	UP	NC	UP	NC	PREDICTED: uncharacterized protein LOC103449896 [Malus domestica]
TR62626|c1_g4	NC	NC	NC	NC	UP	NC	NC	NC	NC	NC	DOWN	NC	NC	PREDICTED: alpha,alpha-trehalose-phosphate synthase [UDP-forming] 1 [Prunus mume]
TR65502|c0_g4	NC	NC	NC	NC	NC	NC	NC	NC	NC	DOWN	NC	DOWN	NC	hypothetical protein PRUPE_ppa004480mg [Prunus persica]
TR60652|c6_g8	NC	UP	UP	UP	UP	NC	NC	UP	NC	NC	DOWN	UP	NC	unnamed protein product [Vitis vinifera]
TR67226|c5_g10	NC	UP	UP	UP	NC	UP	UP	UP	NC	NC	NC	NC	DOWN	PREDICTED: 3beta-hydroxysteroid-dehydrogenase/decarboxylase isoform 3 [Prunus mume]
TR53301|c0_g1	NC	UP	UP	UP	UP	UP	NC	UP	NC	UP	NC	UP	NC	PREDICTED: lanC-like protein GCR2 [Prunus mume]
TR64595|c4_g35	NC	DOWN	DOWN	DOWN	NC	NC	NC	NC	NC	NC	NC	NC	NC	PREDICTED: monoglyceride lipase-like [Malus domestica]
TR59369|c0_g2	DOWN	DOWN	NC	NC	NC	DOWN	NC	NC	NC	NC	NC	DOWN	NC	PREDICTED: probable 1-deoxy-D-xylulose-5-phosphate synthase, chloroplastic [Prunus mume]
TR58271|c1_g9	NC	NC	NC	DOWN	DOWN	DOWN	NC	DOWN	NC	NC	NC	NC	NC	PREDICTED: mitochondrial import inner membrane translocase subunit TIM23-2 [Prunus mume]
TR53209|c2_g2	NC	NC	NC	NC	NC	DOWN	NC	DOWN	NC	DOWN	NC	DOWN	NC	unknown [Lotus japonicus]
TR66413|c1_g1	NC	DOWN	DOWN	DOWN	NC	DOWN	NC	DOWN	NC	NC	UP	UP	NC	hypothetical protein PRUPE_ppa002279mg [Prunus persica]
TR52058|c0_g14	NC	DOWN	DOWN	NC	NC	NC	NC	NC	NC	NC	NC	NC	NC	PREDICTED: ER membrane protein complex subunit 4-like isoform X2 [Pyrus x bretschneideri]
TR58790|c0_g4	NC	DOWN	NC	DOWN	NC	DOWN	NC	DOWN	NC	DOWN	NC	DOWN	NC	hypothetical protein PRUPE_ppa008739mg [Prunus persica]
TR65493|c1_g8	NC	NC	NC	NC	NC	NC	NC	UP	NC	NC	NC	NC	NC
TR63759|c24_g41	NC	NC	NC	NC	NC	NC	NC	NC	NC	NC	NC	UP	NC	PREDICTED: sucrose-binding protein-like [Prunus mume]
TR49169|c0_g1	NC	NC	UP	UP	NC	NC	NC	NC	NC	NC	NC	NC	NC	PREDICTED: 30S ribosomal protein S6 alpha, chloroplastic [Prunus mume]
TR34894|c0_g1	NC	NC	NC	NC	NC	NC	NC	NC	NC	NC	NC	NC	DOWN	PREDICTED: dynamin-related protein 4C-like [Prunus mume]
TR58532|c0_g2	NC	UP	NC	NC	NC	NC	NC	NC	NC	NC	NC	NC	NC	hypothetical protein PRUPE_ppa011939mg [Prunus persica]
TR62718|c0_g3	DOWN	DOWN	DOWN	DOWN	NC	DOWN	NC	DOWN	NC	DOWN	NC	NC	NC	hypothetical protein PRUPE_ppa004635mg [Prunus persica]
TR59381|c2_g5	DOWN	DOWN	NC	NC	NC	NC	NC	DOWN	NC	DOWN	NC	DOWN	NC	ferritin 1 precursor [Arabidopsis thaliana]
TR55538|c0_g2	NC	NC	NC	DOWN	NC	DOWN	NC	NC	NC	DOWN	NC	DOWN	NC	hypothetical protein PRUPE_ppa009176mg [Prunus persica]
TR49329|c1_g4	NC	DOWN	DOWN	DOWN	NC	DOWN	NC	DOWN	NC	DOWN	NC	DOWN	DOWN	PREDICTED: soluble inorganic pyrophosphatase [Prunus mume]
TR64127|c1_g6	DOWN	NC	NC	NC	NC	NC	NC	NC	NC	NC	NC	NC	NC	hypothetical protein PRUPE_ppa001215mg [Prunus persica]
TR34762|c0_g3	NC	NC	NC	NC	NC	NC	NC	NC	NC	NC	NC	UP	UP	hypothetical protein PRUPE_ppa003779mg [Prunus persica]
TR62809|c0_g4	NC	NC	NC	UP	UP	NC	NC	UP	NC	NC	DOWN	NC	NC	PREDICTED: transcription factor bHLH61-like isoform X1 [Prunus mume]
TR56646|c1_g21	NC	NC	NC	DOWN	DOWN	DOWN	NC	DOWN	NC	DOWN	NC	DOWN	NC	PREDICTED: ubiquitin-conjugating enzyme E2-17 kDa [Fragaria vesca subsp. vesca]
TR54326|c0_g2	NC	NC	NC	NC	NC	NC	NC	NC	NC	NC	NC	UP	NC	PREDICTED: single-stranded DNA-binding protein, mitochondrial isoform X2 [Prunus mume]
TR61041|c0_g1	DOWN	UP	UP	NC	DOWN	NC	UP	NC	NC	UP	UP	UP	NC	PREDICTED: cytochrome P450 78A9 [Prunus mume]
TR62986|c2_g1	NC	NC	NC	DOWN	NC	NC	NC	NC	NC	DOWN	NC	DOWN	NC	hypothetical protein PRUPE_ppa003019mg [Prunus persica]
TR57729|c4_g3	NC	NC	NC	NC	NC	NC	NC	NC	NC	NC	NC	UP	NC	hypothetical protein PRUPE_ppa006421mg [Prunus persica]
TR58426|c0_g10	NC	NC	NC	NC	NC	NC	NC	NC	NC	UP	UP	UP	NC	hypothetical protein PRUPE_ppa005251mg [Prunus persica]
TR52752|c0_g4	DOWN	NC	NC	DOWN	NC	DOWN	NC	NC	NC	NC	NC	NC	NC
TR61798|c2_g15	NC	NC	NC	NC	NC	NC	NC	NC	NC	NC	NC	DOWN	NC
TR62050|c0_g9	NC	DOWN	DOWN	DOWN	NC	DOWN	NC	DOWN	NC	DOWN	NC	DOWN	DOWN	PREDICTED: uncharacterized protein LOC103329311 [Prunus mume]
TR64961|c0_g22	NC	NC	NC	NC	NC	UP	NC	UP	NC	UP	DOWN	NC	NC
TR49967|c1_g9	NC	NC	NC	NC	NC	NC	NC	NC	NC	NC	NC	UP	NC	hypothetical protein PRUPE_ppa015172mg [Prunus persica]
TR62777|c1_g1	NC	NC	NC	NC	NC	DOWN	NC	DOWN	NC	DOWN	NC	DOWN	NC
TR54458|c0_g6	NC	UP	UP	NC	NC	NC	NC	NC	NC	NC	NC	NC	NC	PREDICTED: uncharacterized protein LOC103335175 [Prunus mume]
TR55489|c0_g1	NC	NC	NC	NC	NC	NC	NC	NC	NC	NC	NC	DOWN	NC	hypothetical protein PRUPE_ppa005192mg [Prunus persica]
TR55949|c0_g2	NC	DOWN	NC	NC	NC	DOWN	NC	NC	NC	NC	UP	NC	NC	PREDICTED: CRAL-TRIO domain-containing protein YKL091C isoform X2 [Prunus mume]
TR56921|c0_g1	NC	UP	UP	NC	NC	NC	NC	NC	NC	NC	NC	NC	NC	PREDICTED: transcription factor MYB44-like [Prunus mume]
TR54956|c5_g10	DOWN	UP	UP	UP	NC	UP	NC	UP	NC	DOWN	DOWN	DOWN	DOWN	PREDICTED: 36.4 kDa proline-rich protein-like [Ziziphus jujuba]
TR63381|c0_g15	NC	NC	UP	NC	NC	UP	NC	UP	NC	UP	NC	NC	NC	PREDICTED: pentatricopeptide repeat-containing protein At5g50390, chloroplastic [Prunus mume]
TR59562|c6_g4	NC	NC	NC	NC	NC	NC	NC	NC	NC	UP	NC	NC	NC	PREDICTED: tetratricopeptide repeat protein 13 [Prunus mume]
TR61877|c0_g7	NC	NC	NC	NC	NC	NC	NC	NC	NC	NC	UP	NC	NC	hypothetical protein PRUPE_ppa011859mg [Prunus persica]
TR48872|c0_g2	NC	NC	NC	DOWN	NC	NC	NC	NC	NC	DOWN	NC	NC	NC	hypothetical protein PRUPE_ppa007597mg [Prunus persica]
TR53292|c0_g26	NC	NC	NC	DOWN	NC	DOWN	DOWN	DOWN	NC	DOWN	NC	DOWN	NC	hypothetical protein PRUPE_ppa009927mg [Prunus persica]
TR66931|c0_g8	NC	NC	NC	NC	NC	NC	NC	NC	NC	NC	NC	NC	UP	hypothetical protein PRUPE_ppa003945mg [Prunus persica]
TR63720|c7_g11	UP	NC	DOWN	NC	NC	NC	NC	NC	NC	NC	NC	NC	NC	PREDICTED: protein DJ-1 homolog D-like [Prunus mume]
TR66565|c1_g9	NC	NC	NC	NC	NC	NC	NC	NC	NC	UP	NC	UP	NC	PREDICTED: putative Dol-P-Glc:Glc(2)Man(9)GlcNAc(2)-PP-Dol alpha-1,2-glucosyltransferase isoform X2 [Prunus mume]
TR63255|c0_g12	NC	NC	NC	NC	NC	DOWN	NC	NC	NC	NC	NC	NC	NC
TR52704|c1_g8	NC	NC	NC	NC	UP	NC	NC	NC	NC	NC	NC	NC	UP	PREDICTED: mRNA turnover protein 4 homolog [Prunus mume]
TR51457|c0_g2	NC	NC	DOWN	NC	NC	NC	NC	NC	NC	UP	UP	UP	NC	hypothetical protein PRUPE_ppa013719mg [Prunus persica]
TR62059|c0_g1	NC	NC	NC	NC	NC	NC	NC	NC	NC	UP	NC	UP	NC	hypothetical protein PRUPE_ppa010655mg [Prunus persica]
TR66758|c2_g4	NC	NC	NC	NC	NC	NC	NC	DOWN	NC	NC	NC	NC	NC	PREDICTED: bifunctional aspartokinase/homoserine dehydrogenase 1, chloroplastic-like isoform X2 [Prunus mume]
TR61543|c0_g16	NC	UP	UP	UP	NC	UP	NC	UP	NC	NC	DOWN	NC	NC	PREDICTED: nitrile-specifier protein 5 [Prunus mume]
TR53292|c0_g5	NC	NC	NC	DOWN	DOWN	NC	NC	DOWN	NC	NC	NC	NC	NC	PREDICTED: uncharacterized protein LOC103340563 [Prunus mume]
TR61857|c2_g1	NC	NC	NC	NC	NC	NC	NC	DOWN	NC	DOWN	NC	DOWN	NC
TR66268|c8_g13	NC	NC	NC	NC	NC	NC	NC	NC	NC	NC	NC	DOWN	DOWN	hypothetical protein PRUPE_ppa007925mg [Prunus persica]
TR60563|c0_g9	NC	DOWN	DOWN	NC	NC	DOWN	NC	NC	NC	DOWN	NC	NC	NC	hypothetical protein PRUPE_ppa013533mg [Prunus persica]
TR45148|c1_g2	NC	NC	NC	NC	NC	NC	NC	NC	NC	UP	NC	NC	NC	PREDICTED: uncharacterized protein LOC105173922 isoform X2 [Sesamum indicum]
TR66304|c0_g1	NC	UP	NC	UP	NC	UP	NC	UP	NC	UP	NC	UP	NC	hypothetical protein PRUPE_ppa000807mg [Prunus persica]
TR65326|c0_g6	NC	NC	NC	UP	UP	UP	NC	UP	NC	UP	NC	NC	NC	PREDICTED: AT-rich interactive domain-containing protein 2 [Prunus mume]
TR56646|c1_g7	NC	NC	NC	DOWN	DOWN	DOWN	NC	DOWN	NC	DOWN	NC	DOWN	NC	hypothetical protein PRUPE_ppa012934mg [Prunus persica]
TR62887|c1_g6	NC	UP	UP	NC	DOWN	NC	NC	NC	NC	NC	NC	NC	NC	PREDICTED: zinc-finger homeodomain protein 11-like [Prunus mume]
TR55210|c0_g10	NC	DOWN	DOWN	NC	NC	DOWN	NC	NC	NC	NC	NC	DOWN	NC	PREDICTED: CASP-like protein POPTRDRAFT_820934 [Prunus mume]
TR63826|c2_g11	NC	NC	NC	NC	NC	NC	NC	UP	NC	NC	NC	NC	NC	hypothetical protein PRUPE_ppa023641mg [Prunus persica]
TR63571|c0_g5	DOWN	NC	NC	DOWN	NC	DOWN	NC	NC	NC	DOWN	NC	NC	NC	hypothetical protein PRUPE_ppa001577mg [Prunus persica]
TR63418|c1_g2	NC	UP	UP	UP	NC	UP	NC	NC	DOWN	NC	NC	NC	NC	PREDICTED: inactive protein kinase SELMODRAFT_444075 [Prunus mume]
TR65264|c1_g23	NC	NC	NC	NC	UP	NC	NC	NC	NC	UP	NC	UP	NC	hypothetical protein PRUPE_ppa002766mg [Prunus persica]
TR67804|c2_g3	NC	NC	NC	NC	NC	NC	NC	NC	NC	UP	NC	NC	NC	hypothetical protein PRUPE_ppa1027140mg [Prunus persica]
TR62859|c0_g3	NC	NC	NC	NC	NC	NC	NC	NC	NC	DOWN	NC	DOWN	NC	hypothetical protein PRUPE_ppa001143mg [Prunus persica]
TR54051|c2_g3	NC	NC	NC	NC	UP	NC	NC	NC	NC	NC	NC	NC	NC
TR49329|c1_g13	NC	DOWN	DOWN	DOWN	NC	DOWN	NC	DOWN	NC	DOWN	NC	DOWN	DOWN	PREDICTED: soluble inorganic pyrophosphatase [Prunus mume]
TR65379|c4_g5	NC	NC	NC	NC	NC	NC	NC	NC	NC	NC	NC	UP	NC	hypothetical protein PRUPE_ppa009623mg [Prunus persica]
TR63994|c7_g67	UP	NC	NC	UP	NC	UP	UP	UP	NC	UP	UP	UP	NC	PREDICTED: peroxygenase [Prunus mume]
TR62301|c0_g8	NC	NC	NC	NC	NC	NC	NC	NC	NC	NC	NC	UP	NC	PREDICTED: uncharacterized protein LOC103330054, partial [Prunus mume]
TR63933|c0_g13	NC	NC	NC	NC	NC	NC	NC	NC	NC	NC	NC	UP	NC	PREDICTED: cullin-associated NEDD8-dissociated protein 1 [Prunus mume]
TR59523|c0_g8	NC	NC	NC	NC	NC	NC	NC	NC	NC	NC	NC	DOWN	NC	PREDICTED: BTB/POZ domain-containing protein At5g41330 [Prunus mume]
TR58436|c0_g8	NC	NC	NC	NC	NC	NC	NC	NC	NC	NC	NC	UP	UP
TR53448|c0_g17	UP	UP	NC	DOWN	DOWN	DOWN	NC	NC	NC	DOWN	NC	DOWN	NC	hypothetical protein PRUPE_ppa008835mg [Prunus persica]
TR55823|c0_g9	NC	NC	NC	NC	NC	NC	NC	NC	NC	UP	UP	NC	DOWN	hypothetical protein PRUPE_ppb021269mg, partial [Prunus persica]
TR47501|c0_g7	NC	NC	NC	NC	NC	NC	NC	NC	NC	NC	NC	UP	NC	PREDICTED: 40S ribosomal protein S14 isoform X2 [Pyrus x bretschneideri]
TR67534|c5_g5	NC	NC	NC	NC	DOWN	DOWN	DOWN	NC	NC	DOWN	NC	NC	UP
TR63152|c0_g3	NC	NC	NC	NC	NC	NC	NC	NC	NC	NC	NC	DOWN	NC
TR55559|c28_g7	NC	NC	NC	NC	NC	NC	NC	UP	NC	UP	DOWN	UP	DOWN	prunin 2 precursor, partial [Prunus dulcis]
TR61965|c8_g9	NC	NC	NC	NC	NC	NC	UP	NC	NC	NC	DOWN	NC	DOWN	PREDICTED: methyltransferase-like protein 13 [Prunus mume]
TR61849|c0_g3	NC	NC	NC	NC	NC	NC	NC	NC	NC	NC	NC	UP	NC	PREDICTED: NAD-dependent malic enzyme 62 kDa isoform, mitochondrial [Prunus mume]
TR27798|c0_g3	UP	NC	DOWN	NC	NC	NC	NC	NC	NC	NC	NC	NC	NC	hypothetical protein PRUPE_ppa017444mg [Prunus persica]
TR18662|c0_g1	NC	NC	NC	NC	NC	DOWN	DOWN	NC	NC	UP	UP	NC	DOWN	PREDICTED: protein DJ-1 homolog D-like [Prunus mume]
TR66492|c3_g1	NC	NC	NC	UP	NC	UP	UP	NC	NC	NC	NC	NC	NC
TR57323|c4_g9	NC	NC	NC	NC	NC	UP	UP	NC	DOWN	NC	NC	UP	UP	glycine-rich protein [Oryza sativa Japonica Group]
TR53146|c1_g26	NC	NC	NC	NC	NC	NC	NC	DOWN	NC	DOWN	NC	NC	NC
TR60129|c0_g2	NC	NC	UP	UP	NC	UP	NC	UP	NC	UP	NC	UP	NC
TR61350|c0_g1	NC	UP	NC	NC	NC	NC	NC	UP	NC	NC	NC	NC	NC	PREDICTED: glutathione synthetase, chloroplastic [Prunus mume]
TR67101|c0_g2	NC	NC	NC	NC	NC	NC	NC	NC	NC	NC	NC	UP	NC	hypothetical protein PRUPE_ppa001361mg [Prunus persica]
TR66999|c0_g4	NC	NC	NC	NC	NC	NC	NC	NC	NC	NC	NC	DOWN	NC	hypothetical protein PRUPE_ppa000687mg [Prunus persica]
TR56728|c1_g2	NC	NC	NC	NC	NC	DOWN	NC	DOWN	NC	DOWN	NC	DOWN	NC
TR57822|c0_g2	NC	NC	NC	NC	NC	NC	NC	NC	NC	NC	NC	NC	UP
TR51635|c0_g4	DOWN	DOWN	NC	DOWN	DOWN	NC	NC	DOWN	NC	DOWN	NC	DOWN	NC
TR54797|c0_g1	NC	NC	NC	NC	NC	NC	NC	NC	NC	NC	NC	UP	UP	hypothetical protein PRUPE_ppa019654mg, partial [Prunus persica]
TR56144|c0_g15	NC	NC	NC	NC	NC	NC	NC	DOWN	NC	NC	NC	DOWN	NC	hypothetical protein PRUPE_ppa000167m2g, partial [Prunus persica]
TR56801|c4_g9	NC	DOWN	DOWN	DOWN	DOWN	DOWN	NC	DOWN	NC	DOWN	NC	DOWN	NC
TR63296|c0_g4	NC	NC	NC	NC	NC	NC	NC	DOWN	NC	NC	NC	NC	NC	PREDICTED: receptor homology region, transmembrane domain- and RING domain-containing protein 2-like [Prunus mume]
TR60342|c0_g2	NC	NC	NC	DOWN	NC	DOWN	NC	NC	NC	DOWN	NC	DOWN	NC	hypothetical protein PRUPE_ppa015907mg [Prunus persica]
TR67483|c0_g21	NC	NC	NC	NC	NC	NC	NC	NC	NC	UP	NC	UP	NC	hypothetical protein CISIN_1g021630mg [Citrus sinensis]
TR63352|c0_g3	UP	NC	NC	NC	NC	NC	NC	NC	NC	NC	NC	NC	NC	PREDICTED: heterogeneous nuclear ribonucleoprotein 1 [Prunus mume]
TR65973|c0_g21	NC	NC	NC	NC	NC	NC	NC	NC	NC	NC	NC	NC	DOWN	PREDICTED: uncharacterized serine-rich protein C215.13 [Prunus mume]
TR67739|c6_g9	NC	NC	NC	DOWN	NC	NC	NC	DOWN	NC	DOWN	NC	NC	NC	PREDICTED: protein ENHANCED DISEASE RESISTANCE 2-like isoform X2 [Prunus mume]
TR65147|c0_g9	NC	NC	NC	UP	NC	UP	NC	UP	NC	UP	NC	UP	NC	PREDICTED: zinc finger HIT domain-containing protein 2 [Prunus mume]
TR56265|c2_g1	NC	NC	NC	NC	NC	NC	NC	UP	UP	UP	NC	UP	UP
TR47855|c0_g3	NC	NC	NC	NC	NC	NC	NC	NC	NC	NC	NC	NC	UP
TR67537|c3_g21	NC	NC	NC	DOWN	NC	NC	NC	NC	NC	DOWN	NC	DOWN	NC	hypothetical protein PRUPE_ppa002237mg [Prunus persica]
TR63994|c7_g15	NC	NC	NC	NC	UP	NC	UP	NC	UP	NC	NC	NC	NC	hypothetical protein PRUPE_ppa010705mg [Prunus persica]
TR52620|c1_g5	NC	NC	NC	NC	NC	NC	NC	NC	NC	NC	NC	UP	UP	hypothetical protein PRUPE_ppa006559mg [Prunus persica]
TR64256|c0_g1	NC	NC	NC	NC	NC	NC	NC	NC	NC	DOWN	NC	NC	NC	PREDICTED: G-type lectin S-receptor-like serine/threonine-protein kinase At4g27290 [Prunus mume]
TR61834|c0_g4	NC	NC	DOWN	NC	NC	NC	NC	NC	NC	NC	NC	NC	NC	hypothetical protein PRUPE_ppa000527mg [Prunus persica]
TR51057|c3_g13	NC	NC	DOWN	DOWN	NC	NC	NC	NC	NC	DOWN	NC	DOWN	NC
TR58407|c0_g7	NC	UP	UP	UP	NC	UP	NC	UP	NC	UP	NC	UP	NC	PREDICTED: DNA-directed RNA polymerases IV and V subunit 4 [Prunus mume]
TR31216|c0_g18	NC	NC	NC	NC	NC	NC	NC	NC	DOWN	NC	NC	NC	NC	PREDICTED: beta-glucosidase 12-like isoform X2 [Prunus mume]
TR51673|c0_g4	NC	NC	UP	NC	NC	NC	NC	DOWN	NC	NC	NC	DOWN	NC	PREDICTED: uncharacterized protein LOC103341586 [Prunus mume]
TR63970|c4_g17	NC	NC	NC	NC	DOWN	NC	NC	NC	NC	NC	NC	NC	NC	hypothetical protein PRUPE_ppa002613mg [Prunus persica]
TR66382|c0_g7	NC	NC	NC	NC	NC	NC	NC	NC	NC	NC	NC	DOWN	NC	PREDICTED: UDP-glycosyltransferase 74E2-like [Prunus mume]
TR42777|c0_g1	DOWN	DOWN	NC	DOWN	NC	NC	NC	NC	NC	NC	NC	NC	NC	PREDICTED: calcium-binding protein PBP1-like [Prunus mume]
TR54745|c1_g7	NC	NC	NC	DOWN	DOWN	DOWN	NC	DOWN	NC	DOWN	NC	DOWN	NC
TR62116|c2_g2	DOWN	UP	UP	NC	DOWN	DOWN	DOWN	DOWN	NC	DOWN	NC	NC	NC	PREDICTED: uncharacterized protein LOC103340120 [Prunus mume]
TR66411|c3_g2	NC	DOWN	NC	DOWN	NC	DOWN	NC	DOWN	NC	DOWN	NC	DOWN	NC	PREDICTED: uncharacterized membrane protein C2G11.09 [Prunus mume]
TR66868|c9_g3	NC	NC	NC	NC	NC	NC	NC	DOWN	NC	DOWN	NC	DOWN	NC	PREDICTED: calcium sensing receptor, chloroplastic [Prunus mume]
TR46789|c0_g6	NC	NC	NC	NC	NC	NC	NC	NC	NC	DOWN	NC	DOWN	NC	PREDICTED: DNA-directed RNA polymerase V subunit 1 [Prunus mume]
TR39341|c0_g8	NC	DOWN	DOWN	DOWN	NC	NC	NC	NC	NC	DOWN	NC	NC	NC	hypothetical protein PRUPE_ppa005386mg [Prunus persica]
TR52259|c3_g14	DOWN	DOWN	NC	DOWN	DOWN	DOWN	NC	DOWN	NC	DOWN	UP	DOWN	NC
TR60888|c2_g2	NC	NC	UP	DOWN	DOWN	NC	NC	DOWN	NC	NC	NC	NC	NC
TR57691|c0_g4	NC	NC	NC	NC	NC	DOWN	NC	NC	NC	DOWN	NC	DOWN	NC
TR65491|c0_g9	NC	NC	NC	DOWN	NC	DOWN	NC	DOWN	NC	DOWN	NC	DOWN	NC
TR50511|c0_g11	NC	NC	NC	NC	NC	DOWN	NC	NC	NC	NC	NC	DOWN	NC	PREDICTED: NAC transcription factor 25 [Prunus mume]
TR66035|c0_g5	NC	NC	NC	DOWN	DOWN	NC	NC	NC	NC	NC	NC	NC	NC	hypothetical protein PRUPE_ppa001397mg [Prunus persica]
TR66695|c0_g5	NC	NC	NC	NC	NC	UP	NC	UP	NC	UP	NC	UP	NC	hypothetical protein PRUPE_ppa005296mg [Prunus persica]
TR60847|c6_g4	NC	NC	NC	NC	NC	NC	NC	NC	NC	NC	NC	NC	UP
TR42745|c0_g1	NC	NC	UP	UP	NC	UP	NC	UP	NC	UP	NC	UP	NC	PREDICTED: probable ubiquitin-like-specific protease 2B [Prunus mume]
TR42947|c0_g7	NC	DOWN	NC	NC	NC	NC	NC	NC	NC	NC	NC	NC	NC
TR53238|c0_g3	NC	NC	NC	UP	NC	NC	NC	NC	NC	UP	NC	UP	UP	hypothetical protein PRUPE_ppa011551mg [Prunus persica]
TR50431|c1_g11	NC	NC	NC	NC	NC	NC	NC	NC	NC	UP	NC	UP	NC	PREDICTED: uncharacterized protein LOC103326879, partial [Prunus mume]
TR58409|c1_g7	NC	NC	NC	DOWN	DOWN	DOWN	NC	DOWN	NC	DOWN	NC	DOWN	NC	PREDICTED: UPF0160 protein [Prunus mume]
TR55600|c1_g5	NC	NC	NC	UP	NC	UP	NC	UP	NC	UP	NC	NC	NC	hypothetical protein PRUPE_ppa004514mg [Prunus persica]
TR63204|c1_g6	NC	NC	NC	NC	NC	NC	NC	NC	NC	NC	NC	NC	UP	hypothetical protein PRUPE_ppa023076mg [Prunus persica]
TR63702|c4_g4	NC	NC	NC	NC	NC	DOWN	NC	DOWN	NC	DOWN	NC	NC	NC	PREDICTED: rho GTPase-activating protein 5-like [Prunus mume]
TR67111|c12_g18	NC	UP	NC	UP	UP	UP	DOWN	NC	NC	UP	NC	NC	DOWN	hypothetical protein PRUPE_ppa025790mg [Prunus persica]
TR63195|c2_g8	NC	NC	NC	NC	NC	NC	NC	NC	NC	UP	NC	UP	UP	hypothetical protein PRUPE_ppa004175mg [Prunus persica]
TR63208|c0_g4	NC	UP	UP	NC	NC	NC	NC	NC	NC	NC	NC	NC	NC	Fasciclin-like arabinogalactan protein 2 [Glycine soja]
TR54064|c0_g2	NC	NC	NC	NC	NC	NC	DOWN	NC	NC	NC	NC	DOWN	DOWN	PREDICTED: transmembrane emp24 domain-containing protein p24delta9-like [Prunus mume]
TR86177|c0_g1	NC	NC	DOWN	NC	NC	NC	NC	NC	NC	NC	NC	NC	NC
TR64805|c0_g11	NC	DOWN	DOWN	DOWN	DOWN	DOWN	DOWN	DOWN	NC	DOWN	NC	DOWN	NC	PREDICTED: protein NRT1/ PTR FAMILY 2.11-like [Prunus mume]
TR63837|c0_g23	NC	NC	DOWN	DOWN	DOWN	DOWN	NC	DOWN	NC	DOWN	NC	NC	NC
TR63605|c0_g2	NC	DOWN	NC	NC	NC	DOWN	NC	DOWN	NC	DOWN	NC	NC	NC	PREDICTED: LOW QUALITY PROTEIN: lon protease homolog 2, peroxisomal [Prunus mume]
TR42208|c0_g6	NC	DOWN	NC	DOWN	DOWN	DOWN	NC	DOWN	NC	NC	NC	DOWN	NC	PREDICTED: uncharacterized protein LOC103332715 [Prunus mume]
TR55756|c1_g5	UP	NC	DOWN	NC	NC	NC	NC	NC	NC	NC	NC	NC	NC	PREDICTED: cellulose synthase-like protein D3 [Prunus mume]
TR44640|c0_g1	NC	NC	NC	NC	NC	NC	NC	NC	DOWN	NC	NC	NC	NC	hypothetical protein PRUPE_ppa019175mg [Prunus persica]
TR52763|c0_g7	NC	NC	NC	NC	NC	UP	NC	UP	NC	UP	NC	UP	NC	glutathione peroxidase [Prunus avium]
TR67599|c1_g10	NC	NC	NC	NC	NC	NC	NC	NC	NC	NC	NC	UP	NC
TR60000|c1_g17	UP	NC	NC	NC	NC	NC	NC	NC	NC	NC	DOWN	DOWN	NC	hypothetical protein PRUPE_ppa010914mg [Prunus persica]
TR48703|c2_g15	NC	UP	UP	UP	NC	UP	NC	UP	NC	NC	DOWN	UP	NC	PREDICTED: uncharacterized protein LOC103321559 [Prunus mume]
TR47126|c0_g9	NC	UP	NC	DOWN	DOWN	NC	NC	DOWN	NC	NC	NC	DOWN	NC
TR59895|c0_g11	NC	NC	NC	DOWN	NC	DOWN	NC	DOWN	NC	DOWN	NC	DOWN	NC	hypothetical protein PRUPE_ppa011886mg [Prunus persica]
TR64275|c2_g4	NC	NC	NC	NC	NC	NC	NC	NC	NC	NC	NC	UP	UP
TR61856|c2_g13	NC	NC	NC	DOWN	NC	DOWN	NC	DOWN	NC	NC	NC	NC	NC
TR56750|c0_g1	NC	NC	NC	NC	NC	NC	NC	NC	NC	NC	NC	UP	UP	hypothetical protein PRUPE_ppa006305mg [Prunus persica]
TR67059|c3_g16	NC	UP	UP	UP	UP	UP	NC	NC	NC	UP	NC	NC	DOWN	PREDICTED: protein ROS1 [Prunus mume]
TR55250|c2_g16	NC	DOWN	DOWN	DOWN	NC	NC	NC	NC	NC	NC	UP	UP	NC	hypothetical protein PRUPE_ppa010487mg [Prunus persica]
TR56438|c0_g4	NC	NC	DOWN	NC	NC	NC	NC	NC	NC	NC	NC	NC	NC	hypothetical protein PRUPE_ppa024127mg [Prunus persica]
TR65032|c2_g37	NC	DOWN	NC	DOWN	NC	NC	NC	DOWN	NC	DOWN	NC	DOWN	NC	PREDICTED: probable cellulose synthase A catalytic subunit 1 [UDP-forming] [Ziziphus jujuba]
TR65265|c0_g7	NC	NC	NC	NC	NC	NC	NC	DOWN	NC	DOWN	NC	DOWN	NC	hypothetical protein PRUPE_ppa015250mg [Prunus persica]
TR61558|c1_g14	NC	NC	NC	NC	NC	UP	NC	UP	NC	UP	NC	UP	NC	hypothetical protein PRUPE_ppa008608mg [Prunus persica]
TR59422|c3_g14	NC	NC	NC	DOWN	DOWN	NC	NC	NC	NC	DOWN	NC	NC	NC
TR50341|c2_g14	NC	NC	NC	NC	NC	UP	UP	UP	NC	UP	NC	UP	UP	hypothetical protein PRUPE_ppa016811mg [Prunus persica]
TR55319|c1_g17	NC	DOWN	NC	DOWN	NC	DOWN	NC	DOWN	NC	DOWN	NC	DOWN	NC
TR64961|c0_g10	NC	NC	NC	NC	NC	UP	NC	UP	NC	UP	NC	NC	NC	PREDICTED: glycine-rich protein A3-like isoform X1 [Prunus mume]
TR66517|c5_g7	NC	NC	NC	NC	NC	NC	NC	DOWN	NC	DOWN	NC	DOWN	NC	hypothetical protein PRUPE_ppa012919mg [Prunus persica]
TR66593|c1_g13	NC	NC	NC	NC	NC	NC	NC	NC	NC	NC	NC	DOWN	NC	PREDICTED: uncharacterized protein LOC103333768 [Prunus mume]
TR66778|c0_g3	NC	NC	NC	NC	NC	NC	NC	DOWN	NC	DOWN	NC	NC	NC	hypothetical protein PRUPE_ppa001410mg [Prunus persica]
TR61493|c7_g10	NC	NC	NC	UP	NC	UP	UP	UP	NC	UP	DOWN	UP	UP	hypothetical protein PRUPE_ppa009787mg [Prunus persica]
TR62002|c0_g2	NC	NC	UP	NC	NC	NC	NC	NC	NC	NC	NC	NC	NC	PREDICTED: protein SCARECROW-like [Prunus mume]
TR56377|c2_g40	NC	NC	NC	DOWN	DOWN	DOWN	NC	DOWN	NC	DOWN	NC	DOWN	NC	PREDICTED: leucine-rich repeat extensin-like protein 3 [Prunus mume]
TR60289|c0_g1	NC	NC	NC	NC	UP	NC	NC	UP	NC	UP	NC	NC	DOWN	PREDICTED: probable alpha-amylase 2 [Prunus mume]
TR62035|c1_g38	NC	NC	NC	NC	NC	NC	NC	UP	NC	NC	NC	NC	NC	PREDICTED: probable protein phosphatase 2C 75 [Prunus mume]
TR63863|c2_g12	NC	NC	NC	NC	DOWN	DOWN	NC	DOWN	NC	NC	NC	NC	NC	PREDICTED: monothiol glutaredoxin-S17 [Prunus mume]
TR54717|c0_g4	NC	UP	NC	NC	DOWN	NC	NC	NC	NC	NC	NC	NC	NC	PREDICTED: glutaredoxin-C6-like [Malus domestica]
TR65223|c0_g5	NC	DOWN	NC	NC	NC	DOWN	NC	DOWN	NC	NC	NC	NC	NC
TR67576|c8_g15	NC	DOWN	DOWN	NC	NC	DOWN	NC	NC	NC	NC	NC	DOWN	NC	hypothetical protein PRUPE_ppa016050mg, partial [Prunus persica]
TR60657|c0_g4	NC	UP	UP	UP	NC	UP	UP	UP	NC	NC	DOWN	DOWN	NC	PREDICTED: staphylococcal nuclease domain-containing protein 1-like [Prunus mume]
TR13692|c0_g1	NC	NC	NC	NC	NC	NC	NC	NC	NC	NC	NC	UP	NC	PREDICTED: sucrose synthase 2-like, partial [Prunus mume]
TR58301|c0_g3	UP	UP	NC	UP	NC	NC	NC	NC	NC	NC	NC	NC	NC
TR60998|c0_g3	NC	UP	UP	NC	NC	NC	NC	NC	NC	NC	NC	NC	NC	PREDICTED: uncharacterized protein LOC103331530 [Prunus mume]
TR63916|c1_g9	NC	DOWN	DOWN	DOWN	NC	DOWN	NC	DOWN	NC	DOWN	NC	DOWN	NC	PREDICTED: probable inactive leucine-rich repeat receptor-like protein kinase At1g66830 [Prunus mume]
TR37953|c0_g4	NC	NC	UP	NC	NC	DOWN	NC	NC	NC	NC	NC	NC	NC	beta-tubulin, partial [Ammopiptanthus mongolicus]
TR53745|c3_g23	NC	NC	NC	NC	NC	NC	NC	NC	NC	NC	NC	DOWN	DOWN	2-phospho-D-glycerate hydrolase [Prunus armeniaca]
TR66661|c1_g7	NC	UP	UP	NC	DOWN	NC	NC	NC	NC	NC	NC	NC	NC	PREDICTED: uncharacterized protein LOC103937233 [Pyrus x bretschneideri]
TR54066|c0_g10	DOWN	NC	UP	NC	NC	NC	NC	NC	NC	NC	NC	DOWN	DOWN	hypothetical protein PRUPE_ppa009283mg [Prunus persica]
TR67570|c5_g12	NC	UP	NC	UP	NC	NC	NC	NC	NC	NC	NC	NC	NC	PREDICTED: uncharacterized protein LOC103333121 isoform X2 [Prunus mume]
TR58058|c0_g1	NC	UP	UP	UP	NC	UP	NC	UP	NC	UP	NC	UP	NC	PREDICTED: uncharacterized protein LOC103326300 [Prunus mume]
TR67461|c0_g21	NC	NC	NC	NC	NC	NC	NC	NC	NC	UP	NC	UP	NC	hypothetical protein PRUPE_ppa000673mg [Prunus persica]
TR63317|c0_g9	NC	NC	NC	NC	NC	NC	NC	NC	NC	UP	NC	UP	NC	PREDICTED: UPF0468 protein CG5343-like [Malus domestica]
TR60057|c10_g1	NC	NC	NC	NC	NC	NC	DOWN	NC	NC	NC	NC	NC	NC	hypothetical protein PRUPE_ppa019262mg [Prunus persica]
TR56680|c0_g12	NC	DOWN	NC	DOWN	NC	DOWN	NC	DOWN	NC	DOWN	NC	DOWN	NC	PREDICTED: LOW QUALITY PROTEIN: ocs element-binding factor 1-like, partial [Malus domestica]
TR64221|c0_g11	NC	DOWN	NC	DOWN	DOWN	DOWN	DOWN	DOWN	NC	DOWN	NC	DOWN	NC	hypothetical protein PRUPE_ppa020191mg, partial [Prunus persica]
TR67612|c3_g28	NC	UP	UP	UP	NC	UP	NC	UP	NC	UP	NC	UP	NC	hypothetical protein PRUPE_ppa000656mg [Prunus persica]
TR64169|c0_g12	NC	NC	NC	NC	NC	NC	NC	UP	NC	UP	NC	NC	NC	PREDICTED: uncharacterized protein LOC103319326 [Prunus mume]
TR57549|c3_g7	NC	NC	NC	UP	UP	UP	UP	UP	NC	UP	DOWN	NC	DOWN	hypothetical protein PRUPE_ppa007261mg [Prunus persica]
TR49570|c2_g8	NC	NC	NC	NC	NC	NC	NC	NC	NC	UP	NC	UP	NC	PREDICTED: E3 ubiquitin-protein ligase PRT1 [Prunus mume]
TR60187|c2_g9	NC	DOWN	DOWN	NC	NC	NC	NC	DOWN	NC	NC	NC	NC	NC	PREDICTED: sucrose nonfermenting 4-like protein [Prunus mume]
TR61265|c0_g6	UP	NC	NC	DOWN	NC	DOWN	NC	NC	NC	NC	NC	NC	NC	PREDICTED: probable GPI-anchored adhesin-like protein PGA55 [Prunus mume]
TR65155|c1_g42	NC	NC	NC	NC	NC	NC	NC	DOWN	NC	NC	NC	DOWN	NC	hypothetical protein PRUPE_ppa001228mg [Prunus persica]
TR55301|c2_g2	NC	NC	NC	NC	NC	NC	NC	DOWN	NC	NC	NC	NC	NC	PREDICTED: LOW QUALITY PROTEIN: peroxidase 63 [Prunus mume]
TR64092|c2_g2	NC	NC	NC	NC	NC	NC	NC	NC	NC	UP	NC	UP	UP
TR51884|c0_g2	NC	NC	NC	NC	NC	NC	NC	NC	NC	NC	NC	UP	UP	PREDICTED: histone acetyltransferase HAC1-like [Ziziphus jujuba]
TR58091|c4_g2	NC	NC	NC	NC	DOWN	NC	NC	NC	NC	NC	NC	NC	NC	hypothetical protein PRUPE_ppa010399mg [Prunus persica]
TR60516|c0_g4	UP	NC	DOWN	NC	NC	NC	NC	NC	NC	NC	NC	NC	NC	hypothetical protein PRUPE_ppa008499mg [Prunus persica]
TR67801|c1_g2	NC	NC	NC	DOWN	DOWN	DOWN	NC	DOWN	NC	DOWN	NC	DOWN	NC
TR66042|c0_g6	NC	NC	NC	UP	UP	UP	NC	UP	NC	UP	DOWN	UP	NC	PREDICTED: protein NRT1/ PTR FAMILY 7.3-like [Prunus mume]
TR58661|c2_g15	NC	NC	DOWN	NC	NC	UP	NC	UP	NC	NC	NC	NC	DOWN	hypothetical protein PRUPE_ppa008996mg [Prunus persica]
TR57373|c0_g4	NC	NC	NC	NC	NC	NC	NC	NC	NC	NC	NC	UP	UP	PREDICTED: UDP-glucose flavonoid 3-O-glucosyltransferase 6-like [Prunus mume]
TR55852|c0_g1	NC	NC	NC	NC	NC	NC	NC	NC	NC	DOWN	NC	DOWN	DOWN	PREDICTED: transmembrane protein 19 [Prunus mume]
TR67495|c0_g23	NC	NC	NC	NC	NC	NC	NC	DOWN	NC	DOWN	NC	DOWN	NC	hypothetical protein PRUPE_ppa000995mg [Prunus persica]
TR53788|c0_g4	NC	NC	NC	NC	UP	NC	DOWN	NC	UP	NC	DOWN	NC	NC	PREDICTED: 17.4 kDa class III heat shock protein [Prunus mume]
TR56532|c0_g4	NC	NC	NC	NC	NC	NC	UP	NC	NC	NC	NC	NC	DOWN	PREDICTED: probable polyol transporter 6 [Prunus mume]
TR67569|c2_g9	NC	NC	NC	NC	NC	NC	NC	NC	NC	NC	NC	DOWN	NC
TR60787|c0_g2	NC	NC	NC	NC	NC	NC	NC	NC	NC	UP	UP	UP	NC	Oxysterol-binding protein 8, partial [Cajanus cajan]
TR30511|c1_g5	NC	NC	NC	NC	NC	DOWN	NC	NC	NC	NC	NC	NC	NC
TR31365|c0_g9	NC	NC	NC	NC	NC	NC	DOWN	NC	NC	NC	NC	NC	NC	PREDICTED: MLP-like protein 28 [Prunus mume]
TR62179|c1_g21	NC	NC	NC	NC	NC	NC	NC	NC	NC	NC	NC	UP	NC	PREDICTED: ankyrin repeat and SAM domain-containing protein 6 [Prunus mume]
TR53072|c0_g5	NC	NC	NC	DOWN	NC	DOWN	NC	DOWN	NC	DOWN	NC	NC	NC
TR59534|c0_g12	NC	NC	NC	NC	NC	NC	NC	UP	NC	UP	NC	UP	NC	PREDICTED: nuclear transcription factor Y subunit A-9-like [Malus domestica]
TR55669|c2_g18	NC	NC	UP	UP	UP	UP	NC	UP	NC	UP	NC	UP	UP	PREDICTED: uncharacterized protein LOC103336688 [Prunus mume]
TR65196|c0_g6	NC	NC	DOWN	NC	NC	NC	NC	NC	NC	NC	NC	NC	NC	PREDICTED: putative protein TPRXL [Prunus mume]
TR67186|c3_g7	NC	NC	NC	NC	NC	NC	NC	NC	NC	UP	NC	UP	NC	PREDICTED: phospholipase SGR2 isoform X2 [Prunus mume]
TR57324|c0_g21	NC	NC	NC	NC	NC	NC	NC	DOWN	NC	NC	NC	NC	NC	hypothetical protein PRUPE_ppa011187mg [Prunus persica]
TR60759|c1_g5	NC	NC	NC	NC	NC	UP	NC	NC	NC	NC	NC	NC	NC	PREDICTED: uncharacterized protein LOC103319487 isoform X2 [Prunus mume]
TR54121|c1_g3	NC	NC	NC	DOWN	DOWN	DOWN	DOWN	DOWN	NC	DOWN	NC	DOWN	DOWN	hypothetical protein PRUPE_ppa000771mg [Prunus persica]
TR57880|c0_g26	NC	NC	NC	NC	NC	DOWN	NC	NC	NC	NC	NC	DOWN	NC	PREDICTED: cytochrome b-c1 complex subunit Rieske-4, mitochondrial-like [Prunus mume]
TR59994|c0_g2	NC	NC	NC	UP	UP	UP	NC	NC	NC	NC	NC	NC	NC	PREDICTED: E3 ubiquitin-protein ligase CHIP [Prunus mume]
TR56568|c2_g6	NC	NC	NC	UP	UP	UP	UP	UP	NC	UP	NC	UP	NC	PREDICTED: caffeoylshikimate esterase-like [Prunus mume]
TR54973|c2_g9	NC	DOWN	NC	NC	NC	DOWN	NC	NC	NC	DOWN	NC	NC	NC	hypothetical protein Csa_2G378530 [Cucumis sativus]
TR66410|c2_g1	NC	DOWN	NC	NC	NC	DOWN	NC	NC	NC	NC	NC	NC	NC	PREDICTED: polyphenol oxidase, chloroplastic-like [Prunus mume]
TR56330|c0_g3	DOWN	NC	NC	NC	NC	NC	NC	NC	NC	NC	DOWN	NC	NC	hypothetical protein PRUPE_ppa009097mg [Prunus persica]
TR65948|c0_g5	NC	NC	NC	NC	NC	NC	NC	UP	NC	NC	NC	NC	NC	hypothetical protein PRUPE_ppa016882mg [Prunus persica]
TR56688|c1_g10	NC	NC	NC	NC	NC	NC	NC	NC	NC	NC	NC	UP	NC
TR63067|c1_g4	NC	NC	NC	NC	NC	NC	NC	NC	NC	UP	UP	NC	NC
TR62354|c1_g12	NC	NC	NC	UP	UP	UP	NC	UP	NC	UP	NC	UP	NC	PREDICTED: nudix hydrolase 10-like isoform X1 [Prunus mume]
TR62158|c0_g1	NC	NC	NC	UP	UP	UP	NC	UP	NC	UP	DOWN	UP	NC
TR43951|c0_g17	NC	NC	NC	NC	NC	NC	NC	NC	NC	NC	NC	UP	UP	hypothetical protein PRUPE_ppa011512mg [Prunus persica]
TR67121|c0_g1	NC	NC	NC	NC	NC	NC	NC	NC	NC	NC	NC	UP	NC	hypothetical protein PRUPE_ppa015606mg [Prunus persica]
TR53526|c1_g7	NC	NC	NC	DOWN	DOWN	NC	NC	NC	NC	NC	NC	NC	NC
TR55341|c2_g6	NC	UP	UP	UP	NC	UP	NC	NC	NC	UP	NC	UP	NC	PREDICTED: [Pyruvate dehydrogenase (acetyl-transferring)] kinase, mitochondrial isoform X2 [Prunus mume]
TR63451|c1_g1	NC	NC	NC	NC	NC	DOWN	NC	NC	NC	NC	NC	NC	NC	hypothetical protein PRUPE_ppa006227mg [Prunus persica]
TR63102|c2_g16	NC	UP	UP	UP	NC	UP	UP	UP	NC	UP	NC	UP	NC	hypothetical protein PRUPE_ppa007246mg [Prunus persica]
TR59987|c2_g6	NC	NC	NC	NC	NC	DOWN	NC	NC	NC	NC	NC	DOWN	NC	hypothetical protein PRUPE_ppa007454mg [Prunus persica]
TR59352|c0_g10	NC	DOWN	NC	DOWN	NC	DOWN	NC	DOWN	NC	NC	NC	DOWN	NC	hypothetical protein PRUPE_ppa009161mg [Prunus persica]
TR65708|c0_g12	NC	NC	NC	NC	NC	NC	NC	NC	NC	NC	NC	UP	NC	PREDICTED: U-box domain-containing protein 33-like [Prunus mume]
TR62783|c2_g2	NC	NC	NC	NC	NC	NC	NC	NC	NC	NC	NC	DOWN	DOWN	PREDICTED: LOW QUALITY PROTEIN: uncharacterized protein LOC103334777 [Prunus mume]
TR67249|c0_g15	NC	NC	NC	NC	NC	NC	NC	NC	NC	NC	NC	DOWN	NC	PREDICTED: uncharacterized protein LOC103326439 [Prunus mume]
TR52989|c1_g4	NC	NC	NC	DOWN	NC	DOWN	NC	DOWN	NC	DOWN	NC	DOWN	NC	PREDICTED: uncharacterized protein LOC103319700 isoform X1 [Prunus mume]
TR55430|c3_g4	NC	NC	NC	NC	NC	NC	NC	NC	NC	NC	NC	NC	UP
TR66671|c3_g37	NC	NC	NC	DOWN	NC	DOWN	NC	DOWN	NC	DOWN	NC	DOWN	NC
TR63759|c24_g3	NC	NC	NC	NC	NC	NC	NC	NC	NC	NC	NC	UP	NC	PREDICTED: sucrose-binding protein-like [Prunus mume]
TR54332|c0_g5	NC	NC	NC	NC	NC	NC	NC	NC	NC	UP	NC	UP	NC	hypothetical protein PRUPE_ppa012136mg [Prunus persica]
TR50419|c1_g7	DOWN	DOWN	DOWN	DOWN	NC	DOWN	NC	DOWN	DOWN	DOWN	NC	DOWN	NC	lipid transfer protein precursor [Prunus kansuensis]
TR66511|c3_g2	NC	NC	NC	NC	NC	NC	NC	NC	NC	UP	NC	UP	NC	PREDICTED: potassium transporter 10-like [Prunus mume]
TR67720|c12_g5	NC	NC	NC	NC	NC	NC	NC	NC	NC	UP	NC	UP	NC	PREDICTED: uncharacterized protein LOC103337166 [Prunus mume]
TR55590|c0_g1	DOWN	NC	NC	NC	NC	DOWN	NC	DOWN	NC	DOWN	NC	DOWN	NC	hypothetical protein PRUPE_ppa005725mg [Prunus persica]
TR55433|c0_g5	NC	UP	UP	UP	UP	UP	NC	UP	NC	UP	NC	UP	NC	hypothetical protein PRUPE_ppa003052mg [Prunus persica]
TR49385|c0_g6	NC	UP	NC	UP	UP	UP	NC	UP	NC	UP	NC	UP	DOWN	PREDICTED: uncharacterized protein LOC103323160 [Prunus mume]
TR56823|c3_g4	NC	NC	NC	NC	NC	NC	NC	NC	NC	UP	NC	NC	DOWN	PREDICTED: uncharacterized protein LOC103322101 [Prunus mume]
TR66794|c0_g4	NC	NC	NC	DOWN	DOWN	DOWN	NC	DOWN	NC	DOWN	NC	DOWN	DOWN	hypothetical protein PRUPE_ppa006658mg [Prunus persica]
TR60195|c0_g15	NC	NC	NC	DOWN	NC	DOWN	NC	NC	NC	DOWN	NC	NC	NC	PREDICTED: protein TIFY 10B-like [Prunus mume]
TR54560|c2_g13	NC	UP	UP	UP	NC	UP	UP	UP	NC	UP	NC	UP	NC	UDP-galactose transporter [Prunus persica]
TR45185|c0_g8	NC	DOWN	DOWN	DOWN	NC	NC	NC	DOWN	NC	DOWN	NC	DOWN	NC	PREDICTED: uncharacterized protein LOC103339270 [Prunus mume]
TR63759|c23_g7	NC	UP	NC	UP	NC	UP	NC	UP	UP	UP	DOWN	UP	NC	PREDICTED: transcription factor bHLH68 [Prunus mume]
TR65238|c1_g19	NC	NC	NC	NC	NC	NC	NC	NC	NC	NC	NC	UP	NC	PREDICTED: putative glucuronosyltransferase PGSIP8 [Prunus mume]
TR46930|c0_g1	UP	NC	DOWN	NC	NC	NC	NC	NC	NC	NC	NC	NC	NC	hypothetical protein PRUPE_ppa023588mg [Prunus persica]
TR54642|c1_g6	NC	NC	NC	DOWN	NC	DOWN	NC	DOWN	NC	NC	NC	NC	NC	Pyruvate dehydrogenase E1 component subunit beta [Morus notabilis]
TR61288|c0_g8	NC	NC	DOWN	UP	UP	UP	NC	UP	NC	UP	NC	UP	NC	hypothetical protein L484_014936 [Morus notabilis]
TR56570|c0_g20	NC	UP	UP	UP	UP	UP	NC	UP	NC	NC	DOWN	NC	NC
TR64986|c2_g4	NC	NC	NC	NC	NC	NC	NC	NC	NC	NC	NC	UP	NC	PREDICTED: COP9 signalosome complex subunit 7-like isoform X4 [Prunus mume]
TR66097|c0_g1	NC	NC	NC	NC	NC	NC	NC	NC	NC	NC	NC	UP	NC	PREDICTED: cytochrome P450 71A9-like [Prunus mume]
TR58312|c2_g9	NC	NC	NC	NC	NC	NC	NC	NC	NC	UP	UP	UP	UP	hypothetical protein CISIN_1g008291mg [Citrus sinensis]
TR63139|c0_g11	NC	UP	UP	UP	NC	UP	NC	UP	NC	UP	NC	NC	NC	PREDICTED: uncharacterized protein LOC103324488 isoform X2 [Prunus mume]
TR66404|c4_g5	NC	NC	UP	NC	DOWN	DOWN	DOWN	DOWN	NC	DOWN	NC	DOWN	NC	putative elongation factor eEF1-alpha chain A4 [Prunus dulcis]
TR63186|c2_g3	NC	NC	NC	DOWN	DOWN	DOWN	NC	DOWN	NC	DOWN	DOWN	DOWN	NC	PREDICTED: GDP-L-galactose phosphorylase 1 [Prunus mume]
TR58813|c0_g7	NC	NC	NC	NC	NC	NC	NC	DOWN	NC	NC	UP	NC	NC	hypothetical protein PRUPE_ppa011819mg [Prunus persica]
TR60659|c0_g3	NC	NC	NC	NC	NC	NC	NC	NC	NC	NC	NC	NC	UP	hypothetical protein PRUPE_ppa004913mg [Prunus persica]
TR57507|c2_g13	NC	UP	NC	UP	UP	UP	DOWN	UP	UP	NC	DOWN	NC	NC	PREDICTED: annexin-like protein RJ4 isoform X2 [Prunus mume]
TR45492|c0_g8	NC	NC	DOWN	NC	NC	NC	NC	NC	NC	NC	NC	NC	NC
TR61975|c0_g19	NC	NC	NC	DOWN	NC	DOWN	NC	DOWN	NC	DOWN	NC	DOWN	UP	PREDICTED: uncharacterized protein LOC103342472 [Prunus mume]
TR65602|c0_g7	NC	NC	NC	UP	UP	UP	NC	UP	NC	UP	NC	NC	NC	PREDICTED: tubulin gamma-1 chain-like [Prunus mume]
TR51569|c2_g8	NC	UP	NC	UP	UP	UP	NC	UP	DOWN	UP	NC	UP	UP	PREDICTED: uncharacterized protein LOC103323036 [Prunus mume]
TR54475|c1_g8	NC	NC	NC	DOWN	NC	NC	NC	DOWN	NC	DOWN	NC	DOWN	DOWN	PREDICTED: proteasome subunit beta type-3-A-like [Prunus mume]
TR64669|c0_g10	NC	NC	NC	DOWN	NC	DOWN	NC	NC	NC	DOWN	NC	DOWN	NC	PREDICTED: probable WRKY transcription factor 7 isoform X2 [Prunus mume]
TR65416|c2_g11	NC	NC	NC	NC	NC	NC	NC	NC	NC	NC	NC	NC	UP	PREDICTED: queuine tRNA-ribosyltransferase-like [Prunus mume]
TR63050|c4_g20	NC	UP	UP	NC	NC	UP	NC	UP	NC	UP	DOWN	UP	DOWN	PREDICTED: LOW QUALITY PROTEIN: acyl-[acyl-carrier-protein] desaturase 6, chloroplastic [Prunus mume]
TR66404|c4_g35	NC	NC	NC	DOWN	DOWN	DOWN	DOWN	DOWN	NC	DOWN	NC	DOWN	NC	elongation factor 1 alpha [Capsicum chinense]
TR67035|c0_g17	NC	NC	NC	NC	NC	DOWN	NC	NC	NC	NC	NC	DOWN	NC	hypothetical protein PRUPE_ppa000903mg [Prunus persica]
TR59197|c2_g6	NC	NC	NC	NC	NC	NC	NC	NC	NC	NC	NC	UP	NC	PREDICTED: O-acyltransferase WSD1-like [Prunus mume]
TR37685|c0_g9	NC	NC	NC	NC	NC	DOWN	NC	NC	NC	NC	NC	NC	NC
TR56420|c1_g12	NC	NC	NC	NC	NC	NC	NC	DOWN	NC	NC	NC	DOWN	NC	PREDICTED: 60S ribosomal protein L6-3-like [Prunus mume]
TR62178|c0_g2	NC	NC	NC	NC	NC	NC	NC	NC	NC	NC	NC	UP	NC
TR54475|c1_g15	NC	NC	NC	NC	NC	NC	NC	NC	NC	DOWN	NC	NC	NC	PREDICTED: proteasome subunit beta type-3-A-like [Prunus mume]
TR65995|c1_g9	NC	NC	NC	NC	NC	NC	NC	NC	NC	NC	NC	NC	UP	hypothetical protein PRUPE_ppa006590mg [Prunus persica]
TR62827|c0_g10	NC	UP	NC	NC	NC	DOWN	DOWN	NC	NC	DOWN	NC	NC	NC	hypothetical protein PRUPE_ppa004116mg [Prunus persica]
TR66942|c2_g6	NC	NC	DOWN	NC	NC	NC	NC	NC	NC	NC	NC	NC	NC
TR64298|c0_g14	NC	NC	NC	NC	NC	NC	NC	NC	NC	NC	NC	NC	DOWN
TR51635|c0_g5	NC	DOWN	NC	DOWN	DOWN	DOWN	NC	DOWN	NC	DOWN	DOWN	DOWN	DOWN	hypothetical protein PRUPE_ppa011519mg [Prunus persica]
TR65961|c1_g3	NC	NC	NC	UP	NC	NC	NC	NC	NC	UP	NC	NC	NC
TR64105|c0_g13	NC	NC	NC	NC	NC	NC	NC	NC	NC	NC	NC	UP	NC
TR67530|c0_g33	NC	NC	NC	NC	DOWN	NC	NC	NC	NC	NC	NC	NC	NC	PREDICTED: uncharacterized protein LOC103320630 [Prunus mume]
TR63462|c1_g3	NC	NC	NC	NC	NC	NC	NC	NC	NC	UP	NC	UP	NC	PREDICTED: tyrosyl-DNA phosphodiesterase 1 isoform X2 [Prunus mume]
TR65721|c1_g7	NC	NC	NC	DOWN	NC	DOWN	NC	DOWN	NC	NC	NC	NC	NC
TR42373|c0_g2	NC	NC	UP	NC	NC	NC	NC	NC	NC	NC	DOWN	NC	NC	PREDICTED: uncharacterized protein LOC103344338 [Prunus mume]
TR60665|c7_g48	NC	DOWN	DOWN	NC	NC	NC	NC	DOWN	DOWN	DOWN	NC	DOWN	UP	hypothetical protein PRUPE_ppa013701mg [Prunus persica]
TR45577|c3_g2	NC	NC	NC	DOWN	NC	DOWN	NC	DOWN	NC	DOWN	NC	DOWN	NC
TR56978|c4_g2	NC	NC	NC	NC	UP	NC	NC	NC	NC	NC	NC	NC	NC	hypothetical protein PRUPE_ppa011202mg [Prunus persica]
TR50098|c0_g1	NC	NC	NC	NC	NC	NC	DOWN	NC	NC	NC	NC	NC	NC	hypothetical protein CISIN_1g002068mg [Citrus sinensis]
TR64834|c0_g3	DOWN	NC	UP	NC	NC	NC	NC	NC	NC	NC	NC	DOWN	NC	PREDICTED: protein SCAI [Prunus mume]
TR59547|c0_g6	NC	NC	NC	NC	NC	NC	NC	UP	NC	UP	UP	UP	DOWN	hypothetical protein PRUPE_ppa005896mg [Prunus persica]
TR52095|c1_g3	NC	NC	DOWN	NC	NC	NC	NC	NC	NC	NC	NC	NC	NC	hypothetical protein PRUPE_ppa016771mg [Prunus persica]
TR63733|c6_g4	DOWN	DOWN	NC	DOWN	NC	DOWN	NC	DOWN	NC	DOWN	NC	DOWN	NC	PREDICTED: protein ASPARTIC PROTEASE IN GUARD CELL 2-like [Prunus mume]
TR51176|c0_g1	NC	NC	NC	NC	NC	NC	NC	UP	NC	NC	NC	NC	NC	PREDICTED: uncharacterized protein LOC103328477 [Prunus mume]
TR67107|c1_g16	NC	DOWN	NC	DOWN	NC	DOWN	NC	NC	NC	NC	NC	NC	NC	PREDICTED: homeobox-leucine zipper protein HDG2 [Prunus mume]
TR65961|c1_g8	NC	NC	UP	NC	NC	NC	NC	NC	NC	NC	NC	NC	NC	PREDICTED: U4/U6 small nuclear ribonucleoprotein Prp31-like isoform X2 [Prunus mume]
TR66644|c1_g23	NC	NC	NC	NC	DOWN	NC	UP	NC	NC	NC	NC	NC	NC	PREDICTED: MADS-box transcription factor 23 isoform X3 [Prunus mume]
TR40926|c0_g3	NC	NC	NC	UP	NC	UP	NC	UP	NC	UP	NC	NC	DOWN	PREDICTED: (R)-mandelonitrile lyase 3 [Prunus mume]
TR63164|c0_g6	UP	NC	NC	NC	NC	NC	NC	NC	NC	NC	NC	NC	NC	PREDICTED: glucuronoxylan 4-O-methyltransferase 1 [Prunus mume]
TR60224|c0_g1	NC	NC	NC	NC	NC	NC	NC	NC	NC	UP	NC	UP	NC	PREDICTED: histone-lysine N-methyltransferase, H3 lysine-9 specific SUVH4 isoform X1 [Prunus mume]
TR55336|c0_g7	NC	UP	NC	NC	NC	NC	NC	NC	NC	NC	NC	NC	NC	PREDICTED: sulfite oxidase [Prunus mume]
TR62402|c1_g6	NC	NC	NC	UP	NC	UP	NC	UP	NC	UP	NC	NC	NC	hypothetical protein PRUPE_ppa002379mg [Prunus persica]
TR62393|c4_g10	NC	NC	NC	UP	UP	UP	UP	UP	NC	UP	NC	UP	NC	PREDICTED: succinate dehydrogenase [ubiquinone] iron-sulfur subunit 3, mitochondrial-like [Prunus mume]
TR66959|c3_g23	NC	DOWN	NC	NC	NC	NC	NC	NC	NC	NC	NC	NC	NC
TR52918|c0_g6	NC	NC	NC	NC	NC	DOWN	NC	DOWN	NC	DOWN	NC	DOWN	NC	hypothetical protein PRUPE_ppa012298mg [Prunus persica]
TR57642|c0_g7	NC	UP	UP	UP	NC	UP	NC	NC	NC	NC	NC	NC	NC	PREDICTED: uncharacterized protein LOC103329162 isoform X2 [Prunus mume]
TR67649|c1_g8	NC	DOWN	DOWN	NC	NC	DOWN	DOWN	NC	NC	NC	NC	NC	NC	hypothetical protein PRUPE_ppa004186mg [Prunus persica]
TR66666|c2_g7	NC	NC	UP	NC	NC	NC	NC	NC	NC	NC	NC	NC	NC	hypothetical protein PRUPE_ppa001681mg [Prunus persica]
TR60193|c1_g4	NC	NC	NC	UP	UP	UP	UP	UP	NC	UP	NC	UP	NC	PREDICTED: succinate dehydrogenase [ubiquinone] iron-sulfur subunit 3, mitochondrial-like [Ziziphus jujuba]
TR66836|c1_g10	NC	DOWN	NC	NC	NC	NC	NC	NC	NC	NC	NC	NC	NC	PREDICTED: LOW QUALITY PROTEIN: uncharacterized protein LOC103341244 [Prunus mume]
TR57686|c3_g26	NC	UP	NC	UP	NC	UP	NC	UP	NC	UP	NC	NC	DOWN	PREDICTED: dual specificity phosphatase Cdc25 [Prunus mume]
TR66296|c2_g9	NC	NC	NC	UP	NC	UP	NC	NC	NC	NC	NC	NC	NC	hypothetical protein PRUPE_ppa003485mg [Prunus persica]
TR63190|c0_g10	NC	NC	NC	UP	NC	UP	NC	UP	NC	NC	NC	UP	NC	PREDICTED: putative pentatricopeptide repeat-containing protein At4g17915 [Prunus mume]
TR55997|c1_g2	NC	NC	NC	NC	NC	NC	NC	NC	NC	NC	DOWN	NC	NC	ubiquitin-conjugating enzyme family protein [Populus trichocarpa]
TR63248|c2_g12	NC	NC	NC	NC	NC	NC	NC	NC	NC	NC	NC	UP	NC
TR64065|c2_g1	NC	DOWN	DOWN	NC	NC	DOWN	NC	NC	NC	NC	NC	NC	NC	hypothetical protein PRUPE_ppa002439m1g, partial [Prunus persica]
TR57405|c0_g4	NC	NC	NC	NC	NC	DOWN	NC	NC	NC	DOWN	NC	DOWN	NC	PREDICTED: mitogen-activated protein kinase kinase 9-like [Prunus mume]
TR39437|c0_g1	NC	NC	NC	NC	NC	NC	NC	NC	NC	UP	NC	UP	NC	PREDICTED: COBW domain-containing protein 1-like [Prunus mume]
TR65155|c1_g16	NC	NC	NC	NC	NC	NC	NC	DOWN	NC	NC	NC	DOWN	NC
TR59313|c1_g4	NC	NC	NC	NC	NC	NC	NC	NC	NC	NC	NC	UP	NC	hypothetical protein PRUPE_ppa002829mg [Prunus persica]
TR67348|c1_g12	NC	UP	NC	NC	NC	NC	NC	NC	NC	UP	UP	UP	NC	hypothetical protein PRUPE_ppa002653mg [Prunus persica]
TR67352|c1_g17	NC	NC	UP	NC	NC	NC	NC	NC	NC	NC	NC	NC	NC	PREDICTED: autophagy-related protein 13 [Prunus mume]
TR65575|c1_g12	NC	NC	UP	UP	UP	UP	NC	UP	NC	UP	NC	NC	NC	PREDICTED: uncharacterized protein LOC103323001 [Prunus mume]
TR60723|c0_g14	NC	NC	NC	NC	DOWN	NC	NC	NC	NC	DOWN	NC	DOWN	NC	hypothetical protein PRUPE_ppa005883mg [Prunus persica]
TR62601|c0_g5	NC	NC	NC	DOWN	NC	DOWN	NC	DOWN	NC	DOWN	NC	DOWN	NC	hypothetical protein VITISV_019023 [Vitis vinifera]
TR67679|c2_g2	NC	NC	NC	NC	NC	NC	NC	NC	NC	NC	NC	UP	UP	hypothetical protein PRUPE_ppa015871mg, partial [Prunus persica]
TR36510|c0_g11	NC	NC	NC	NC	NC	NC	NC	NC	NC	DOWN	NC	NC	NC	PREDICTED: protein BASIC PENTACYSTEINE4-like isoform X4 [Pyrus x bretschneideri]
TR64776|c0_g21	NC	UP	NC	UP	UP	UP	NC	UP	NC	UP	NC	UP	NC	hypothetical protein PRUPE_ppa000932mg [Prunus persica]
TR64172|c1_g8	NC	NC	NC	NC	NC	NC	NC	NC	NC	UP	UP	UP	NC	hypothetical protein PRUPE_ppa006507mg [Prunus persica]
TR59936|c5_g4	NC	NC	NC	UP	NC	UP	NC	UP	NC	UP	NC	UP	NC	hypothetical protein PRUPE_ppa001622mg [Prunus persica]
TR43111|c0_g3	DOWN	NC	NC	NC	NC	NC	NC	NC	NC	NC	NC	NC	NC
TR64998|c0_g4	NC	NC	NC	NC	NC	NC	NC	NC	NC	UP	NC	UP	NC	PREDICTED: disease resistance protein RPP8-like [Prunus mume]
TR58037|c1_g3	NC	NC	NC	NC	NC	UP	NC	UP	NC	UP	NC	UP	NC	hypothetical protein PRUPE_ppa002505mg [Prunus persica]
TR55823|c0_g4	NC	NC	NC	NC	NC	NC	NC	NC	NC	NC	NC	NC	DOWN	hypothetical protein PRUPE_ppb021269mg, partial [Prunus persica]
TR50946|c0_g1	NC	NC	NC	NC	NC	NC	NC	NC	NC	UP	NC	UP	NC	hypothetical protein PRUPE_ppa018081mg, partial [Prunus persica]
TR62540|c1_g15	NC	NC	NC	NC	NC	NC	NC	NC	NC	NC	NC	DOWN	NC	PREDICTED: tyrosine decarboxylase 1 [Prunus mume]
TR61039|c0_g9	NC	NC	NC	NC	NC	NC	NC	NC	NC	DOWN	DOWN	NC	UP	PREDICTED: 30S ribosomal protein 3, chloroplastic-like [Fragaria vesca subsp. vesca]
TR50959|c5_g10	NC	DOWN	NC	NC	NC	NC	NC	DOWN	NC	DOWN	NC	DOWN	NC
TR63537|c4_g1	NC	NC	NC	NC	NC	NC	NC	NC	NC	UP	NC	NC	NC	PREDICTED: probable sugar phosphate/phosphate translocator At3g14410 [Prunus mume]
TR61742|c0_g4	NC	UP	UP	NC	NC	NC	NC	UP	NC	UP	NC	UP	NC	PREDICTED: uncharacterized protein LOC103334673 [Prunus mume]
TR56477|c1_g6	NC	NC	NC	NC	NC	NC	NC	NC	NC	UP	UP	UP	NC	hypothetical protein PRUPE_ppa024397mg [Prunus persica]
TR56265|c2_g12	NC	NC	NC	NC	NC	NC	NC	NC	NC	NC	NC	UP	UP
TR62078|c0_g3	NC	DOWN	DOWN	DOWN	DOWN	DOWN	NC	DOWN	NC	DOWN	UP	DOWN	UP	PREDICTED: nematode resistance protein-like HSPRO2 [Prunus mume]
TR66225|c5_g14	NC	UP	UP	UP	UP	UP	DOWN	UP	UP	UP	NC	UP	DOWN	PREDICTED: heat shock 70 kDa protein [Prunus mume]
TR26153|c0_g3	NC	DOWN	DOWN	DOWN	NC	DOWN	NC	DOWN	NC	DOWN	NC	NC	NC	PREDICTED: uncharacterized protein LOC103336314 [Prunus mume]
TR55259|c1_g4	DOWN	UP	UP	UP	NC	NC	NC	NC	DOWN	DOWN	DOWN	NC	NC
TR63192|c0_g13	NC	UP	NC	NC	NC	NC	NC	NC	NC	NC	NC	NC	NC	PREDICTED: cleavage and polyadenylation specificity factor subunit CG7185 [Prunus mume]
TR61105|c1_g1	NC	NC	NC	NC	NC	NC	NC	NC	NC	NC	NC	DOWN	NC	hypothetical protein PRUPE_ppa009678mg [Prunus persica]
TR64204|c0_g1	NC	DOWN	DOWN	DOWN	NC	DOWN	NC	DOWN	NC	DOWN	NC	DOWN	NC
TR58115|c1_g5	NC	UP	UP	NC	DOWN	NC	NC	NC	NC	NC	NC	NC	NC	PREDICTED: uncharacterized protein DDB_G0271670 [Prunus mume]
TR63456|c1_g27	NC	NC	NC	NC	NC	NC	NC	NC	NC	NC	NC	NC	UP
TR29570|c0_g3	NC	NC	NC	NC	NC	DOWN	NC	NC	NC	NC	NC	NC	NC
TR59745|c0_g22	NC	DOWN	DOWN	DOWN	NC	DOWN	NC	DOWN	NC	DOWN	NC	DOWN	NC	PREDICTED: adenosine kinase 2 [Prunus mume]
TR63678|c0_g1	NC	NC	NC	NC	NC	UP	UP	UP	NC	UP	NC	UP	NC	PREDICTED: pentatricopeptide repeat-containing protein At5g14770, mitochondrial [Prunus mume]
TR66912|c0_g21	NC	NC	NC	NC	NC	NC	NC	NC	NC	UP	NC	NC	NC
TR64001|c0_g15	NC	NC	NC	UP	NC	UP	NC	NC	NC	NC	NC	NC	DOWN	PREDICTED: protein IQ-DOMAIN 31 [Prunus mume]
TR64755|c0_g2	NC	UP	UP	UP	DOWN	NC	DOWN	NC	NC	NC	NC	NC	NC	hypothetical protein PRUPE_ppa011160mg [Prunus persica]
TR52383|c2_g9	NC	UP	UP	NC	NC	NC	NC	NC	NC	NC	NC	NC	NC	PREDICTED: 60S ribosomal protein L6-3-like [Prunus mume]
TR55758|c5_g5	NC	NC	DOWN	DOWN	NC	NC	NC	DOWN	NC	DOWN	NC	DOWN	NC	unknown [Lotus japonicus]
TR58232|c0_g1	NC	NC	UP	NC	NC	UP	NC	NC	NC	NC	NC	NC	NC	PREDICTED: ubiquinone biosynthesis monooxygenase COQ6 [Prunus mume]
TR85706|c0_g1	NC	NC	NC	DOWN	NC	DOWN	NC	DOWN	NC	DOWN	NC	DOWN	UP	PREDICTED: uncharacterized protein LOC103342187 [Prunus mume]
TR63003|c0_g8	NC	NC	NC	DOWN	NC	NC	NC	DOWN	NC	DOWN	NC	DOWN	NC	PREDICTED: uncharacterized protein LOC103343932 [Prunus mume]
TR53323|c0_g20	NC	NC	NC	DOWN	DOWN	NC	NC	NC	NC	NC	NC	NC	NC
TR51467|c0_g1	NC	UP	UP	NC	NC	UP	NC	UP	NC	UP	NC	NC	NC	hypothetical protein PRUPE_ppa022548mg [Prunus persica]
TR50559|c0_g5	NC	DOWN	DOWN	DOWN	NC	DOWN	NC	DOWN	NC	NC	NC	NC	NC
TR46071|c0_g1	NC	NC	NC	UP	UP	UP	NC	NC	DOWN	NC	NC	NC	NC	PREDICTED: ADP-ribosylation factor-like protein 8B [Malus domestica]
TR54448|c2_g3	NC	DOWN	DOWN	DOWN	NC	DOWN	NC	DOWN	NC	DOWN	NC	DOWN	NC	PREDICTED: short-chain type dehydrogenase/reductase-like [Prunus mume]
TR52758|c1_g2	NC	NC	UP	NC	NC	UP	NC	NC	NC	DOWN	DOWN	NC	NC	hypothetical protein PRUPE_ppa013785mg [Prunus persica]
TR54736|c0_g1	NC	NC	NC	NC	NC	NC	NC	NC	NC	NC	NC	DOWN	NC	PREDICTED: protein BRICK 1 [Prunus mume]
TR58711|c3_g13	NC	NC	DOWN	DOWN	NC	NC	NC	NC	NC	DOWN	NC	NC	NC
TR63104|c0_g5	NC	NC	NC	NC	NC	NC	NC	UP	NC	UP	NC	UP	NC	PREDICTED: U-box domain-containing protein 32 [Prunus mume]
TR62416|c0_g25	NC	UP	UP	UP	NC	UP	NC	NC	NC	UP	NC	UP	NC	putative translation-initiation factor 3 subunit [Prunus avium]
TR67120|c3_g19	NC	NC	NC	DOWN	NC	DOWN	NC	NC	NC	DOWN	NC	DOWN	NC	PREDICTED: galactose oxidase-like [Prunus mume]
TR57754|c0_g3	NC	NC	NC	NC	NC	NC	NC	NC	NC	NC	NC	DOWN	DOWN	PREDICTED: solute carrier family 35 member F1-like [Prunus mume]
TR39474|c0_g2	NC	UP	UP	NC	NC	UP	NC	UP	NC	UP	UP	UP	UP	PREDICTED: probable glutathione S-transferase [Prunus mume]
TR55141|c1_g10	NC	NC	DOWN	NC	NC	NC	NC	NC	NC	NC	NC	NC	NC
TR62533|c0_g4	NC	NC	NC	DOWN	NC	NC	NC	NC	NC	NC	NC	DOWN	NC	hypothetical protein PRUPE_ppa005786mg [Prunus persica]
TR66642|c0_g3	NC	DOWN	DOWN	DOWN	DOWN	DOWN	NC	NC	NC	NC	NC	NC	NC
TR49138|c6_g3	NC	UP	UP	DOWN	DOWN	NC	NC	DOWN	NC	DOWN	NC	DOWN	NC
TR65400|c0_g5	DOWN	DOWN	NC	DOWN	NC	DOWN	NC	DOWN	NC	DOWN	NC	DOWN	DOWN	hypothetical protein PRUPE_ppa003274mg [Prunus persica]
TR54102|c0_g10	NC	UP	UP	NC	NC	UP	UP	UP	NC	UP	UP	UP	NC	hypothetical protein PRUPE_ppa004584mg [Prunus persica]
TR51953|c3_g4	NC	NC	NC	NC	NC	NC	NC	NC	NC	NC	NC	NC	UP	PREDICTED: histone H2B.2 [Prunus mume]
TR55559|c27_g25	NC	NC	NC	NC	NC	NC	NC	NC	NC	NC	NC	DOWN	NC
TR67114|c0_g13	NC	UP	UP	UP	NC	NC	NC	NC	NC	NC	NC	NC	NC	hypothetical protein PRUPE_ppa009465mg [Prunus persica]
TR64235|c1_g8	UP	UP	NC	UP	NC	NC	NC	NC	NC	UP	NC	NC	NC	PREDICTED: probable 3-hydroxyacyl-CoA dehydrogenase B0272.3 [Prunus mume]
TR59245|c1_g1	NC	UP	UP	NC	NC	NC	NC	NC	NC	NC	NC	NC	NC
TR65832|c2_g16	NC	NC	NC	NC	DOWN	UP	UP	NC	DOWN	NC	NC	NC	NC	PREDICTED: uncharacterized protein LOC103320342 isoform X2 [Prunus mume]
TR57697|c0_g11	UP	UP	NC	NC	DOWN	NC	NC	NC	NC	NC	NC	NC	NC	hypothetical protein PRUPE_ppa003319mg [Prunus persica]
TR53843|c1_g12	NC	NC	NC	UP	UP	NC	NC	DOWN	NC	NC	NC	NC	NC	PREDICTED: legumin B-like [Prunus mume]
TR34506|c0_g7	NC	NC	NC	NC	NC	NC	NC	NC	NC	NC	NC	UP	NC
TR63712|c0_g22	NC	NC	NC	NC	DOWN	DOWN	NC	NC	NC	DOWN	NC	DOWN	NC	hypothetical protein PRUPE_ppa010824mg [Prunus persica]
TR51621|c1_g2	NC	NC	NC	NC	NC	NC	UP	NC	NC	NC	NC	NC	DOWN	hypothetical protein PRUPE_ppa016881mg [Prunus persica]
TR64906|c6_g9	NC	NC	NC	NC	NC	NC	UP	NC	NC	NC	NC	NC	DOWN
TR67608|c4_g25	NC	NC	NC	DOWN	DOWN	NC	NC	DOWN	NC	NC	NC	DOWN	NC	PREDICTED: probable inactive receptor kinase At5g67200 [Prunus mume]
TR59987|c2_g24	NC	NC	NC	NC	NC	NC	NC	NC	NC	DOWN	NC	DOWN	NC	hypothetical protein PRUPE_ppa007454mg [Prunus persica]
TR43707|c0_g5	NC	NC	NC	NC	NC	NC	NC	NC	NC	DOWN	NC	NC	NC	hypothetical protein PRUPE_ppa013894mg [Prunus persica]
TR52358|c0_g2	UP	UP	NC	NC	NC	NC	NC	DOWN	NC	DOWN	NC	DOWN	NC	hypothetical protein PRUPE_ppa008643mg [Prunus persica]
TR53278|c0_g4	NC	UP	UP	NC	DOWN	NC	NC	NC	NC	NC	DOWN	NC	NC
TR65075|c0_g8	NC	DOWN	DOWN	DOWN	NC	DOWN	NC	DOWN	NC	DOWN	NC	DOWN	NC	hypothetical protein PRUPE_ppa017527mg [Prunus persica]
TR58890|c2_g7	NC	NC	NC	NC	NC	NC	NC	UP	NC	NC	NC	UP	NC	PREDICTED: 2-oxoisovalerate dehydrogenase subunit beta 1, mitochondrial [Prunus mume]
TR55901|c1_g19	NC	NC	NC	NC	NC	UP	NC	NC	DOWN	UP	NC	UP	NC	hypothetical protein PRUPE_ppa015833mg [Prunus persica]
TR61124|c2_g2	NC	DOWN	DOWN	DOWN	NC	DOWN	NC	DOWN	NC	DOWN	NC	DOWN	NC	PREDICTED: amino-acid permease BAT1 [Prunus mume]
TR54336|c0_g4	NC	UP	UP	NC	NC	NC	NC	NC	NC	NC	NC	NC	NC	PREDICTED: glycine-rich RNA-binding protein 4, mitochondrial-like [Prunus mume]
TR56680|c0_g10	NC	DOWN	NC	DOWN	DOWN	DOWN	NC	DOWN	NC	DOWN	NC	DOWN	NC	PREDICTED: ocs element-binding factor 1, partial [Prunus mume]
TR55635|c4_g10	UP	UP	UP	UP	NC	NC	DOWN	NC	NC	UP	NC	NC	DOWN	homocysteine S-methyltransferase, partial [Prunus persica]
TR62231|c4_g2	NC	UP	NC	NC	NC	NC	NC	NC	NC	NC	NC	NC	NC	PREDICTED: enoyl-[acyl-carrier-protein] reductase [NADH] 1, chloroplastic-like [Prunus mume]
TR48703|c2_g11	NC	NC	NC	NC	NC	NC	NC	DOWN	NC	NC	NC	DOWN	NC	PREDICTED: uncharacterized protein LOC103321559 [Prunus mume]
TR61999|c2_g11	NC	NC	NC	UP	UP	UP	NC	UP	UP	UP	NC	UP	UP	PREDICTED: RAF proto-oncogene serine/threonine-protein kinase [Prunus mume]
TR67201|c2_g20	NC	NC	NC	NC	NC	NC	NC	DOWN	NC	DOWN	NC	DOWN	NC	hypothetical protein PRUPE_ppa000852mg [Prunus persica]
TR62519|c0_g20	NC	NC	NC	NC	NC	NC	UP	NC	DOWN	NC	NC	NC	NC	hypothetical protein PRUPE_ppa010009mg [Prunus persica]
TR45218|c0_g9	NC	NC	NC	NC	NC	NC	NC	NC	NC	NC	NC	UP	NC	PREDICTED: glutathione S-transferase F9-like, partial [Malus domestica]
TR66909|c0_g2	NC	NC	NC	NC	NC	NC	NC	NC	NC	NC	NC	UP	NC
TR63905|c2_g18	NC	DOWN	DOWN	NC	NC	DOWN	NC	NC	NC	NC	NC	DOWN	NC	PREDICTED: GDP-mannose 4,6 dehydratase 1 [Beta vulgaris subsp. vulgaris]
TR66629|c0_g7	NC	NC	NC	NC	NC	NC	NC	NC	NC	DOWN	NC	DOWN	NC	PREDICTED: UNC93-like protein 1 [Prunus mume]
TR59916|c0_g14	NC	NC	NC	DOWN	NC	DOWN	NC	DOWN	NC	DOWN	NC	DOWN	NC	putative chloroplast chlorophyll A-B binding protein type I, partial [Sorghum bicolor]
TR65634|c0_g3	NC	NC	NC	NC	NC	NC	NC	NC	NC	DOWN	NC	NC	NC	PREDICTED: wall-associated receptor kinase-like 14 [Prunus mume]
TR50959|c5_g9	NC	DOWN	DOWN	NC	NC	NC	NC	NC	NC	NC	NC	DOWN	NC	PREDICTED: uncharacterized protein LOC103340064 [Prunus mume]
TR67082|c0_g9	NC	NC	NC	NC	NC	UP	UP	UP	NC	UP	NC	NC	DOWN	PREDICTED: EIN3-binding F-box protein 1-like [Malus domestica]
TR57957|c2_g3	NC	NC	NC	NC	UP	NC	NC	NC	NC	NC	NC	NC	NC	PREDICTED: uncharacterized protein LOC103342625 [Prunus mume]
TR51638|c0_g14	NC	NC	NC	NC	NC	NC	NC	NC	NC	NC	NC	NC	DOWN
TR61984|c1_g10	NC	NC	NC	NC	NC	NC	NC	DOWN	NC	DOWN	NC	DOWN	NC	hypothetical protein PRUPE_ppa017780mg, partial [Prunus persica]
TR52816|c0_g7	NC	DOWN	DOWN	DOWN	NC	NC	NC	NC	NC	DOWN	NC	DOWN	NC
TR67669|c1_g13	NC	NC	NC	UP	NC	NC	NC	UP	NC	UP	NC	NC	NC	hypothetical protein PRUPE_ppa015230mg, partial [Prunus persica]
TR48659|c0_g10	NC	NC	NC	UP	UP	UP	NC	UP	NC	UP	NC	UP	DOWN
TR66933|c1_g21	NC	NC	NC	UP	NC	UP	NC	NC	NC	UP	NC	UP	NC	hypothetical protein PRUPE_ppa001499mg [Prunus persica]
TR55190|c2_g1	NC	DOWN	NC	NC	NC	NC	NC	NC	NC	DOWN	NC	NC	NC
TR62312|c1_g22	NC	NC	NC	NC	NC	NC	NC	NC	NC	NC	NC	UP	NC	PREDICTED: uncharacterized protein LOC103342415 [Prunus mume]
TR56377|c2_g25	NC	NC	NC	DOWN	NC	NC	NC	DOWN	NC	DOWN	NC	DOWN	NC	PREDICTED: leucine-rich repeat extensin-like protein 3 [Prunus mume]
TR55815|c1_g6	NC	NC	DOWN	NC	NC	NC	NC	NC	NC	NC	NC	NC	NC	hypothetical protein PRUPE_ppa007183mg [Prunus persica]
TR55595|c51_g4	NC	NC	NC	UP	UP	UP	UP	UP	NC	UP	DOWN	UP	DOWN	putative Pru du 6 allergen, partial [Prunus dulcis]
TR65192|c4_g5	NC	DOWN	DOWN	DOWN	NC	DOWN	NC	NC	NC	NC	NC	NC	NC	PREDICTED: uncharacterized membrane protein At1g06890-like isoform X2 [Prunus mume]
TR51530|c0_g9	NC	UP	UP	UP	UP	UP	NC	UP	NC	UP	NC	UP	NC	PREDICTED: E3 ubiquitin protein ligase DRIP2-like [Prunus mume]
TR63858|c0_g7	NC	NC	NC	NC	NC	NC	NC	NC	NC	NC	NC	NC	DOWN	PREDICTED: uncharacterized protein LOC103323332 isoform X1 [Prunus mume]
TR61530|c0_g17	DOWN	DOWN	NC	DOWN	NC	NC	NC	DOWN	NC	DOWN	NC	DOWN	NC
TR47898|c1_g8	NC	NC	NC	NC	NC	NC	NC	NC	NC	NC	NC	UP	NC	hypothetical protein PRUPE_ppa013531mg [Prunus persica]
TR65305|c1_g17	NC	UP	UP	NC	DOWN	NC	NC	NC	NC	DOWN	NC	DOWN	NC	PREDICTED: protein TRANSPARENT TESTA 12-like [Prunus mume]
TR60570|c0_g23	NC	NC	UP	DOWN	DOWN	DOWN	NC	DOWN	NC	DOWN	NC	DOWN	NC	hypothetical protein PRUPE_ppa008909mg [Prunus persica]
TR58113|c1_g1	DOWN	DOWN	DOWN	NC	NC	NC	NC	NC	NC	DOWN	NC	DOWN	NC
TR62179|c0_g6	NC	NC	NC	DOWN	NC	DOWN	NC	DOWN	NC	DOWN	NC	DOWN	NC	hypothetical protein PRUPE_ppa008658mg [Prunus persica]
TR58950|c1_g2	NC	NC	NC	NC	NC	NC	NC	NC	NC	DOWN	NC	DOWN	NC	PREDICTED: 60S ribosomal protein L18a-like protein [Prunus mume]
TR63255|c0_g15	NC	NC	UP	NC	NC	NC	NC	DOWN	NC	NC	NC	DOWN	NC
TR65529|c0_g3	NC	NC	NC	UP	UP	UP	NC	UP	NC	UP	NC	UP	NC	PREDICTED: uncharacterized protein LOC103322970 [Prunus mume]
TR56646|c1_g19	NC	NC	NC	DOWN	DOWN	DOWN	NC	NC	NC	NC	NC	NC	NC	PREDICTED: ubiquitin-conjugating enzyme E2-17 kDa isoform X2 [Brassica oleracea var. oleracea]
TR62335|c0_g3	NC	NC	NC	NC	NC	DOWN	NC	NC	NC	DOWN	NC	DOWN	NC	hypothetical protein PRUPE_ppa003694mg [Prunus persica]
TR50657|c1_g25	NC	UP	UP	NC	NC	NC	NC	NC	NC	NC	NC	UP	NC	PREDICTED: 40S ribosomal protein S12-like [Prunus mume]
TR60938|c1_g1	NC	NC	NC	UP	NC	UP	NC	UP	NC	NC	DOWN	DOWN	DOWN	PREDICTED: uncharacterized protein LOC103327556 isoform X1 [Prunus mume]
TR52960|c9_g12	NC	UP	UP	UP	UP	UP	DOWN	UP	NC	UP	NC	UP	NC	ribosomal protein L10 (mitochondrion) [Malus hupehensis var. mengshanensis]
TR64664|c0_g6	NC	NC	NC	NC	NC	NC	NC	NC	NC	NC	UP	NC	NC
TR67408|c3_g18	NC	NC	NC	NC	NC	NC	NC	UP	NC	UP	NC	NC	NC	hypothetical protein PRUPE_ppa020794mg [Prunus persica]
TR56638|c0_g8	NC	NC	NC	NC	NC	NC	NC	NC	NC	UP	NC	UP	NC	PREDICTED: pre-mRNA-splicing factor CWC22 homolog isoform X2 [Prunus mume]
TR62454|c0_g10	UP	UP	NC	DOWN	DOWN	UP	UP	DOWN	DOWN	UP	UP	UP	UP	hypothetical protein PRUPE_ppa002188mg [Prunus persica]
TR67462|c2_g38	NC	NC	NC	NC	NC	NC	NC	NC	NC	NC	NC	UP	NC
TR57879|c2_g4	NC	NC	NC	DOWN	NC	DOWN	NC	DOWN	NC	DOWN	NC	DOWN	NC	PREDICTED: serine/threonine protein phosphatase 2A 57 kDa regulatory subunit B' beta isoform [Prunus mume]
TR53771|c0_g3	UP	UP	NC	NC	DOWN	NC	NC	NC	NC	UP	UP	UP	NC	hypothetical protein PRUPE_ppa017493mg [Prunus persica]
TR22621|c0_g5	NC	NC	NC	NC	NC	NC	NC	NC	NC	NC	NC	NC	UP
TR49290|c0_g1	DOWN	NC	NC	DOWN	DOWN	DOWN	NC	DOWN	NC	DOWN	NC	DOWN	NC
TR67149|c0_g3	NC	NC	NC	NC	NC	NC	NC	UP	NC	NC	DOWN	NC	NC
TR45498|c1_g1	NC	NC	NC	NC	NC	NC	NC	UP	NC	UP	UP	UP	NC	PREDICTED: prostatic spermine-binding protein-like [Prunus mume]
TR66046|c4_g2	NC	NC	NC	NC	NC	NC	NC	UP	UP	UP	NC	UP	UP	hypothetical protein PRUPE_ppa006155mg [Prunus persica]
TR65808|c5_g27	NC	NC	UP	UP	UP	NC	DOWN	UP	UP	NC	DOWN	UP	UP
TR64887|c0_g6	NC	UP	NC	UP	NC	UP	NC	UP	NC	NC	NC	NC	NC	PREDICTED: callose synthase 11 [Prunus mume]
TR63391|c7_g18	NC	NC	NC	NC	NC	NC	NC	UP	NC	NC	NC	UP	NC	PREDICTED: 30S ribosomal protein S10, chloroplastic-like, partial [Pyrus x bretschneideri]
TR59447|c0_g2	NC	NC	NC	NC	NC	NC	NC	NC	NC	NC	NC	UP	NC	PREDICTED: elongator complex protein 3 [Prunus mume]
TR67096|c0_g24	NC	NC	DOWN	NC	NC	DOWN	NC	NC	NC	DOWN	NC	DOWN	NC	PREDICTED: clathrin interactor EPSIN 2-like [Nicotiana tomentosiformis]
TR66274|c1_g19	NC	NC	DOWN	NC	NC	NC	NC	NC	NC	NC	NC	NC	NC	hypothetical protein PRUPE_ppa005876mg [Prunus persica]
TR61490|c0_g2	NC	NC	NC	NC	NC	NC	NC	NC	NC	UP	NC	UP	NC	PREDICTED: ion channel CASTOR-like isoform X2 [Prunus mume]
TR54706|c2_g4	NC	NC	UP	UP	NC	NC	DOWN	NC	NC	NC	NC	NC	NC	PREDICTED: dnaJ protein homolog [Prunus mume]
TR51867|c0_g4	UP	NC	NC	NC	NC	NC	NC	NC	NC	UP	NC	UP	NC	PREDICTED: BTB/POZ domain-containing protein At1g04390 isoform X2 [Prunus mume]
TR64743|c2_g13	NC	NC	NC	NC	NC	NC	NC	UP	NC	UP	NC	NC	DOWN	PREDICTED: uncharacterized protein LOC103324748 isoform X1 [Prunus mume]
TR61224|c1_g3	NC	DOWN	DOWN	DOWN	NC	NC	NC	DOWN	NC	DOWN	NC	DOWN	NC	PREDICTED: probable acyl-activating enzyme 18, peroxisomal [Prunus mume]
TR60324|c2_g8	NC	NC	NC	NC	NC	NC	NC	UP	NC	UP	NC	UP	NC	PREDICTED: probable protein phosphatase 2C 76 [Prunus mume]
TR45598|c0_g3	NC	NC	NC	NC	NC	NC	NC	UP	UP	UP	NC	UP	UP	PREDICTED: basic blue protein-like [Prunus mume]
TR35632|c0_g1	NC	NC	NC	DOWN	DOWN	NC	NC	NC	NC	NC	NC	DOWN	NC	Serine/threonine-protein phosphatase BSL2 [Glycine soja]
TR60613|c1_g19	NC	NC	NC	NC	NC	NC	NC	NC	NC	NC	NC	UP	UP	hypothetical protein PRUPE_ppa007541mg [Prunus persica]
TR57967|c1_g1	NC	NC	NC	UP	UP	UP	NC	NC	NC	UP	NC	UP	NC	hypothetical protein PRUPE_ppa002934mg [Prunus persica]
TR58185|c1_g22	NC	NC	NC	NC	NC	NC	NC	NC	NC	NC	NC	UP	NC	hypothetical protein PRUPE_ppa012371mg [Prunus persica]
TR65282|c0_g12	NC	NC	NC	NC	NC	NC	NC	NC	NC	NC	NC	DOWN	NC	hypothetical protein PRUPE_ppa006336mg [Prunus persica]
TR65979|c2_g38	NC	NC	NC	NC	NC	NC	NC	NC	NC	NC	NC	NC	UP	hypothetical protein PRUPE_ppa007255mg [Prunus persica]
TR63989|c1_g8	NC	NC	NC	NC	DOWN	NC	NC	NC	NC	NC	NC	NC	NC	PREDICTED: importin-5-like [Prunus mume]
TR64905|c3_g10	NC	UP	UP	UP	NC	UP	NC	UP	NC	UP	NC	UP	NC	hypothetical protein PRUPE_ppa017593mg [Prunus persica]
TR57704|c0_g1	UP	NC	DOWN	NC	NC	NC	NC	NC	NC	NC	NC	NC	NC
TR61390|c0_g6	NC	NC	NC	DOWN	NC	NC	NC	NC	NC	NC	NC	NC	NC
TR60931|c1_g13	NC	DOWN	NC	DOWN	NC	DOWN	NC	NC	NC	NC	NC	NC	NC	hypothetical protein PRUPE_ppa007296mg [Prunus persica]
TR62018|c0_g10	NC	NC	NC	NC	NC	NC	NC	NC	NC	NC	NC	UP	NC	hypothetical protein PRUPE_ppa024681mg, partial [Prunus persica]
TR60620|c7_g11	NC	NC	NC	NC	NC	NC	NC	UP	UP	UP	UP	UP	DOWN	hypothetical protein PRUPE_ppa005020mg [Prunus persica]
TR59961|c1_g1	NC	NC	NC	NC	NC	NC	NC	NC	NC	NC	NC	UP	NC	PREDICTED: non-lysosomal glucosylceramidase isoform X1 [Prunus mume]
TR66663|c1_g6	NC	NC	NC	NC	NC	NC	NC	NC	NC	NC	NC	UP	NC	PREDICTED: chaperonin 60 subunit beta 4, chloroplastic isoform X2 [Prunus mume]
TR55611|c0_g3	NC	DOWN	DOWN	DOWN	NC	DOWN	NC	DOWN	NC	DOWN	UP	DOWN	NC	hypothetical protein PRUPE_ppa010647mg [Prunus persica]
TR24423|c0_g1	NC	NC	UP	NC	UP	NC	DOWN	NC	NC	NC	NC	NC	NC	PREDICTED: (RS)-norcoclaurine 6-O-methyltransferase-like [Prunus mume]
TR60169|c0_g6	NC	NC	NC	DOWN	DOWN	DOWN	NC	DOWN	NC	DOWN	NC	DOWN	NC
TR57191|c3_g2	NC	UP	UP	UP	NC	UP	UP	UP	NC	UP	NC	NC	DOWN
TR52360|c0_g4	NC	NC	NC	NC	NC	NC	NC	DOWN	NC	DOWN	NC	NC	NC	hypothetical protein PRUPE_ppa011553mg [Prunus persica]
TR50341|c2_g1	NC	NC	NC	NC	NC	NC	NC	NC	NC	NC	NC	UP	NC	hypothetical protein PRUPE_ppa016811mg [Prunus persica]
TR66798|c2_g38	NC	NC	NC	UP	NC	NC	NC	UP	NC	NC	NC	NC	NC	PREDICTED: formate dehydrogenase, mitochondrial-like isoform X3 [Prunus mume]
TR61538|c3_g19	NC	NC	NC	NC	NC	NC	NC	NC	NC	UP	NC	UP	NC	hypothetical protein PRUPE_ppa006105mg [Prunus persica]
TR62841|c4_g6	NC	NC	DOWN	NC	NC	NC	NC	NC	NC	NC	NC	NC	NC	PREDICTED: ubiquitin carboxyl-terminal hydrolase 12 isoform X1 [Prunus mume]
TR37385|c0_g11	NC	UP	UP	NC	NC	NC	NC	NC	NC	NC	NC	NC	NC	hypothetical protein POPTR_0007s140401g, partial [Populus trichocarpa]
TR49959|c12_g8	NC	NC	NC	UP	UP	UP	UP	UP	NC	UP	NC	UP	NC	PREDICTED: universal stress protein A-like protein [Prunus mume]
TR53074|c0_g4	NC	NC	NC	NC	NC	NC	NC	NC	DOWN	NC	NC	NC	NC	hypothetical protein PRUPE_ppa000227mg [Prunus persica]
TR64522|c2_g10	NC	NC	NC	NC	NC	UP	UP	NC	NC	UP	UP	UP	NC	hypothetical protein PRUPE_ppa014377mg [Prunus persica]
TR61673|c1_g4	DOWN	NC	NC	NC	NC	NC	NC	NC	NC	NC	NC	DOWN	NC	PREDICTED: subtilisin-like protease [Fragaria vesca subsp. vesca]
TR60256|c1_g3	NC	NC	NC	UP	NC	UP	NC	UP	NC	NC	NC	UP	NC	PREDICTED: large proline-rich protein bag6-A [Prunus mume]
TR62978|c2_g8	DOWN	DOWN	NC	NC	UP	NC	NC	NC	NC	DOWN	NC	DOWN	NC	PREDICTED: regulator of G-protein signaling 1 isoform X2 [Prunus mume]
TR47960|c3_g7	NC	NC	NC	NC	UP	NC	UP	NC	NC	NC	DOWN	NC	DOWN	PREDICTED: uncharacterized protein LOC103326782 [Prunus mume]
TR39375|c1_g2	NC	NC	NC	NC	NC	NC	NC	NC	NC	DOWN	NC	NC	NC	putative elongation factor-1 alpha 3 [Prunus dulcis]
TR63548|c0_g6	NC	NC	NC	DOWN	DOWN	NC	NC	DOWN	NC	NC	NC	DOWN	NC	hypothetical protein PRUPE_ppa003506mg [Prunus persica]
TR53971|c0_g23	NC	DOWN	DOWN	NC	NC	NC	NC	DOWN	NC	NC	NC	NC	NC	hypothetical protein PRUPE_ppa008630mg [Prunus persica]
TR47032|c0_g4	NC	NC	UP	UP	NC	UP	NC	NC	NC	NC	NC	NC	NC	hypothetical protein PRUPE_ppa012831mg [Prunus persica]
TR52958|c0_g6	NC	NC	NC	NC	NC	NC	NC	NC	NC	UP	NC	UP	UP	PREDICTED: zinc finger CCCH domain-containing protein 14-like [Prunus mume]
TR67012|c2_g1	NC	UP	UP	UP	UP	UP	NC	UP	NC	UP	DOWN	NC	NC	PREDICTED: protein RKD5 [Prunus mume]
TR54457|c2_g1	NC	NC	DOWN	NC	NC	NC	NC	NC	NC	NC	NC	NC	NC	aldose reductase [Prunus persica]
TR65199|c3_g26	NC	NC	NC	NC	NC	DOWN	NC	NC	NC	DOWN	NC	NC	NC
TR52612|c0_g8	NC	NC	DOWN	NC	NC	NC	NC	NC	NC	NC	NC	UP	UP	PREDICTED: phenolic glucoside malonyltransferase 1-like [Prunus mume]
TR64771|c3_g3	UP	NC	DOWN	NC	NC	NC	NC	NC	NC	NC	NC	NC	NC	PREDICTED: dol-P-Man:Man(5)GlcNAc(2)-PP-Dol alpha-1,3-mannosyltransferase [Prunus mume]
TR63289|c0_g18	NC	NC	NC	NC	NC	NC	NC	NC	NC	UP	NC	NC	DOWN	PREDICTED: TMV resistance protein N-like [Prunus mume]
TR64993|c4_g1	NC	NC	NC	NC	NC	NC	NC	UP	NC	UP	UP	UP	DOWN	PREDICTED: transcription factor TGA4-like [Prunus mume]
TR51361|c0_g17	NC	DOWN	DOWN	NC	NC	DOWN	NC	NC	NC	DOWN	NC	DOWN	NC
TR67518|c1_g9	NC	NC	NC	NC	NC	NC	NC	NC	NC	UP	NC	UP	NC	PREDICTED: DNA mismatch repair protein MLH3 [Prunus mume]
TR66633|c1_g26	NC	NC	DOWN	DOWN	NC	DOWN	NC	DOWN	NC	NC	NC	DOWN	NC	PREDICTED: protein trichome birefringence [Prunus mume]
TR54438|c2_g2	NC	NC	NC	NC	NC	UP	NC	UP	NC	NC	NC	NC	NC	PREDICTED: choline monooxygenase, chloroplastic [Prunus mume]
TR54538|c0_g4	NC	UP	UP	NC	DOWN	NC	NC	NC	NC	DOWN	DOWN	DOWN	NC	hypothetical protein PRUPE_ppa005605mg [Prunus persica]
TR60932|c5_g23	NC	NC	NC	NC	NC	NC	NC	NC	NC	UP	UP	UP	NC	PREDICTED: dehydration-responsive element-binding protein 2D [Prunus mume]
TR55665|c0_g5	UP	NC	DOWN	NC	NC	UP	UP	UP	NC	UP	NC	NC	DOWN	hypothetical protein PRUPE_ppa021881mg [Prunus persica]
TR53384|c0_g3	NC	UP	UP	UP	NC	UP	NC	UP	NC	NC	NC	NC	DOWN	PREDICTED: ras-related protein RABE1c-like [Prunus mume]
TR66638|c1_g21	NC	NC	NC	NC	NC	NC	NC	NC	NC	UP	NC	UP	NC	PREDICTED: SURP and G-patch domain-containing protein 1-like protein isoform X1 [Prunus mume]
TR54538|c0_g10	NC	UP	UP	NC	DOWN	NC	NC	NC	NC	NC	NC	NC	NC	hypothetical protein PRUPE_ppa005605mg [Prunus persica]
TR59584|c0_g1	NC	NC	DOWN	NC	NC	NC	NC	NC	NC	NC	NC	NC	NC	PREDICTED: uncharacterized protein LOC103343485 [Prunus mume]
TR63812|c0_g2	NC	NC	NC	UP	NC	UP	NC	UP	NC	UP	NC	NC	NC	PREDICTED: suppressor protein SRP40 isoform X2 [Prunus mume]
TR53858|c0_g5	UP	UP	NC	UP	NC	UP	NC	UP	NC	UP	UP	UP	DOWN	PREDICTED: expansin-like A2 [Prunus mume]
TR31025|c0_g3	NC	NC	NC	DOWN	NC	NC	NC	NC	NC	NC	NC	NC	NC	PREDICTED: membrane-anchored ubiquitin-fold protein 3 [Prunus mume]
TR11342|c0_g1	NC	NC	DOWN	NC	NC	NC	NC	NC	NC	NC	NC	NC	NC
TR48537|c1_g1	NC	UP	UP	NC	NC	NC	NC	NC	NC	NC	NC	DOWN	NC	hypothetical protein PRUPE_ppa010937mg [Prunus persica]
TR63955|c2_g7	NC	NC	NC	UP	NC	NC	NC	NC	NC	NC	NC	NC	NC	PREDICTED: zinc transporter 6, chloroplastic [Prunus mume]
TR57030|c2_g13	NC	NC	NC	NC	NC	NC	NC	NC	NC	NC	NC	UP	NC	PREDICTED: stress-induced protein KIN2-like [Prunus mume]
TR57030|c2_g11	NC	DOWN	DOWN	NC	NC	DOWN	NC	DOWN	NC	NC	NC	DOWN	NC
TR57739|c0_g13	NC	NC	UP	NC	DOWN	NC	NC	NC	NC	NC	NC	NC	NC	PREDICTED: uncharacterized protein LOC103337539 [Prunus mume]
TR60269|c0_g23	NC	NC	UP	NC	NC	NC	UP	NC	NC	NC	NC	NC	NC	PREDICTED: SWR1 complex subunit 2 isoform X1 [Prunus mume]
TR31698|c0_g2	NC	DOWN	NC	DOWN	NC	NC	NC	NC	NC	NC	NC	DOWN	NC	60S ribosomal protein, partial [Corchorus olitorius]
TR58687|c2_g2	DOWN	NC	UP	NC	NC	NC	NC	NC	NC	NC	NC	NC	UP	PREDICTED: mini-chromosome maintenance complex-binding protein [Prunus mume]
TR63278|c0_g3	NC	UP	NC	NC	NC	NC	NC	NC	NC	UP	UP	UP	DOWN	PREDICTED: uncharacterized calcium-binding protein At1g02270-like [Prunus mume]
TR66424|c2_g9	NC	NC	UP	UP	NC	UP	NC	UP	NC	NC	DOWN	NC	NC	hypothetical protein PRUPE_ppa1027132mg [Prunus persica]
TR58258|c1_g1	NC	NC	NC	NC	NC	DOWN	NC	DOWN	NC	DOWN	NC	DOWN	DOWN	PREDICTED: pyruvate kinase, cytosolic isozyme-like [Prunus mume]
TR53843|c1_g18	NC	NC	NC	UP	UP	NC	NC	NC	NC	DOWN	NC	DOWN	DOWN	PREDICTED: legumin B-like [Prunus mume]
TR67586|c1_g5	NC	NC	NC	NC	NC	NC	NC	DOWN	NC	NC	UP	DOWN	DOWN	PREDICTED: probable LRR receptor-like serine/threonine-protein kinase At4g08850 [Prunus mume]
TR53979|c2_g5	NC	NC	NC	NC	NC	NC	NC	NC	NC	NC	NC	DOWN	DOWN	PREDICTED: cysteine proteinase COT44 [Prunus mume]
TR59745|c0_g24	NC	NC	NC	NC	NC	DOWN	NC	NC	NC	DOWN	NC	DOWN	NC
TR65241|c2_g2	NC	NC	DOWN	NC	NC	NC	NC	DOWN	NC	DOWN	NC	DOWN	NC
TR65270|c0_g1	NC	NC	NC	NC	NC	NC	NC	NC	NC	UP	NC	NC	NC	hypothetical protein PRUPE_ppa002635mg [Prunus persica]
TR63962|c1_g19	NC	NC	NC	DOWN	NC	NC	NC	NC	NC	NC	NC	DOWN	DOWN	PREDICTED: metal transporter Nramp3 [Prunus mume]
TR42263|c0_g1	NC	NC	NC	UP	UP	UP	NC	UP	DOWN	DOWN	DOWN	DOWN	DOWN	hypothetical protein PRUPE_ppa012615mg [Prunus persica]
TR66160|c0_g16	NC	NC	NC	NC	NC	NC	NC	NC	NC	DOWN	DOWN	NC	NC	hypothetical protein PRUPE_ppa1027132mg [Prunus persica]
TR61357|c2_g13	NC	NC	NC	NC	NC	UP	UP	NC	DOWN	UP	NC	UP	NC	PREDICTED: chaperone protein dnaJ 15-like [Prunus mume]
TR59478|c1_g5	DOWN	DOWN	NC	NC	NC	DOWN	NC	DOWN	NC	NC	NC	DOWN	NC	PREDICTED: uncharacterized protein LOC103325537 [Prunus mume]
TR64521|c2_g23	NC	NC	NC	NC	NC	NC	NC	DOWN	NC	DOWN	NC	NC	NC
TR53944|c0_g22	NC	NC	DOWN	NC	NC	NC	NC	NC	NC	NC	UP	NC	NC
TR67525|c4_g10	NC	NC	NC	NC	NC	NC	NC	NC	NC	NC	NC	NC	DOWN
TR65592|c2_g8	NC	NC	NC	NC	NC	NC	NC	NC	NC	NC	NC	NC	UP	hypothetical protein PRUPE_ppa004947mg [Prunus persica]
TR66661|c1_g6	NC	UP	UP	NC	DOWN	NC	NC	NC	NC	NC	NC	NC	NC	PREDICTED: pentatricopeptide repeat-containing protein At3g02330-like [Malus domestica]
TR44108|c0_g1	NC	DOWN	DOWN	NC	NC	DOWN	NC	NC	NC	NC	NC	DOWN	NC
TR61870|c4_g3	NC	NC	NC	UP	UP	UP	NC	UP	NC	UP	NC	UP	NC	hypothetical protein POPTR_0005s19630g, partial [Populus trichocarpa]
TR50242|c0_g5	NC	UP	NC	UP	NC	UP	NC	UP	NC	UP	DOWN	NC	DOWN	hypothetical protein PRUPE_ppa011233mg [Prunus persica]
TR63532|c3_g23	NC	NC	NC	DOWN	NC	DOWN	NC	DOWN	NC	NC	NC	DOWN	NC	PREDICTED: anthocyanidin 5,3-O-glucosyltransferase-like [Prunus mume]
TR46831|c0_g3	NC	NC	NC	NC	NC	NC	NC	NC	NC	NC	DOWN	NC	NC
TR54007|c3_g5	NC	NC	NC	NC	NC	NC	NC	NC	NC	NC	NC	UP	NC	PREDICTED: uncharacterized protein LOC103326535 [Prunus mume]
TR59724|c0_g6	NC	NC	NC	NC	NC	NC	NC	DOWN	NC	NC	NC	NC	NC	PREDICTED: L-ascorbate oxidase homolog [Prunus mume]
TR57460|c0_g20	NC	DOWN	NC	NC	UP	NC	NC	UP	NC	NC	NC	NC	NC	PREDICTED: PP2A regulatory subunit TAP46 [Prunus mume]
TR66903|c4_g25	NC	UP	UP	UP	NC	UP	NC	UP	NC	UP	NC	NC	NC	hypothetical protein PRUPE_ppa001263mg [Prunus persica]
TR56299|c3_g1	NC	NC	NC	NC	UP	NC	UP	NC	NC	NC	NC	NC	UP	PREDICTED: vegetative cell wall protein gp1 [Prunus mume]
TR59951|c0_g3	DOWN	DOWN	DOWN	DOWN	NC	DOWN	NC	DOWN	NC	DOWN	UP	DOWN	DOWN	hypothetical protein PRUPE_ppa004774mg [Prunus persica]
TR59455|c0_g2	NC	NC	NC	NC	DOWN	NC	NC	NC	NC	NC	NC	NC	NC
TR59011|c1_g11	NC	NC	NC	NC	NC	UP	NC	UP	NC	UP	NC	UP	NC
TR60295|c1_g37	NC	UP	NC	UP	NC	UP	NC	UP	NC	NC	DOWN	NC	NC	hypothetical protein PRUPE_ppa004955mg [Prunus persica]
TR59948|c1_g10	NC	UP	UP	NC	NC	NC	NC	UP	NC	NC	NC	UP	NC	PREDICTED: vesicle transport protein USE1-like [Prunus mume]
TR48059|c1_g7	NC	NC	NC	NC	NC	NC	NC	NC	NC	NC	NC	UP	NC
TR62755|c1_g4	DOWN	DOWN	DOWN	NC	NC	DOWN	NC	DOWN	NC	DOWN	NC	DOWN	NC	hypothetical protein PRUPE_ppa023883mg [Prunus persica]
TR43977|c0_g1	NC	NC	NC	NC	NC	NC	NC	UP	NC	UP	NC	UP	NC	PREDICTED: LYR motif-containing protein At3g19508 [Prunus mume]
TR62150|c0_g7	NC	NC	DOWN	DOWN	NC	NC	NC	DOWN	NC	NC	UP	DOWN	DOWN	hypothetical protein PRUPE_ppa013020mg [Prunus persica]
TR63897|c3_g7	NC	NC	NC	NC	NC	NC	NC	NC	NC	DOWN	NC	NC	NC	hypothetical protein PRUPE_ppa011550mg [Prunus persica]
TR66114|c1_g3	NC	NC	DOWN	NC	NC	NC	NC	NC	NC	NC	NC	DOWN	NC
TR59557|c0_g1	NC	NC	NC	NC	NC	NC	NC	NC	NC	NC	DOWN	NC	NC	hypothetical protein PRUPE_ppa006376mg [Prunus persica]
TR67629|c4_g4	NC	NC	NC	NC	NC	NC	NC	UP	NC	UP	NC	NC	DOWN	hypothetical protein PRUPE_ppa000716mg [Prunus persica]
TR46716|c1_g16	NC	NC	DOWN	NC	NC	NC	NC	NC	NC	NC	NC	NC	NC
TR38068|c0_g1	NC	NC	NC	NC	NC	NC	NC	NC	NC	NC	NC	UP	NC	PREDICTED: probable iron/ascorbate oxidoreductase DDB_G0283291 isoform X1 [Malus domestica]
TR60086|c0_g2	NC	UP	NC	UP	NC	UP	NC	NC	NC	NC	NC	NC	NC
TR61819|c0_g1	NC	UP	UP	UP	UP	UP	NC	UP	NC	UP	NC	UP	NC	PREDICTED: arginine/serine-rich coiled-coil protein 2 [Prunus mume]
TR51905|c0_g2	NC	NC	NC	NC	NC	NC	NC	UP	NC	NC	NC	UP	UP
TR57478|c1_g4	NC	NC	UP	NC	NC	NC	DOWN	NC	NC	NC	NC	NC	NC	hypothetical protein PRUPE_ppa010383mg [Prunus persica]
TR39118|c0_g3	NC	DOWN	NC	DOWN	NC	DOWN	NC	DOWN	NC	DOWN	NC	DOWN	NC	hypothetical protein PRUPE_ppa014553mg, partial [Prunus persica]
TR61014|c0_g3	DOWN	DOWN	NC	DOWN	NC	DOWN	NC	DOWN	NC	DOWN	NC	NC	NC	PREDICTED: putative RING-H2 finger protein ATL21A [Prunus mume]
TR48488|c0_g27	NC	DOWN	DOWN	DOWN	NC	DOWN	NC	DOWN	NC	NC	NC	NC	NC	hypothetical protein PRUPE_ppa011762mg [Prunus persica]
TR58800|c1_g1	NC	NC	NC	NC	NC	NC	NC	NC	NC	UP	NC	NC	DOWN	hypothetical protein PRUPE_ppa012788mg [Prunus persica]
TR53564|c0_g1	NC	NC	UP	UP	NC	UP	NC	UP	NC	UP	NC	UP	NC	PREDICTED: uncharacterized protein LOC103330593 [Prunus mume]
TR62109|c4_g5	NC	NC	UP	UP	NC	UP	NC	UP	NC	UP	NC	NC	NC	hypothetical protein PRUPE_ppa012935mg [Prunus persica]
TR66677|c0_g10	NC	NC	NC	UP	NC	UP	NC	UP	NC	NC	NC	NC	NC	PREDICTED: uncharacterized protein LOC103320122 [Prunus mume]
TR57507|c2_g15	NC	UP	NC	UP	UP	NC	NC	UP	NC	NC	DOWN	NC	NC	PREDICTED: annexin-like protein RJ4 isoform X2 [Prunus mume]
TR65405|c0_g4	NC	UP	UP	UP	NC	NC	NC	NC	NC	NC	NC	NC	NC	PREDICTED: kinesin-like protein KIF22-A [Prunus mume]
TR66157|c1_g10	UP	NC	DOWN	NC	NC	NC	NC	NC	NC	NC	NC	NC	NC
TR53055|c3_g8	NC	DOWN	DOWN	DOWN	DOWN	DOWN	NC	NC	NC	NC	NC	NC	NC
TR65183|c0_g4	NC	DOWN	DOWN	NC	NC	DOWN	NC	NC	NC	DOWN	NC	DOWN	NC	PREDICTED: myosin heavy chain kinase B [Prunus mume]
TR57951|c2_g6	NC	NC	NC	UP	NC	UP	NC	NC	NC	NC	NC	NC	NC	hypothetical protein PRUPE_ppa003471mg [Prunus persica]
TR62773|c0_g12	NC	UP	UP	UP	NC	UP	DOWN	UP	NC	NC	NC	NC	NC	PREDICTED: beta-glucosidase 44-like [Prunus mume]
TR61564|c0_g10	NC	NC	NC	NC	NC	NC	NC	NC	NC	UP	NC	NC	NC	hypothetical protein PRUPE_ppa013845mg [Prunus persica]
TR58358|c3_g3	NC	NC	NC	DOWN	DOWN	DOWN	DOWN	DOWN	NC	DOWN	DOWN	DOWN	UP	hypothetical protein PRUPE_ppa005910mg [Prunus persica]
TR64806|c0_g8	DOWN	DOWN	NC	DOWN	NC	DOWN	NC	NC	NC	NC	NC	DOWN	DOWN	PREDICTED: lactation elevated protein 1 [Prunus mume]
TR61639|c0_g9	NC	NC	UP	NC	DOWN	NC	NC	NC	NC	NC	NC	NC	NC	PREDICTED: uncharacterized protein LOC103324359 [Prunus mume]
TR64556|c1_g10	NC	NC	NC	NC	NC	NC	NC	NC	NC	NC	NC	UP	UP	PREDICTED: UDP-glycosyltransferase 86A1-like [Prunus mume]
TR63447|c3_g3	NC	NC	DOWN	DOWN	NC	DOWN	NC	DOWN	NC	DOWN	NC	DOWN	NC	PREDICTED: uncharacterized protein LOC103337198 [Prunus mume]
TR67181|c2_g3	NC	NC	NC	DOWN	NC	NC	NC	NC	NC	DOWN	NC	DOWN	NC	PREDICTED: ethylene-insensitive protein 2 isoform X1 [Prunus mume]
TR58942|c0_g8	NC	NC	NC	UP	NC	UP	NC	UP	NC	NC	NC	NC	NC	hypothetical protein PRUPE_ppa008010mg [Prunus persica]
TR65374|c0_g1	NC	NC	NC	NC	NC	UP	NC	UP	NC	UP	NC	UP	NC	PREDICTED: histone-lysine N-methyltransferase ATX3 [Prunus mume]
TR61421|c2_g11	NC	NC	NC	UP	UP	UP	NC	UP	NC	UP	NC	UP	NC	PREDICTED: chaperone protein dnaJ 13 [Prunus mume]
TR28776|c0_g4	NC	NC	NC	UP	NC	NC	NC	UP	NC	UP	NC	NC	NC	PREDICTED: legumin J-like [Prunus mume]
TR60802|c0_g11	NC	UP	NC	NC	NC	NC	NC	NC	NC	NC	NC	NC	NC	MADS-box transcription factor 3 [Cajanus cajan]
TR65767|c1_g9	NC	DOWN	DOWN	NC	NC	DOWN	NC	DOWN	NC	DOWN	NC	DOWN	NC	PREDICTED: vinorine synthase-like [Prunus mume]
TR61315|c0_g8	DOWN	DOWN	NC	DOWN	NC	DOWN	NC	NC	NC	NC	NC	NC	NC
TR17431|c0_g2	NC	NC	NC	NC	NC	NC	UP	NC	NC	NC	NC	NC	DOWN	hypothetical protein PRUPE_ppa013644mg [Prunus persica]
TR52075|c0_g4	NC	UP	UP	UP	NC	UP	NC	UP	NC	UP	NC	UP	NC	PREDICTED: probable WRKY transcription factor 21 [Prunus mume]
TR61950|c0_g12	NC	NC	NC	NC	NC	DOWN	NC	DOWN	NC	DOWN	NC	DOWN	NC	PREDICTED: probable serine/threonine-protein phosphatase 2A activator 1 [Prunus mume]
TR58510|c0_g2	NC	NC	NC	NC	NC	UP	UP	NC	DOWN	NC	UP	UP	UP	PREDICTED: zinc finger protein CONSTANS-LIKE 9-like isoform X1 [Malus domestica]
TR67728|c4_g9	NC	NC	NC	NC	NC	NC	NC	NC	NC	NC	NC	NC	UP	hypothetical protein PRUPE_ppa000105mg [Prunus persica]
TR63134|c1_g13	NC	DOWN	DOWN	DOWN	DOWN	DOWN	NC	NC	NC	DOWN	NC	DOWN	NC	PREDICTED: uncharacterized protein At1g08160-like [Prunus mume]
TR55349|c1_g2	NC	NC	NC	NC	NC	NC	DOWN	NC	NC	DOWN	NC	DOWN	NC	PREDICTED: inactive rhomboid protein 1 [Prunus mume]
TR52905|c0_g2	NC	NC	NC	NC	DOWN	NC	NC	NC	NC	NC	NC	NC	NC	hypothetical protein PRUPE_ppa001326mg [Prunus persica]
TR61313|c0_g1	NC	NC	NC	NC	NC	NC	NC	NC	NC	UP	NC	NC	NC	hypothetical protein PRUPE_ppa024044mg [Prunus persica]
TR60723|c0_g4	NC	NC	NC	DOWN	DOWN	DOWN	NC	DOWN	NC	DOWN	NC	DOWN	NC	hypothetical protein PRUPE_ppa005883mg [Prunus persica]
TR62659|c11_g1	NC	NC	NC	NC	NC	NC	NC	NC	NC	NC	NC	UP	NC	PREDICTED: late embryogenesis abundant protein B19.3 [Prunus mume]
TR46904|c0_g11	NC	NC	NC	NC	DOWN	NC	NC	NC	NC	NC	NC	DOWN	NC	hypothetical protein PRUPE_ppa022677mg [Prunus persica]
TR56044|c0_g1	NC	UP	UP	UP	UP	UP	NC	UP	NC	UP	NC	UP	NC	PREDICTED: phospholipase A1-IIgamma [Prunus mume]
TR65269|c5_g2	NC	NC	NC	NC	UP	UP	NC	UP	NC	NC	NC	UP	UP	DEAD-box ATP-dependent RNA helicase 56 [Gossypium arboreum]
TR52217|c0_g4	NC	NC	NC	UP	UP	UP	NC	UP	NC	UP	NC	UP	NC	PREDICTED: pre-rRNA-processing protein ESF2 [Prunus mume]
TR55272|c1_g24	NC	UP	UP	NC	NC	NC	NC	NC	NC	UP	NC	UP	UP
TR65552|c1_g5	NC	DOWN	DOWN	DOWN	NC	DOWN	NC	DOWN	NC	DOWN	NC	DOWN	NC	PREDICTED: oligopeptide transporter 7-like [Prunus mume]
TR53115|c1_g5	NC	NC	UP	NC	NC	NC	NC	NC	NC	NC	UP	NC	DOWN	hypothetical protein PRUPE_ppa013711mg [Prunus persica]
TR54403|c3_g6	NC	DOWN	NC	NC	UP	NC	NC	NC	NC	NC	NC	NC	NC	hypothetical protein PRUPE_ppa006137mg [Prunus persica]
TR59664|c0_g7	NC	DOWN	NC	NC	NC	DOWN	NC	NC	NC	DOWN	NC	NC	NC
TR52816|c0_g5	NC	NC	NC	UP	UP	UP	NC	UP	NC	UP	NC	UP	NC	hypothetical protein PRUPE_ppa011627mg [Prunus persica]
TR62680|c0_g4	DOWN	DOWN	NC	DOWN	NC	NC	NC	NC	NC	DOWN	NC	DOWN	NC	PREDICTED: basic 7S globulin-like [Prunus mume]
TR26946|c0_g1	NC	NC	NC	NC	NC	NC	NC	NC	NC	DOWN	DOWN	DOWN	NC	putative elongation factor 1-alpha [Prunus dulcis]
TR66453|c3_g17	DOWN	DOWN	NC	NC	NC	NC	NC	NC	NC	DOWN	NC	NC	NC	PREDICTED: probable pectinesterase/pectinesterase inhibitor 51 [Prunus mume]
TR50998|c1_g19	NC	NC	NC	NC	NC	DOWN	NC	NC	NC	NC	NC	NC	NC
TR63065|c0_g1	NC	NC	NC	UP	UP	UP	NC	UP	NC	UP	NC	UP	DOWN	PREDICTED: probable pectinesterase/pectinesterase inhibitor 12 [Prunus mume]
TR25262|c0_g2	NC	NC	NC	NC	NC	NC	NC	NC	NC	NC	NC	UP	UP	hypothetical protein PRUPE_ppa014449mg [Prunus persica]
TR70530|c0_g1	NC	NC	NC	NC	NC	DOWN	NC	NC	NC	NC	NC	NC	NC
TR62310|c1_g3	NC	NC	NC	DOWN	NC	NC	NC	NC	NC	DOWN	NC	NC	NC	PREDICTED: formin-like protein 1 [Prunus mume]
TR61855|c0_g13	NC	NC	DOWN	NC	NC	NC	NC	NC	NC	NC	NC	NC	NC
TR62699|c0_g1	NC	DOWN	NC	DOWN	NC	NC	NC	DOWN	NC	DOWN	NC	DOWN	NC	hypothetical protein PRUPE_ppa002785mg [Prunus persica]
TR61397|c0_g7	NC	DOWN	DOWN	DOWN	NC	DOWN	NC	NC	NC	DOWN	NC	DOWN	NC
TR57422|c4_g3	NC	NC	NC	NC	NC	NC	NC	NC	NC	NC	NC	UP	UP	PREDICTED: ATP-dependent Clp protease ATP-binding subunit clpX-like, mitochondrial [Prunus mume]
TR59689|c1_g1	NC	NC	NC	NC	NC	NC	NC	UP	NC	NC	NC	NC	NC
TR59439|c0_g2	NC	NC	NC	NC	NC	NC	NC	UP	NC	NC	NC	NC	NC	PREDICTED: allantoinase [Prunus mume]
TR59710|c2_g2	NC	NC	NC	NC	NC	NC	NC	NC	NC	NC	NC	UP	NC	hypothetical protein PRUPE_ppa002157mg [Prunus persica]
TR67508|c0_g7	NC	NC	NC	NC	NC	NC	NC	DOWN	NC	DOWN	NC	DOWN	DOWN	PREDICTED: uncharacterized protein LOC103331820 [Prunus mume]
TR57038|c2_g3	NC	NC	UP	NC	DOWN	NC	NC	NC	NC	NC	NC	NC	NC	Chaperone DnaJ, C-terminal [Cynara cardunculus var. scolymus]
TR55611|c0_g8	NC	DOWN	DOWN	NC	NC	DOWN	NC	DOWN	NC	DOWN	NC	DOWN	UP	hypothetical protein PRUPE_ppa010647mg [Prunus persica]
TR62206|c0_g28	NC	NC	NC	NC	NC	NC	NC	NC	NC	UP	NC	UP	NC	PREDICTED: uncharacterized protein LOC103318735 [Prunus mume]
TR60742|c3_g51	NC	NC	NC	DOWN	NC	DOWN	NC	NC	NC	NC	NC	NC	NC
TR62367|c1_g17	NC	NC	NC	NC	NC	NC	NC	NC	NC	NC	NC	NC	UP	hypothetical protein PRUPE_ppa004467mg [Prunus persica]
TR47843|c1_g8	NC	NC	UP	NC	NC	NC	NC	NC	NC	NC	NC	NC	NC	PREDICTED: transcription elongation factor SPT4 homolog 1-like [Prunus mume]
TR66456|c0_g4	NC	NC	NC	NC	NC	NC	NC	NC	NC	UP	NC	UP	NC
TR60227|c0_g7	NC	NC	NC	NC	NC	NC	NC	NC	NC	NC	NC	UP	NC	PREDICTED: uncharacterized protein LOC103327714 [Prunus mume]
TR65559|c1_g13	NC	UP	UP	UP	NC	UP	NC	UP	NC	UP	NC	UP	NC	PREDICTED: uncharacterized protein LOC103344152 [Prunus mume]
TR60174|c0_g1	NC	NC	NC	UP	NC	NC	NC	NC	NC	NC	NC	NC	NC	PREDICTED: uncharacterized protein LOC103322083 [Prunus mume]
TR43736|c0_g1	NC	NC	UP	NC	DOWN	DOWN	DOWN	DOWN	NC	DOWN	NC	DOWN	NC	PREDICTED: uncharacterized protein LOC103321842 [Prunus mume]
TR50658|c0_g8	NC	NC	NC	NC	NC	NC	NC	NC	NC	DOWN	DOWN	DOWN	DOWN	PREDICTED: L-type lectin-domain containing receptor kinase VIII.2-like [Prunus mume]
TR64215|c0_g9	NC	NC	NC	NC	NC	NC	NC	NC	NC	NC	NC	DOWN	NC	PREDICTED: serine/threonine-protein kinase tricorner [Prunus mume]
TR61912|c0_g2	NC	DOWN	DOWN	NC	UP	DOWN	NC	NC	NC	DOWN	NC	DOWN	NC	hypothetical protein PRUPE_ppa001734mg [Prunus persica]
TR62360|c2_g12	NC	NC	NC	DOWN	NC	DOWN	NC	DOWN	NC	NC	UP	NC	NC
TR63050|c4_g14	NC	UP	NC	UP	UP	UP	NC	UP	NC	UP	DOWN	UP	DOWN	hypothetical protein PRUPE_ppa023265mg, partial [Prunus persica]
TR62815|c3_g15	NC	NC	NC	NC	NC	DOWN	NC	DOWN	NC	NC	NC	NC	NC	PREDICTED: LOW QUALITY PROTEIN: pre-mRNA-processing factor 6 [Prunus mume]
TR51505|c0_g5	NC	NC	NC	NC	NC	NC	NC	NC	NC	DOWN	NC	DOWN	NC	PREDICTED: uncharacterized protein LOC103329905 [Prunus mume]
TR50133|c0_g7	NC	DOWN	DOWN	NC	NC	NC	NC	DOWN	NC	NC	NC	DOWN	NC
TR66268|c7_g7	NC	NC	NC	NC	NC	DOWN	DOWN	NC	NC	DOWN	NC	DOWN	NC	PREDICTED: bifunctional epoxide hydrolase 2-like [Prunus mume]
TR52051|c0_g2	NC	NC	NC	DOWN	NC	DOWN	NC	DOWN	NC	DOWN	NC	DOWN	NC
TR55634|c0_g11	UP	NC	DOWN	NC	NC	NC	NC	NC	NC	NC	NC	NC	NC	PREDICTED: uncharacterized protein LOC103321152 [Prunus mume]
TR54426|c0_g1	NC	UP	UP	NC	NC	NC	NC	NC	NC	NC	NC	NC	NC	hypothetical protein PRUPE_ppa008625mg [Prunus persica]
TR60420|c1_g27	NC	NC	NC	DOWN	NC	NC	NC	NC	NC	NC	UP	NC	NC	hypothetical protein PRUPE_ppa017940mg [Prunus persica]
TR67347|c2_g4	NC	NC	NC	NC	NC	NC	NC	NC	NC	NC	DOWN	NC	NC	PREDICTED: uncharacterized protein LOC103342600 [Prunus mume]
TR61648|c0_g2	NC	NC	NC	NC	NC	NC	NC	NC	NC	UP	NC	NC	DOWN	hypothetical protein PRUPE_ppa019969mg [Prunus persica]
TR55930|c0_g10	UP	NC	DOWN	NC	NC	NC	NC	NC	NC	NC	NC	NC	NC	hypothetical protein PRUPE_ppa011722mg [Prunus persica]
TR43442|c0_g1	NC	UP	UP	UP	UP	NC	DOWN	NC	NC	NC	NC	NC	NC	PREDICTED: EPIDERMAL PATTERNING FACTOR-like protein 2 [Prunus mume]
TR62138|c0_g15	NC	NC	NC	DOWN	NC	DOWN	NC	DOWN	NC	DOWN	NC	DOWN	NC	PREDICTED: glutamyl-tRNA reductase 2, chloroplastic-like [Prunus mume]
TR41563|c0_g14	NC	NC	NC	DOWN	DOWN	DOWN	NC	NC	NC	NC	NC	NC	NC	Histone H3.3 [Arabidopsis thaliana]
TR47642|c0_g1	DOWN	DOWN	NC	DOWN	NC	DOWN	NC	DOWN	NC	DOWN	NC	NC	NC	hypothetical protein SOVF_039420 isoform A [Spinacia oleracea]
TR62622|c1_g11	NC	UP	UP	NC	NC	NC	NC	UP	NC	NC	DOWN	NC	NC
TR55078|c0_g6	DOWN	NC	NC	DOWN	DOWN	DOWN	NC	DOWN	NC	DOWN	NC	NC	UP	PREDICTED: EID1-like F-box protein 3 [Prunus mume]
TR64882|c2_g16	DOWN	DOWN	NC	DOWN	DOWN	NC	NC	DOWN	NC	DOWN	NC	DOWN	NC	PREDICTED: UNC93-like protein 3 [Prunus mume]
TR66883|c0_g19	NC	NC	NC	DOWN	NC	NC	NC	NC	NC	NC	NC	NC	NC	PREDICTED: protein TIC110, chloroplastic [Prunus mume]
TR52044|c0_g1	NC	NC	NC	NC	NC	NC	NC	NC	NC	NC	NC	UP	UP	hypothetical protein MIMGU_mgv1a0177175mg, partial [Erythranthe guttata]
TR59898|c0_g10	NC	UP	NC	NC	DOWN	NC	NC	NC	NC	NC	NC	NC	NC	PREDICTED: transcription initiation factor TFIID subunit 11 [Prunus mume]
TR55385|c3_g10	NC	NC	NC	NC	UP	NC	UP	NC	NC	NC	DOWN	NC	DOWN	PREDICTED: probable isoaspartyl peptidase/L-asparaginase 2 [Prunus mume]
TR61637|c0_g14	NC	NC	UP	NC	NC	NC	NC	NC	NC	DOWN	DOWN	DOWN	DOWN	hypothetical protein PRUPE_ppa004938mg [Prunus persica]
TR61978|c0_g7	NC	NC	NC	NC	NC	NC	NC	NC	NC	NC	UP	NC	NC	hypothetical protein PRUPE_ppa022064mg [Prunus persica]
TR60648|c0_g9	NC	NC	NC	NC	NC	DOWN	NC	NC	NC	NC	NC	DOWN	NC	PREDICTED: delta-1-pyrroline-5-carboxylate dehydrogenase 12A1, mitochondrial-like [Malus domestica]
TR58501|c0_g20	NC	NC	NC	NC	NC	NC	NC	UP	NC	UP	NC	UP	NC	hypothetical protein PRUPE_ppa005720mg [Prunus persica]
TR59960|c1_g16	NC	DOWN	DOWN	NC	NC	DOWN	NC	DOWN	NC	DOWN	NC	DOWN	NC	hypothetical protein PRUPE_ppa002328mg [Prunus persica]
TR61865|c2_g13	NC	DOWN	DOWN	DOWN	UP	DOWN	DOWN	DOWN	UP	NC	NC	NC	NC	hypothetical protein PRUPE_ppa007398mg [Prunus persica]
TR52806|c0_g6	NC	NC	NC	NC	NC	NC	NC	NC	NC	NC	UP	NC	NC	hypothetical protein PRUPE_ppa012525mg [Prunus persica]
TR46801|c1_g15	DOWN	DOWN	NC	DOWN	DOWN	DOWN	NC	NC	NC	DOWN	NC	NC	UP	hypothetical protein PRUPE_ppa014227mg [Prunus persica]
TR52604|c0_g2	NC	NC	NC	NC	NC	NC	NC	NC	NC	UP	NC	UP	UP	PREDICTED: clathrin light chain 1 [Prunus mume]
TR51566|c0_g4	NC	NC	UP	NC	NC	NC	NC	UP	NC	NC	NC	UP	NC	PREDICTED: uncharacterized protein LOC103320920 [Prunus mume]
TR62220|c4_g8	NC	DOWN	NC	NC	NC	DOWN	NC	NC	NC	DOWN	NC	DOWN	NC	hypothetical protein PRUPE_ppa007896mg [Prunus persica]
TR54157|c0_g4	NC	NC	NC	NC	NC	NC	NC	NC	NC	NC	NC	NC	UP	hypothetical protein PRUPE_ppa006232mg [Prunus persica]
TR52072|c0_g1	NC	NC	NC	NC	NC	UP	NC	UP	UP	UP	NC	NC	DOWN	PREDICTED: heterogeneous nuclear ribonucleoprotein A3 homolog 2-like [Prunus mume]
TR61759|c1_g19	NC	NC	NC	UP	UP	UP	NC	NC	DOWN	UP	UP	UP	UP	hypothetical protein PRUPE_ppa007606mg [Prunus persica]
TR67403|c4_g15	NC	NC	NC	NC	NC	NC	NC	NC	NC	NC	NC	NC	UP	PREDICTED: late embryogenesis abundant protein D-34-like [Prunus mume]
TR66486|c3_g19	NC	NC	NC	NC	DOWN	DOWN	NC	NC	NC	NC	NC	NC	NC	PREDICTED: translation initiation factor eIF-2B subunit alpha-like [Prunus mume]
TR44133|c4_g2	NC	DOWN	NC	DOWN	NC	NC	NC	NC	NC	NC	NC	DOWN	NC	hypothetical protein PRUPE_ppa012458mg [Prunus persica]
TR63694|c1_g30	NC	DOWN	NC	NC	NC	NC	NC	NC	NC	NC	NC	NC	NC	hypothetical protein PRUPE_ppa011173mg [Prunus persica]
TR57286|c0_g2	NC	NC	UP	NC	NC	NC	NC	NC	NC	NC	NC	NC	NC
TR61332|c0_g3	DOWN	DOWN	NC	DOWN	NC	NC	UP	NC	DOWN	DOWN	DOWN	DOWN	DOWN	hypothetical protein PRUPE_ppa012053mg [Prunus persica]
TR64916|c0_g5	NC	NC	NC	DOWN	NC	DOWN	NC	DOWN	NC	DOWN	NC	DOWN	NC	hypothetical protein PRUPE_ppa001699mg [Prunus persica]
TR45514|c0_g7	NC	NC	UP	NC	DOWN	NC	NC	NC	NC	NC	NC	NC	NC
TR60665|c7_g37	NC	DOWN	DOWN	DOWN	NC	DOWN	NC	DOWN	NC	DOWN	DOWN	NC	UP	hypothetical protein PRUPE_ppa013701mg [Prunus persica]
TR67586|c0_g4	NC	DOWN	NC	NC	NC	NC	NC	DOWN	NC	DOWN	NC	DOWN	NC	hypothetical protein PRUPE_ppa000538mg [Prunus persica]
TR62807|c1_g6	NC	NC	NC	UP	NC	UP	NC	NC	NC	UP	NC	UP	NC	PREDICTED: B-cell receptor-associated protein 31 [Prunus mume]
TR66913|c0_g8	NC	NC	NC	NC	NC	NC	NC	DOWN	NC	NC	NC	NC	NC	PREDICTED: oligopeptide transporter 7 [Prunus mume]
TR64070|c2_g24	NC	DOWN	DOWN	NC	NC	NC	NC	NC	NC	DOWN	NC	NC	NC	PREDICTED: glucan endo-1,3-beta-D-glucosidase [Fragaria vesca subsp. vesca]
TR50278|c2_g3	NC	NC	NC	DOWN	DOWN	DOWN	NC	DOWN	NC	DOWN	NC	DOWN	NC
TR64076|c0_g27	NC	NC	NC	NC	NC	NC	NC	NC	NC	NC	NC	NC	DOWN	hypothetical protein PRUPE_ppa001023mg [Prunus persica]
TR60180|c1_g3	DOWN	DOWN	DOWN	DOWN	NC	DOWN	NC	DOWN	NC	DOWN	NC	DOWN	NC	PREDICTED: UPF0187 protein At3g61320, chloroplastic-like [Prunus mume]
TR64815|c0_g10	NC	NC	NC	DOWN	NC	DOWN	NC	DOWN	NC	DOWN	NC	DOWN	NC
TR55985|c3_g15	NC	NC	DOWN	DOWN	NC	NC	NC	NC	NC	NC	NC	DOWN	NC
TR47044|c0_g1	NC	DOWN	NC	NC	NC	NC	NC	NC	NC	NC	NC	DOWN	NC	hypothetical protein PRUPE_ppa008068mg [Prunus persica]
TR60112|c4_g5	NC	NC	UP	NC	NC	NC	NC	UP	NC	NC	NC	NC	NC	PREDICTED: deSI-like protein At4g17486 [Prunus mume]
TR66507|c0_g5	NC	NC	NC	NC	NC	DOWN	NC	NC	NC	NC	NC	NC	NC
TR65839|c2_g1	NC	UP	UP	UP	NC	UP	NC	UP	NC	UP	DOWN	NC	DOWN	PREDICTED: centromere-associated protein E-like [Prunus mume]
TR59403|c2_g9	NC	DOWN	NC	DOWN	NC	DOWN	NC	DOWN	NC	NC	NC	NC	NC	hypothetical protein PRUPE_ppa018499mg [Prunus persica]
TR61281|c0_g7	NC	DOWN	DOWN	DOWN	NC	NC	NC	NC	NC	DOWN	NC	NC	NC
TR59274|c0_g5	NC	NC	NC	NC	NC	NC	NC	NC	NC	NC	NC	DOWN	DOWN	PREDICTED: 3-hydroxy-3-methylglutaryl-coenzyme A reductase-like, partial [Prunus mume]
TR52806|c0_g1	UP	NC	NC	NC	NC	NC	NC	NC	NC	UP	NC	NC	NC	hypothetical protein PRUPE_ppa012525mg [Prunus persica]
TR56709|c2_g2	NC	NC	NC	UP	NC	NC	NC	UP	NC	NC	NC	NC	NC	unnamed protein product [Vitis vinifera]
TR67574|c0_g16	UP	NC	NC	NC	NC	NC	NC	NC	NC	NC	NC	NC	NC
TR50405|c1_g1	UP	NC	NC	NC	NC	NC	NC	NC	NC	UP	UP	UP	NC	PREDICTED: la protein 1 [Prunus mume]
TR63604|c0_g23	NC	NC	NC	NC	NC	NC	NC	NC	NC	NC	NC	NC	UP	PREDICTED: mitotic-spindle organizing protein 1B-like [Prunus mume]
TR60477|c1_g2	NC	NC	NC	DOWN	NC	DOWN	NC	DOWN	NC	DOWN	NC	DOWN	NC
TR56218|c0_g2	NC	NC	NC	UP	UP	UP	UP	UP	NC	UP	NC	NC	NC	hypothetical protein PRUPE_ppa010416mg [Prunus persica]
TR66268|c8_g14	NC	NC	NC	NC	NC	NC	NC	UP	NC	NC	NC	NC	NC	hypothetical protein PRUPE_ppa007975mg [Prunus persica]
TR60518|c0_g10	NC	NC	NC	NC	NC	NC	NC	NC	NC	DOWN	NC	DOWN	DOWN	PREDICTED: biotin carboxyl carrier protein of acetyl-CoA carboxylase, chloroplastic isoform X2 [Prunus mume]
TR64338|c8_g6	NC	NC	NC	NC	NC	NC	NC	NC	NC	NC	UP	NC	DOWN
TR64599|c0_g7	NC	NC	NC	NC	NC	NC	NC	NC	NC	NC	NC	UP	NC	PREDICTED: phosphate metabolism protein 7, partial [Prunus mume]
TR51878|c0_g5	NC	UP	NC	NC	DOWN	NC	NC	NC	NC	DOWN	DOWN	NC	NC	hypothetical protein PRUPE_ppa010079mg [Prunus persica]
TR43472|c0_g1	NC	DOWN	DOWN	NC	NC	DOWN	NC	NC	NC	NC	UP	NC	DOWN	hypothetical protein PRUPE_ppa009498mg [Prunus persica]
TR53333|c0_g3	NC	NC	NC	NC	NC	NC	NC	NC	NC	UP	NC	UP	NC	PREDICTED: uncharacterized protein LOC103336733 [Prunus mume]
TR55232|c2_g6	NC	NC	NC	UP	NC	UP	UP	UP	NC	UP	DOWN	UP	UP	PREDICTED: uncharacterized protein LOC103318793 [Prunus mume]
TR55268|c1_g1	NC	NC	NC	NC	NC	NC	NC	NC	NC	NC	NC	UP	UP	hypothetical protein PRUPE_ppa007266mg [Prunus persica]
TR55618|c0_g11	NC	NC	NC	NC	NC	NC	NC	NC	NC	NC	NC	NC	UP
TR59306|c0_g12	DOWN	NC	UP	NC	NC	NC	NC	DOWN	DOWN	DOWN	NC	DOWN	NC	hypothetical protein PRUPE_ppa017015mg [Prunus persica]
TR55970|c0_g9	NC	NC	NC	NC	NC	NC	NC	UP	NC	UP	NC	UP	NC	hypothetical protein PRUPE_ppa003226mg [Prunus persica]
TR63122|c0_g5	NC	NC	NC	DOWN	DOWN	DOWN	NC	DOWN	NC	DOWN	NC	DOWN	NC	hypothetical protein PRUPE_ppa000042mg [Prunus persica]
TR47099|c3_g4	NC	NC	UP	UP	UP	NC	DOWN	NC	NC	NC	NC	NC	NC	hypothetical protein PRUPE_ppa011280mg [Prunus persica]
TR62739|c1_g16	NC	NC	DOWN	NC	NC	NC	NC	NC	NC	NC	NC	DOWN	NC
TR55287|c0_g3	NC	NC	UP	NC	NC	NC	NC	NC	NC	NC	NC	NC	NC	hypothetical protein PRUPE_ppa003702mg [Prunus persica]
TR61411|c2_g3	NC	DOWN	DOWN	NC	NC	NC	NC	NC	NC	DOWN	NC	NC	NC
TR57003|c1_g4	NC	NC	NC	NC	NC	DOWN	NC	NC	NC	NC	NC	NC	NC
TR62027|c1_g8	NC	NC	NC	NC	NC	NC	NC	UP	NC	NC	NC	NC	NC	hypothetical protein PRUPE_ppa008647mg [Prunus persica]
TR63645|c0_g19	NC	NC	NC	NC	DOWN	NC	NC	NC	NC	NC	NC	NC	NC
TR61559|c0_g10	NC	NC	NC	NC	NC	DOWN	NC	DOWN	NC	DOWN	NC	NC	UP	PREDICTED: LOW QUALITY PROTEIN: guanine nucleotide-binding protein subunit beta-like protein [Malus domestica]
TR67434|c2_g7	NC	NC	DOWN	NC	NC	NC	NC	NC	NC	NC	NC	NC	NC
TR51014|c0_g4	NC	NC	NC	NC	NC	DOWN	NC	DOWN	NC	NC	UP	DOWN	NC	hypothetical protein PRUPE_ppa008962mg [Prunus persica]
TR63559|c1_g3	NC	NC	UP	UP	NC	UP	NC	UP	NC	UP	NC	NC	NC
TR67085|c2_g1	NC	NC	NC	NC	NC	DOWN	NC	NC	NC	NC	NC	DOWN	NC	PREDICTED: DNA polymerase epsilon subunit 2 isoform X2 [Prunus mume]
TR63862|c1_g2	NC	UP	UP	UP	NC	UP	NC	UP	NC	UP	NC	UP	NC	hypothetical protein PRUPE_ppa016878mg, partial [Prunus persica]
TR59738|c0_g4	NC	NC	UP	NC	UP	NC	NC	NC	NC	NC	NC	NC	NC	PREDICTED: serine/threonine-protein kinase fray2 [Prunus mume]
TR64517|c0_g5	NC	NC	NC	DOWN	NC	DOWN	NC	DOWN	NC	NC	NC	DOWN	NC
TR54405|c0_g16	NC	NC	NC	NC	NC	NC	NC	NC	NC	NC	NC	UP	NC
TR66055|c2_g10	NC	NC	NC	NC	NC	DOWN	NC	NC	NC	NC	NC	NC	NC
TR63003|c0_g11	NC	DOWN	NC	DOWN	NC	DOWN	NC	NC	UP	DOWN	DOWN	NC	UP	PREDICTED: uncharacterized protein LOC103343932 [Prunus mume]
TR63926|c1_g48	NC	NC	NC	UP	UP	NC	NC	NC	NC	NC	DOWN	DOWN	NC	PREDICTED: uncharacterized protein LOC101292722 [Fragaria vesca subsp. vesca]
TR50249|c1_g17	NC	NC	NC	NC	NC	NC	NC	NC	NC	NC	NC	UP	UP
TR62416|c0_g18	NC	NC	NC	NC	NC	NC	NC	NC	NC	NC	NC	NC	UP	PREDICTED: LOW QUALITY PROTEIN: eukaryotic translation initiation factor 3 subunit C-like [Prunus mume]
TR64134|c1_g2	NC	NC	NC	NC	NC	NC	NC	NC	NC	NC	NC	NC	UP	PREDICTED: uncharacterized protein LOC103339786 [Prunus mume]
TR65880|c2_g16	NC	NC	NC	DOWN	NC	NC	NC	NC	NC	DOWN	NC	DOWN	NC	PREDICTED: uncharacterized protein LOC103340685 isoform X3 [Prunus mume]
TR64210|c0_g3	NC	DOWN	DOWN	DOWN	NC	DOWN	NC	NC	NC	NC	NC	DOWN	NC	hypothetical protein PRUPE_ppa004734mg [Prunus persica]
TR65251|c0_g15	NC	UP	UP	UP	NC	NC	NC	NC	NC	NC	NC	NC	NC	hypothetical protein PRUPE_ppa008064mg [Prunus persica]
TR61864|c0_g2	NC	NC	NC	NC	DOWN	NC	NC	NC	NC	NC	NC	NC	NC	PREDICTED: E2F transcription factor-like E2FE isoform X2 [Prunus mume]
TR53908|c1_g3	NC	NC	NC	NC	DOWN	NC	NC	NC	NC	NC	NC	DOWN	NC	hypothetical protein PRUPE_ppa013408mg [Prunus persica]
TR55872|c2_g27	UP	NC	NC	NC	NC	NC	NC	DOWN	NC	NC	NC	NC	NC	PREDICTED: aquaporin SIP1-1-like [Prunus mume]
TR66275|c3_g21	NC	NC	NC	NC	NC	UP	NC	NC	NC	NC	NC	NC	NC
TR55786|c1_g3	NC	DOWN	NC	NC	NC	NC	NC	NC	NC	NC	NC	NC	NC	hypothetical protein PRUPE_ppa005229mg [Prunus persica]
TR49257|c1_g19	NC	NC	NC	NC	NC	NC	NC	UP	NC	DOWN	DOWN	NC	NC	hypothetical protein PRUPE_ppa013299mg [Prunus persica]
TR58501|c0_g13	NC	UP	UP	UP	UP	UP	NC	UP	NC	UP	NC	UP	NC	hypothetical protein PRUPE_ppa005720mg [Prunus persica]
TR62330|c0_g10	NC	NC	NC	NC	NC	NC	NC	NC	NC	NC	NC	NC	UP	PREDICTED: UDP-glycosyltransferase 87A1-like [Prunus mume]
TR59517|c0_g18	DOWN	NC	NC	NC	NC	NC	NC	NC	NC	DOWN	NC	NC	NC
TR62213|c0_g1	NC	NC	NC	NC	NC	NC	NC	NC	NC	NC	NC	UP	UP
TR61632|c0_g2	DOWN	DOWN	NC	DOWN	NC	NC	NC	NC	NC	DOWN	NC	DOWN	NC	PREDICTED: MLO-like protein 6 [Prunus mume]
TR67053|c2_g1	NC	NC	UP	NC	NC	NC	NC	NC	NC	UP	NC	UP	NC	PREDICTED: protein TRIGALACTOSYLDIACYLGLYCEROL 4, chloroplastic [Prunus mume]
TR48686|c0_g3	NC	NC	DOWN	DOWN	NC	NC	NC	DOWN	NC	DOWN	NC	DOWN	NC	PREDICTED: uncharacterized protein LOC103328913 [Prunus mume]
TR66453|c3_g20	DOWN	DOWN	NC	DOWN	DOWN	DOWN	NC	DOWN	NC	NC	NC	NC	NC
TR57695|c2_g2	NC	NC	NC	NC	NC	NC	NC	NC	NC	NC	NC	UP	NC	hypothetical protein PRUPE_ppa007171mg [Prunus persica]
TR64198|c0_g22	NC	NC	DOWN	DOWN	DOWN	DOWN	NC	NC	NC	NC	NC	NC	NC	hypothetical protein PRUPE_ppa010715mg [Prunus persica]
TR60446|c0_g5	UP	NC	NC	DOWN	DOWN	NC	NC	NC	NC	DOWN	NC	NC	NC
TR66288|c1_g4	NC	NC	NC	NC	NC	NC	NC	UP	NC	UP	NC	NC	NC	PREDICTED: tetratricopeptide repeat protein 7B [Prunus mume]
TR60046|c2_g7	NC	NC	NC	DOWN	NC	NC	NC	NC	NC	NC	NC	NC	NC	PREDICTED: probable receptor-like protein kinase At4g10390 [Prunus mume]
TR51621|c1_g10	NC	NC	NC	NC	NC	UP	NC	UP	NC	NC	NC	NC	NC	hypothetical protein PRUPE_ppa016881mg [Prunus persica]
TR51505|c0_g8	NC	NC	NC	NC	NC	NC	NC	NC	NC	NC	NC	DOWN	NC	PREDICTED: uncharacterized protein LOC103329905 [Prunus mume]
TR67696|c2_g7	NC	NC	NC	UP	NC	NC	NC	NC	NC	UP	NC	UP	NC	hypothetical protein PRUPE_ppa019225mg, partial [Prunus persica]
TR64984|c0_g3	NC	NC	NC	NC	NC	NC	NC	NC	NC	DOWN	NC	NC	NC
TR55828|c0_g6	NC	NC	NC	DOWN	NC	NC	NC	NC	NC	NC	NC	NC	NC	unknown [Medicago truncatula]
TR52805|c0_g1	NC	NC	NC	UP	UP	NC	NC	UP	NC	NC	NC	UP	NC	PREDICTED: GPN-loop GTPase 3 homolog UM01243 [Prunus mume]
TR58364|c0_g15	NC	UP	NC	UP	NC	UP	NC	UP	NC	NC	NC	UP	NC	hypothetical protein PRUPE_ppa009788mg [Prunus persica]
TR66971|c0_g5	NC	NC	NC	NC	NC	NC	NC	NC	NC	NC	NC	UP	NC	PREDICTED: GTP-binding protein OBGC, chloroplastic-like [Prunus mume]
TR60803|c0_g5	DOWN	NC	UP	NC	NC	NC	NC	DOWN	NC	DOWN	NC	NC	NC	hypothetical protein PRUPE_ppa006756mg [Prunus persica]
TR56119|c0_g3	NC	DOWN	DOWN	DOWN	NC	DOWN	NC	DOWN	NC	DOWN	NC	DOWN	NC	hypothetical protein PRUPE_ppa010244mg [Prunus persica]
TR56192|c6_g23	UP	NC	NC	NC	NC	NC	NC	NC	NC	NC	NC	NC	NC	PREDICTED: cyclin-H1-1-like [Prunus mume]
TR66453|c3_g7	NC	DOWN	NC	DOWN	NC	DOWN	NC	DOWN	NC	NC	NC	NC	NC	hypothetical protein PRUPE_ppa003915mg [Prunus persica]
TR56008|c0_g2	NC	NC	NC	NC	NC	NC	NC	NC	NC	UP	UP	NC	DOWN	PREDICTED: probable serine/threonine-protein kinase At1g54610 [Prunus mume]
TR60205|c3_g1	NC	NC	NC	UP	NC	NC	NC	NC	NC	NC	NC	NC	NC
TR54588|c4_g8	NC	NC	NC	NC	NC	NC	DOWN	NC	NC	NC	NC	NC	NC	hypothetical protein PRUPE_ppa010523mg [Prunus persica]
TR53958|c2_g6	NC	NC	NC	NC	DOWN	NC	NC	NC	NC	NC	NC	NC	NC	PREDICTED: protein SPIRAL1-like 3 [Prunus mume]
TR62853|c7_g4	NC	NC	NC	NC	NC	UP	NC	UP	UP	NC	NC	UP	NC	PREDICTED: 11-beta-hydroxysteroid dehydrogenase-like 5 [Prunus mume]
TR51690|c0_g10	NC	NC	NC	NC	DOWN	NC	NC	NC	NC	DOWN	NC	NC	NC	PREDICTED: UBP1-associated protein 2C [Prunus mume]
TR49963|c0_g1	UP	UP	NC	UP	DOWN	UP	NC	UP	NC	UP	NC	NC	DOWN	PREDICTED: 14-3-3-like protein GF14 kappa [Prunus mume]
TR65745|c0_g8	NC	NC	DOWN	NC	NC	NC	NC	NC	NC	NC	NC	NC	NC	PREDICTED: transcription factor VOZ1 [Prunus mume]
TR46965|c0_g12	NC	NC	NC	NC	NC	NC	NC	UP	UP	NC	DOWN	NC	NC	hypothetical protein PRUPE_ppa016846mg, partial [Prunus persica]
TR64332|c2_g17	NC	NC	NC	NC	NC	DOWN	NC	NC	NC	DOWN	NC	NC	NC	PREDICTED: 1-aminocyclopropane-1-carboxylate oxidase homolog 1-like [Pyrus x bretschneideri]
TR64791|c1_g8	NC	NC	NC	NC	NC	NC	NC	NC	NC	DOWN	NC	NC	NC	hypothetical protein PRUPE_ppa004150mg [Prunus persica]
TR64206|c2_g30	NC	NC	DOWN	NC	NC	NC	NC	NC	NC	NC	NC	NC	NC	hypothetical protein PRUPE_ppa001554mg [Prunus persica]
TR53623|c0_g11	NC	NC	NC	NC	UP	NC	NC	NC	NC	UP	UP	UP	NC	hypothetical protein PRUPE_ppa006778mg [Prunus persica]
TR66101|c0_g8	NC	DOWN	DOWN	NC	NC	NC	NC	NC	NC	NC	NC	NC	NC	hypothetical protein PRUPE_ppa008831mg [Prunus persica]
TR57544|c2_g1	NC	NC	NC	NC	NC	NC	NC	NC	NC	NC	NC	UP	UP
TR66569|c0_g2	NC	NC	NC	NC	NC	NC	NC	NC	NC	UP	NC	UP	NC	hypothetical protein PRUPE_ppa000180mg [Prunus persica]
TR59661|c0_g6	NC	NC	DOWN	NC	NC	NC	NC	NC	NC	NC	NC	DOWN	NC	PREDICTED: ultraviolet-B receptor UVR8 isoform X2 [Prunus mume]
TR62763|c0_g3	NC	NC	NC	NC	NC	NC	NC	NC	NC	NC	DOWN	DOWN	DOWN	PREDICTED: serine/threonine-protein kinase HT1 isoform X2 [Prunus mume]
TR59341|c1_g10	NC	NC	UP	NC	NC	NC	NC	NC	NC	NC	NC	NC	NC	PREDICTED: T-complex protein 1 subunit zeta [Prunus mume]
TR64999|c0_g11	NC	NC	NC	NC	NC	NC	NC	NC	NC	UP	NC	UP	NC	PREDICTED: UDP-glycosyltransferase 73B4-like [Prunus mume]
TR60659|c0_g14	NC	NC	NC	NC	NC	NC	NC	NC	NC	NC	NC	NC	UP	hypothetical protein PRUPE_ppa004913mg [Prunus persica]
TR59725|c1_g4	NC	NC	NC	NC	UP	NC	NC	NC	NC	NC	NC	NC	NC	PREDICTED: probable pre-mRNA-splicing factor ATP-dependent RNA helicase [Prunus mume]
TR66144|c1_g3	NC	NC	NC	NC	NC	NC	NC	NC	NC	NC	NC	UP	NC
TR62404|c0_g5	NC	NC	NC	UP	NC	UP	NC	UP	NC	UP	NC	UP	NC	hypothetical protein PRUPE_ppa021050mg [Prunus persica]
TR63994|c7_g65	NC	NC	NC	NC	NC	NC	UP	NC	UP	NC	NC	NC	NC	hypothetical protein PRUPE_ppa010705mg [Prunus persica]
TR64035|c0_g11	NC	DOWN	DOWN	NC	NC	DOWN	NC	DOWN	NC	DOWN	NC	DOWN	NC	PREDICTED: sodium-coupled neutral amino acid transporter 4-like [Prunus mume]
TR66740|c0_g17	NC	NC	NC	NC	NC	NC	NC	NC	NC	NC	NC	DOWN	NC
TR48537|c1_g2	NC	NC	NC	NC	NC	NC	NC	DOWN	NC	NC	NC	NC	NC
TR47501|c0_g5	NC	NC	UP	NC	NC	NC	DOWN	NC	NC	DOWN	NC	NC	NC	hypothetical protein PRUPE_ppa012896mg [Prunus persica]
TR46551|c0_g1	NC	UP	UP	NC	NC	NC	NC	NC	NC	NC	NC	NC	NC	PREDICTED: uncharacterized protein LOC103323834 [Prunus mume]
TR61761|c0_g2	NC	NC	NC	NC	NC	NC	NC	UP	NC	NC	NC	UP	UP	PREDICTED: probable inactive purple acid phosphatase 1 isoform X1 [Oryza sativa Japonica Group]
TR59853|c2_g2	NC	NC	NC	UP	UP	NC	NC	UP	NC	UP	NC	UP	NC	hypothetical protein PRUPE_ppa007858mg [Prunus persica]
TR41697|c0_g1	NC	DOWN	NC	NC	NC	NC	NC	NC	NC	NC	NC	NC	NC	hypothetical protein PRUPE_ppa012475mg [Prunus persica]
TR63709|c0_g3	NC	NC	UP	NC	NC	NC	NC	NC	NC	NC	NC	NC	DOWN	hypothetical protein PRUPE_ppa015163mg [Prunus persica]
TR63698|c0_g1	NC	NC	NC	DOWN	DOWN	NC	NC	DOWN	NC	NC	NC	NC	NC	hypothetical protein PRUPE_ppa015676mg [Prunus persica]
TR62307|c1_g17	NC	NC	UP	UP	NC	UP	UP	UP	NC	UP	NC	UP	NC	PREDICTED: uncharacterized protein LOC103324663 [Prunus mume]
TR26677|c0_g3	NC	NC	NC	NC	NC	NC	UP	NC	NC	NC	NC	NC	NC
TR40568|c1_g9	NC	UP	NC	UP	UP	UP	NC	UP	NC	NC	NC	NC	NC	PREDICTED: protein GAST1 [Prunus mume]
TR64669|c0_g1	NC	DOWN	NC	DOWN	DOWN	NC	NC	NC	NC	DOWN	NC	DOWN	DOWN	hypothetical protein PRUPE_ppa007930mg [Prunus persica]
TR49285|c0_g5	NC	NC	NC	NC	NC	NC	UP	NC	NC	NC	DOWN	NC	DOWN	hypothetical protein PRUPE_ppa025458mg, partial [Prunus persica]
TR59783|c2_g1	NC	NC	NC	DOWN	NC	DOWN	NC	DOWN	NC	DOWN	NC	DOWN	NC	PREDICTED: metacaspase-1-like [Prunus mume]
TR64899|c6_g1	NC	NC	NC	NC	NC	DOWN	NC	NC	NC	NC	NC	NC	NC
TR64098|c3_g2	NC	NC	NC	NC	NC	DOWN	NC	DOWN	NC	DOWN	NC	DOWN	NC	PREDICTED: transketolase, chloroplastic [Prunus mume]
TR23958|c1_g1	NC	NC	NC	NC	NC	NC	NC	UP	NC	UP	NC	UP	NC
TR66243|c2_g1	NC	NC	NC	NC	NC	NC	NC	NC	NC	NC	NC	DOWN	NC	PREDICTED: auxin-responsive protein IAA27-like [Prunus mume]
TR53711|c0_g2	NC	DOWN	DOWN	NC	NC	DOWN	NC	DOWN	NC	NC	NC	NC	NC
TR67434|c2_g13	NC	NC	NC	NC	NC	NC	NC	NC	NC	UP	NC	NC	NC
TR60512|c1_g15	NC	NC	NC	NC	NC	NC	NC	NC	NC	NC	NC	NC	UP	hypothetical protein PRUPE_ppa019327mg, partial [Prunus persica]
TR58429|c1_g9	NC	NC	NC	UP	NC	NC	NC	UP	NC	UP	NC	NC	NC	PREDICTED: mitochondrial ATPase complex subunit ATP10 isoform X1 [Pyrus x bretschneideri]
TR50242|c0_g1	NC	NC	NC	NC	NC	NC	NC	NC	DOWN	NC	DOWN	NC	DOWN	hypothetical protein PRUPE_ppa011233mg [Prunus persica]
TR62739|c1_g5	NC	DOWN	DOWN	DOWN	NC	DOWN	NC	DOWN	NC	DOWN	NC	DOWN	DOWN	PREDICTED: uridine nucleosidase 1 [Prunus mume]
TR60607|c2_g11	NC	NC	NC	NC	NC	DOWN	DOWN	NC	NC	NC	NC	NC	NC	PREDICTED: peroxidase 16-like [Prunus mume]
TR58630|c3_g14	NC	NC	NC	UP	UP	UP	NC	UP	NC	UP	NC	DOWN	DOWN	AGAMOUS-like protein [Prunus mume]
TR54049|c3_g23	NC	NC	NC	NC	NC	NC	NC	NC	NC	NC	NC	UP	NC	hypothetical protein PRUPE_ppa008582mg [Prunus persica]
TR49459|c1_g3	NC	NC	NC	DOWN	DOWN	NC	NC	DOWN	NC	DOWN	NC	DOWN	NC	manganese superoxide dismutase 2 [Prunus persica]
TR58796|c3_g1	NC	NC	NC	NC	NC	NC	NC	NC	NC	NC	NC	UP	UP	PREDICTED: RNA-binding protein 39 [Prunus mume]
TR58125|c0_g28	NC	NC	NC	NC	NC	NC	UP	NC	NC	NC	NC	NC	NC	hypothetical protein PRUPE_ppa020301mg [Prunus persica]
TR63731|c2_g20	DOWN	DOWN	NC	NC	NC	NC	NC	NC	NC	DOWN	NC	DOWN	NC	hypothetical protein PRUPE_ppa005289mg [Prunus persica]
TR19628|c0_g1	NC	UP	NC	NC	DOWN	NC	NC	DOWN	NC	NC	NC	NC	NC	vacuolar H+-pyrophosphatase, partial [Citrus sinensis]
TR57901|c2_g13	NC	NC	NC	NC	NC	NC	DOWN	NC	NC	NC	NC	DOWN	DOWN	PREDICTED: pyruvate kinase, cytosolic isozyme [Prunus mume]
TR65038|c1_g16	NC	DOWN	DOWN	NC	NC	DOWN	NC	NC	NC	NC	NC	NC	NC	hypothetical protein PRUPE_ppa017787mg, partial [Prunus persica]
TR52179|c2_g2	NC	NC	NC	NC	NC	NC	NC	NC	NC	UP	NC	UP	UP
TR61489|c0_g11	NC	NC	NC	UP	NC	UP	NC	UP	NC	NC	NC	UP	NC
TR60756|c1_g20	NC	NC	NC	NC	NC	NC	NC	NC	NC	NC	NC	UP	NC	PREDICTED: pectinesterase 1 [Prunus mume]
TR55458|c8_g15	NC	NC	NC	NC	NC	NC	NC	UP	UP	NC	NC	UP	NC	DHN [Prunus avium]
TR60516|c1_g12	NC	UP	UP	UP	DOWN	NC	DOWN	NC	NC	NC	NC	NC	NC	hypothetical protein PRUPE_ppa004611mg [Prunus persica]
TR60053|c5_g13	NC	NC	NC	UP	UP	UP	NC	NC	NC	NC	DOWN	DOWN	DOWN	unknown protein [Prunus dulcis]
TR52396|c0_g7	NC	DOWN	DOWN	DOWN	NC	NC	NC	NC	NC	DOWN	NC	DOWN	NC
TR64932|c0_g11	NC	NC	NC	UP	NC	UP	NC	UP	NC	UP	NC	UP	NC	PREDICTED: poly(A) RNA polymerase GLD2-like isoform X1 [Prunus mume]
TR63490|c5_g1	NC	NC	NC	UP	NC	UP	NC	NC	NC	UP	NC	UP	NC	hypothetical protein PRUPE_ppa003787mg [Prunus persica]
TR56079|c1_g27	NC	NC	DOWN	DOWN	NC	NC	NC	NC	NC	NC	NC	NC	NC	PREDICTED: mitochondrial import inner membrane translocase subunit TIM22-2 [Prunus mume]
TR52815|c0_g14	NC	NC	DOWN	NC	NC	NC	NC	NC	NC	DOWN	NC	DOWN	NC
TR65165|c0_g15	NC	NC	NC	DOWN	NC	DOWN	NC	DOWN	NC	NC	NC	DOWN	NC	hypothetical protein PRUPE_ppa002429mg [Prunus persica]
TR66308|c1_g4	NC	NC	NC	NC	NC	UP	NC	NC	NC	UP	NC	UP	NC	hypothetical protein PRUPE_ppa000159mg [Prunus persica]
TR66798|c2_g36	NC	NC	NC	UP	NC	UP	NC	UP	NC	UP	NC	UP	NC	hypothetical protein PRUPE_ppa007293mg [Prunus persica]
TR66149|c1_g9	NC	NC	NC	NC	NC	UP	NC	UP	NC	UP	NC	UP	NC	PREDICTED: ATP-dependent RNA helicase DHX36 isoform X2 [Prunus mume]
TR61572|c0_g3	NC	NC	NC	NC	NC	DOWN	NC	NC	NC	NC	NC	DOWN	NC	hypothetical protein PRUPE_ppa008552mg [Prunus persica]
TR59957|c0_g5	NC	NC	NC	UP	NC	NC	NC	NC	NC	NC	NC	NC	NC
TR46560|c2_g6	NC	NC	NC	NC	NC	NC	NC	NC	NC	NC	NC	UP	NC	PREDICTED: histone deacetylase HDT1-like [Prunus mume]
TR60982|c0_g4	NC	NC	NC	NC	NC	DOWN	NC	DOWN	NC	DOWN	NC	DOWN	DOWN
TR65448|c1_g6	NC	NC	NC	NC	NC	NC	NC	NC	NC	NC	NC	UP	NC	PREDICTED: GRAM domain-containing protein 1A [Prunus mume]
TR60790|c1_g3	NC	NC	NC	NC	NC	NC	NC	DOWN	NC	NC	NC	DOWN	NC	PREDICTED: random slug protein 5 [Prunus mume]
TR60300|c0_g13	NC	NC	NC	DOWN	NC	NC	NC	NC	NC	NC	NC	NC	NC
TR61585|c0_g10	NC	NC	UP	NC	NC	NC	NC	NC	NC	NC	NC	NC	NC	PREDICTED: uncharacterized protein LOC103331382 [Prunus mume]
TR60803|c0_g9	NC	NC	NC	DOWN	NC	DOWN	NC	DOWN	NC	DOWN	NC	DOWN	NC	PREDICTED: 12-oxophytodienoate reductase 3 [Prunus mume]
TR66157|c1_g4	UP	NC	NC	NC	NC	NC	NC	NC	NC	NC	NC	NC	NC	unnamed protein product [Coffea canephora]
TR58813|c0_g5	UP	NC	DOWN	NC	NC	NC	NC	NC	NC	NC	NC	NC	NC	hypothetical protein PRUPE_ppa011819mg [Prunus persica]
TR60024|c0_g3	NC	NC	DOWN	NC	NC	NC	NC	NC	NC	NC	NC	UP	NC
TR57635|c1_g12	NC	NC	NC	NC	NC	NC	NC	DOWN	NC	DOWN	NC	DOWN	NC	hypothetical protein PRUPE_ppa006239mg [Prunus persica]
TR53146|c1_g11	NC	NC	NC	DOWN	NC	NC	NC	NC	NC	NC	NC	NC	NC	PREDICTED: protein argonaute 12 [Prunus mume]
TR53001|c0_g1	NC	NC	NC	NC	DOWN	NC	NC	NC	NC	NC	NC	NC	NC
TR55132|c2_g10	NC	NC	NC	NC	NC	NC	UP	DOWN	DOWN	NC	NC	NC	NC	PREDICTED: dof zinc finger protein DOF3.1-like [Prunus mume]
TR66937|c1_g6	NC	NC	NC	NC	NC	NC	NC	NC	NC	UP	NC	UP	NC	PREDICTED: uncharacterized protein LOC103331215 [Prunus mume]
TR55901|c1_g15	NC	NC	NC	NC	NC	UP	NC	NC	NC	NC	NC	UP	NC	PREDICTED: AP2-like ethylene-responsive transcription factor AIL1 [Prunus mume]
TR65566|c1_g6	NC	NC	NC	NC	NC	DOWN	NC	NC	NC	NC	NC	NC	NC
TR59951|c0_g1	DOWN	DOWN	NC	DOWN	NC	NC	NC	NC	NC	DOWN	NC	DOWN	DOWN	1-aminocyclopropane-1-carboxylate synthase [Prunus persica]
TR56829|c0_g14	NC	NC	NC	NC	NC	NC	NC	NC	NC	DOWN	NC	DOWN	NC	PREDICTED: alpha-(1,4)-fucosyltransferase [Prunus mume]
TR63448|c0_g1	NC	NC	NC	NC	NC	NC	NC	NC	NC	DOWN	NC	NC	NC	PREDICTED: uncharacterized protein LOC103321632 [Prunus mume]
TR50507|c1_g1	NC	NC	NC	DOWN	DOWN	NC	NC	NC	NC	DOWN	NC	DOWN	NC
TR64936|c0_g2	NC	UP	UP	NC	NC	NC	NC	NC	NC	NC	NC	NC	NC	PREDICTED: uncharacterized acetyltransferase At3g50280 [Prunus mume]
TR66939|c1_g3	NC	NC	NC	NC	NC	NC	NC	NC	NC	UP	UP	UP	NC	PREDICTED: uncharacterized protein DDB_G0283697 isoform X2 [Prunus mume]
TR53971|c0_g8	NC	DOWN	NC	NC	NC	NC	NC	DOWN	NC	DOWN	NC	NC	NC	hypothetical protein PRUPE_ppa008630mg [Prunus persica]
TR63007|c1_g4	NC	NC	NC	NC	NC	NC	NC	NC	NC	NC	NC	UP	UP
TR55915|c1_g1	NC	DOWN	DOWN	DOWN	NC	DOWN	NC	DOWN	NC	NC	NC	NC	NC	hypothetical protein PRUPE_ppa006992mg [Prunus persica]
TR53909|c1_g1	NC	NC	NC	NC	NC	UP	UP	UP	NC	UP	UP	UP	DOWN
TR46185|c0_g1	DOWN	DOWN	NC	DOWN	NC	DOWN	NC	DOWN	NC	DOWN	NC	DOWN	DOWN	hypothetical protein PRUPE_ppa009112mg [Prunus persica]
TR61989|c1_g13	NC	NC	NC	NC	NC	NC	NC	NC	NC	NC	NC	UP	UP	PREDICTED: aromatic-L-amino-acid decarboxylase-like [Prunus mume]
TR45309|c0_g4	NC	NC	NC	NC	NC	NC	NC	NC	NC	NC	NC	UP	UP	PREDICTED: pre-rRNA-processing protein TSR2 homolog [Prunus mume]
TR62759|c4_g2	NC	DOWN	DOWN	DOWN	NC	NC	NC	DOWN	NC	DOWN	NC	DOWN	NC
TR64646|c3_g31	NC	NC	DOWN	NC	NC	NC	NC	NC	NC	NC	NC	NC	UP	PREDICTED: PERQ amino acid-rich with GYF domain-containing protein 2-like [Prunus mume]
TR61374|c1_g9	NC	NC	NC	DOWN	DOWN	DOWN	NC	DOWN	NC	DOWN	NC	NC	UP	hypothetical protein PRUPE_ppa007244mg [Prunus persica]
TR54959|c1_g33	NC	DOWN	DOWN	NC	NC	DOWN	NC	NC	NC	NC	NC	NC	NC	hypothetical protein PRUPE_ppa005642mg [Prunus persica]
TR59629|c2_g9	UP	UP	NC	DOWN	DOWN	DOWN	NC	DOWN	NC	NC	UP	DOWN	NC	PREDICTED: stem-specific protein TSJT1-like [Prunus mume]
TR64658|c0_g10	NC	NC	NC	NC	NC	NC	NC	NC	NC	NC	NC	UP	UP	hypothetical protein PRUPE_ppa006298mg [Prunus persica]
TR63511|c0_g2	NC	UP	NC	NC	NC	NC	NC	NC	NC	NC	NC	NC	NC	hypothetical protein PRUPE_ppa001020mg [Prunus persica]
TR63410|c0_g10	NC	DOWN	DOWN	DOWN	DOWN	NC	NC	NC	NC	DOWN	NC	DOWN	NC	PREDICTED: neutral ceramidase [Fragaria vesca subsp. vesca]
TR66107|c3_g2	NC	NC	NC	UP	NC	UP	NC	UP	NC	UP	NC	UP	NC	hypothetical protein PRUPE_ppa001034mg [Prunus persica]
TR67289|c1_g36	UP	NC	NC	NC	NC	NC	NC	NC	NC	NC	NC	NC	NC	hypothetical protein VITISV_011859 [Vitis vinifera]
TR62876|c0_g6	NC	DOWN	DOWN	DOWN	NC	NC	NC	DOWN	NC	NC	NC	DOWN	NC	PREDICTED: uncharacterized protein LOC103946632 [Pyrus x bretschneideri]
TR55739|c2_g6	NC	NC	NC	UP	NC	UP	NC	UP	NC	UP	NC	UP	NC	PREDICTED: acyl-CoA dehydrogenase family member 11-like [Prunus mume]
TR65660|c1_g5	NC	NC	NC	UP	NC	NC	NC	UP	NC	UP	NC	UP	NC	PREDICTED: DNA topoisomerase 3-beta-1 isoform X2 [Prunus mume]
TR57909|c1_g21	NC	NC	NC	NC	NC	NC	NC	NC	NC	NC	NC	DOWN	DOWN	hypothetical protein PRUPE_ppa005997mg [Prunus persica]
TR67859|c0_g1	NC	NC	NC	NC	NC	NC	NC	NC	UP	NC	NC	NC	NC
TR62986|c1_g18	NC	NC	NC	UP	UP	UP	NC	UP	NC	UP	NC	UP	NC	PREDICTED: uncharacterized protein LOC103342311 [Prunus mume]
TR32481|c0_g3	NC	NC	NC	NC	NC	NC	NC	NC	NC	NC	NC	UP	NC	PREDICTED: uncharacterized protein LOC103330859 [Prunus mume]
TR49153|c1_g2	NC	NC	NC	DOWN	DOWN	DOWN	NC	DOWN	NC	DOWN	NC	DOWN	NC	hypothetical protein PRUPE_ppa009125mg [Prunus persica]
TR39066|c2_g4	NC	NC	NC	NC	NC	UP	NC	UP	NC	NC	NC	NC	NC	PREDICTED: ras-related protein RABD1 [Prunus mume]
TR67222|c0_g17	NC	NC	NC	NC	NC	NC	NC	DOWN	NC	NC	NC	DOWN	NC	PREDICTED: LOW QUALITY PROTEIN: protein MODIFIER OF SNC1 1, partial [Prunus mume]
TR66152|c0_g18	NC	DOWN	NC	NC	NC	NC	NC	NC	NC	NC	NC	NC	NC	hypothetical protein PRUPE_ppa006694mg [Prunus persica]
TR51684|c2_g4	NC	NC	NC	NC	NC	NC	NC	NC	NC	NC	NC	NC	UP	hypothetical protein AMTR_s00029p00248990, partial [Amborella trichopoda]
TR36608|c0_g8	NC	UP	NC	UP	NC	NC	NC	NC	NC	NC	NC	NC	NC	PREDICTED: uncharacterized protein LOC103318944 [Prunus mume]
TR54720|c1_g2	NC	NC	NC	UP	UP	UP	NC	UP	DOWN	DOWN	DOWN	DOWN	NC	hypothetical protein PRUPE_ppa025402mg [Prunus persica]
TR55559|c27_g1	NC	NC	NC	DOWN	DOWN	DOWN	NC	DOWN	NC	DOWN	NC	DOWN	NC	PREDICTED: peptidyl-prolyl cis-trans isomerase [Prunus mume]
TR60836|c0_g3	NC	NC	DOWN	NC	NC	NC	NC	NC	NC	NC	NC	NC	NC	PREDICTED: protein REVEILLE 7-like isoform X2 [Prunus mume]
TR66526|c1_g29	NC	NC	UP	NC	NC	NC	NC	NC	NC	NC	NC	NC	NC	hypothetical protein PRUPE_ppa006273mg [Prunus persica]
TR55794|c0_g1	NC	NC	NC	UP	UP	UP	UP	UP	DOWN	UP	NC	UP	NC	PREDICTED: uncharacterized protein LOC103320832 [Prunus mume]
TR48726|c0_g1	NC	NC	NC	NC	UP	NC	NC	NC	NC	NC	NC	DOWN	DOWN	hypothetical protein PRUPE_ppa011410mg [Prunus persica]
TR55559|c27_g22	NC	NC	NC	DOWN	DOWN	DOWN	NC	DOWN	NC	DOWN	NC	DOWN	NC	PREDICTED: peptidyl-prolyl cis-trans isomerase [Prunus mume]
TR57872|c1_g5	NC	NC	NC	UP	UP	UP	NC	UP	NC	UP	NC	UP	NC	PREDICTED: phosphatidate phosphatase PAH1 [Prunus mume]
TR59004|c0_g1	NC	NC	NC	UP	UP	UP	NC	NC	NC	NC	NC	NC	NC	PREDICTED: ferric reduction oxidase 4-like [Prunus mume]
TR53936|c0_g2	NC	NC	NC	NC	NC	NC	NC	NC	NC	NC	NC	UP	UP	hypothetical protein M569_01399, partial [Genlisea aurea]
TR53650|c2_g2	UP	UP	NC	UP	DOWN	NC	DOWN	NC	NC	DOWN	DOWN	DOWN	DOWN	PREDICTED: protein TPX2 [Prunus mume]
TR62482|c3_g14	NC	NC	NC	NC	NC	NC	NC	UP	NC	UP	NC	UP	NC
TR55424|c4_g14	NC	NC	NC	NC	NC	NC	NC	DOWN	NC	DOWN	NC	DOWN	NC	PREDICTED: 40S ribosomal protein S10-3-like [Ziziphus jujuba]
TR48137|c0_g3	NC	DOWN	NC	NC	NC	NC	NC	NC	NC	NC	NC	DOWN	DOWN	PREDICTED: ADP-ribosylation factor GTPase-activating protein AGD12 [Prunus mume]
TR60315|c1_g2	NC	NC	NC	DOWN	DOWN	DOWN	NC	NC	NC	DOWN	NC	DOWN	NC
TR64221|c0_g6	NC	NC	NC	DOWN	DOWN	NC	NC	NC	NC	NC	NC	NC	NC	hypothetical protein PRUPE_ppa005039mg [Prunus persica]
TR49833|c1_g18	NC	NC	NC	NC	NC	NC	NC	NC	NC	NC	NC	NC	UP
TR67324|c4_g7	NC	NC	NC	NC	NC	DOWN	DOWN	DOWN	DOWN	DOWN	NC	DOWN	UP	PREDICTED: lipoxygenase 6, chloroplastic [Prunus mume]
TR65859|c5_g33	NC	UP	UP	UP	NC	NC	NC	NC	NC	NC	NC	NC	NC	hypothetical protein PRUPE_ppa009789mg [Prunus persica]
TR67148|c0_g10	NC	UP	NC	UP	NC	UP	NC	NC	NC	NC	NC	UP	NC	PREDICTED: elongation factor Tu GTP-binding domain-containing protein 1 [Prunus mume]
TR53245|c0_g2	DOWN	DOWN	NC	DOWN	NC	DOWN	NC	NC	NC	DOWN	NC	NC	NC	PREDICTED: codeine O-demethylase-like [Prunus mume]
TR55156|c0_g1	UP	UP	UP	NC	DOWN	NC	NC	NC	NC	NC	NC	NC	NC	PREDICTED: protein NRT1/ PTR FAMILY 5.1 [Prunus mume]
TR47087|c0_g1	NC	NC	NC	NC	NC	NC	UP	NC	NC	NC	DOWN	NC	DOWN
TR56368|c2_g7	NC	NC	NC	NC	NC	NC	NC	UP	UP	UP	UP	UP	UP	PREDICTED: late embryogenesis abundant protein D-34-like [Prunus mume]
TR45667|c0_g3	NC	NC	NC	NC	NC	NC	NC	NC	NC	NC	NC	UP	UP	hypothetical protein PRUPE_ppa023394mg, partial [Prunus persica]
TR63957|c0_g6	DOWN	DOWN	NC	NC	NC	NC	NC	NC	NC	DOWN	NC	DOWN	NC	hypothetical protein PRUPE_ppa005959mg [Prunus persica]
TR63541|c0_g8	NC	NC	NC	UP	NC	UP	NC	UP	NC	UP	NC	UP	NC	hypothetical protein PRUPE_ppa002459mg [Prunus persica]
TR65900|c0_g3	NC	NC	NC	NC	NC	NC	NC	UP	NC	UP	NC	NC	DOWN	hypothetical protein PRUPE_ppa005755mg [Prunus persica]
TR63105|c0_g6	NC	DOWN	NC	NC	NC	DOWN	NC	DOWN	NC	DOWN	NC	DOWN	NC
TR52127|c1_g6	NC	UP	UP	UP	UP	UP	NC	UP	NC	NC	DOWN	NC	NC	hypothetical protein PRUPE_ppa011277mg [Prunus persica]
TR66225|c5_g18	NC	UP	UP	UP	NC	UP	DOWN	UP	UP	UP	NC	UP	DOWN	hypothetical protein PRUPE_ppa002591mg [Prunus persica]
TR62762|c1_g1	NC	NC	NC	DOWN	NC	NC	UP	NC	NC	NC	NC	NC	NC	PREDICTED: KDEL motif-containing protein 2-like [Prunus mume]
TR63904|c2_g5	NC	UP	UP	UP	NC	UP	NC	UP	NC	UP	NC	NC	DOWN
TR53781|c0_g1	NC	NC	NC	NC	NC	NC	NC	NC	NC	UP	NC	UP	NC	hypothetical protein PRUPE_ppa023766mg [Prunus persica]
TR65987|c1_g6	NC	NC	NC	NC	NC	NC	NC	NC	NC	UP	NC	UP	NC	PREDICTED: structural maintenance of chromosomes protein 5 [Prunus mume]
TR62126|c1_g7	NC	NC	NC	NC	NC	NC	NC	NC	NC	NC	NC	UP	UP	hypothetical protein PRUPE_ppa007780mg [Prunus persica]
TR60084|c5_g5	NC	NC	NC	NC	NC	NC	NC	UP	UP	NC	NC	UP	NC	hypothetical protein PRUPE_ppa000345mg [Prunus persica]
TR66637|c10_g8	NC	NC	DOWN	NC	NC	NC	NC	NC	NC	NC	NC	NC	NC
TR51093|c3_g4	NC	UP	UP	UP	UP	UP	NC	UP	NC	UP	NC	UP	NC	hypothetical protein PRUPE_ppa006497mg [Prunus persica]
TR54652|c2_g19	NC	NC	NC	NC	UP	NC	UP	NC	DOWN	NC	DOWN	NC	UP	PREDICTED: uncharacterized protein LOC101307860 [Fragaria vesca subsp. vesca]
TR57931|c0_g4	NC	DOWN	NC	DOWN	DOWN	DOWN	NC	DOWN	NC	DOWN	NC	DOWN	NC	hypothetical protein PRUPE_ppa009189mg [Prunus persica]
TR56057|c0_g2	DOWN	DOWN	NC	DOWN	NC	DOWN	NC	DOWN	NC	DOWN	NC	DOWN	NC
TR61415|c0_g2	NC	NC	NC	NC	NC	NC	NC	NC	NC	NC	NC	DOWN	DOWN	hypothetical protein PRUPE_ppa009684mg [Prunus persica]
TR66974|c5_g23	NC	NC	NC	NC	NC	NC	NC	NC	NC	UP	NC	UP	NC
TR51140|c0_g1	NC	NC	NC	NC	NC	NC	NC	NC	NC	NC	NC	NC	DOWN	hypothetical protein PRUPE_ppa019752mg [Prunus persica]
TR53827|c1_g10	NC	NC	NC	DOWN	NC	NC	NC	DOWN	NC	DOWN	NC	DOWN	NC	PREDICTED: probable tyrosine-protein phosphatase At1g05000 isoform X2 [Prunus mume]
TR65046|c2_g12	NC	UP	NC	UP	NC	NC	NC	NC	NC	UP	NC	UP	NC	PREDICTED: serine/threonine-protein phosphatase 4 regulatory subunit 3-like [Prunus mume]
TR35308|c2_g4	NC	DOWN	NC	DOWN	NC	DOWN	NC	NC	UP	NC	NC	NC	NC	hypothetical protein PRUPE_ppa014020mg [Prunus persica]
TR11797|c0_g10	NC	NC	NC	NC	NC	UP	UP	UP	NC	UP	NC	NC	NC	hypothetical protein PRUPE_ppa001515mg [Prunus persica]
TR67435|c3_g1	NC	NC	UP	NC	NC	NC	NC	NC	NC	NC	UP	NC	NC	hypothetical protein PRUPE_ppa007712mg [Prunus persica]
TR56400|c0_g5	NC	NC	NC	NC	NC	UP	NC	UP	NC	UP	NC	UP	NC	PREDICTED: E3 ubiquitin-protein ligase RNF4 isoform X1 [Prunus mume]
TR47698|c0_g2	NC	NC	NC	UP	NC	UP	NC	UP	NC	UP	NC	UP	NC	hypothetical protein PRUPE_ppa014162mg [Prunus persica]
TR65720|c0_g1	NC	NC	NC	DOWN	NC	DOWN	NC	DOWN	NC	NC	NC	NC	NC	hypothetical protein PRUPE_ppa003058mg [Prunus persica]
TR57831|c0_g11	NC	NC	NC	NC	NC	NC	NC	NC	NC	NC	NC	UP	NC	PREDICTED: uncharacterized protein LOC103336200 isoform X2 [Prunus mume]
TR62457|c2_g2	NC	UP	UP	UP	UP	UP	NC	UP	NC	UP	NC	UP	UP	PREDICTED: uncharacterized protein LOC103334021 [Prunus mume]
TR47519|c0_g13	NC	DOWN	NC	NC	NC	NC	NC	NC	NC	NC	NC	DOWN	NC	PREDICTED: uncharacterized protein LOC103321195 [Prunus mume]
TR60420|c1_g1	NC	NC	NC	NC	NC	NC	NC	NC	NC	NC	NC	UP	UP	hypothetical protein PRUPE_ppa008318mg [Prunus persica]
TR63917|c1_g4	DOWN	UP	UP	NC	NC	DOWN	NC	DOWN	NC	DOWN	NC	NC	NC
[truncated: 46,790 more rows]
