# Supplementary material for: Dynamic transcriptome analysis identifies genes related to fatty acid biosynthesis in the seeds of Prunus pedunculata Pall
Source: BMC Plant Biol. 2021 Mar 24;21:152. doi: 10.1186/s12870-021-02921-x (PMC7992973; doi:10.1186/s12870-021-02921-x)
Supplement: Supplementary file 2 — Additional file 2. Differentially expressed genes related to fatty acid in the developing seeds of P. pedunculata. [file 12870_2021_2921_MOESM2_ESM.xlsx]

## Sheet: fatty_acid_biosynthesis.DEG
Additional file 2. Differentially expressed genes related to fatty acid in the developing seeds of P. pedunculata.
Pathway	GeneID	18DAF_vs_10DAF(logFC)	18DAF_vs_10DAF(FDR)	18DAF_vs_10DAF(Regulation)	24DAF_vs_10DAF(logFC)	24DAF_vs_10DAF(FDR)	24DAF_vs_10DAF(Regulation)	24DAF_vs_18DAF(logFC)	24DAF_vs_18DAF(FDR)	24DAF_vs_18DAF(Regulation)	31DAF_vs_10DAF(logFC)	31DAF_vs_10DAF(FDR)	31DAF_vs_10DAF(Regulation)	31DAF_vs_24DAF(logFC)	31DAF_vs_24DAF(FDR)	31DAF_vs_24DAF(Regulation)	39DAF_vs_10DAF(logFC)	39DAF_vs_10DAF(FDR)	39DAF_vs_10DAF(Regulation)	39DAF_vs_31DAF(logFC)	39DAF_vs_31DAF(FDR)	39DAF_vs_31DAF(Regulation)	45DAF_vs_10DAF(logFC)	45DAF_vs_10DAF(FDR)	45DAF_vs_10DAF(Regulation)	45DAF_vs_39DAF(logFC)	45DAF_vs_39DAF(FDR)	45DAF_vs_39DAF(Regulation)	59DAF_vs_10DAF(logFC)	59DAF_vs_10DAF(FDR)	59DAF_vs_10DAF(Regulation)	59DAF_vs_45DAF(logFC)	59DAF_vs_45DAF(FDR)	59DAF_vs_45DAF(Regulation)	73DAF_vs_10DAF(logFC)	73DAF_vs_10DAF(FDR)	73DAF_vs_10DAF(Regulation)	73DAF_vs_59DAF(logFC)	73DAF_vs_59DAF(FDR)	73DAF_vs_59DAF(Regulation)	Description
ko01212~Fatty acid metabolism	TR14140|c0_g1	-0.0996893	0.992121	NC	-1.41672	0.0421576	DOWN	-1.29615	0.0676021	DOWN	-3.40987	0.000317905	NC	0	1	NC	-1.47585	0.0704153	DOWN	0	1	NC	-2.06645	0.00925218	DOWN	0	1	NC	-2.66023	0.000631337	NC	0	1	NC	-6.76971	2.03e-08	DOWN	0	1	NC	hypothetical protein PRUPE_ppa003524mg [Prunus persica]
ko01212~Fatty acid metabolism	TR19491|c0_g1	0	1	NC	0	1	NC	0	1	NC	0	1	NC	0	1	NC	0	1	NC	0	1	NC	0	1	NC	0	1	NC	0	1	NC	0	1	NC	3.65445	6.86e-08	NC	1.83139	0.00746658	UP	hypothetical protein EUGRSUZ_F01499 [Eucalyptus grandis]
ko01212~Fatty acid metabolism	TR21437|c0_g1	-0.680373	0.381423	NC	0.0332969	0.982726	NC	0.736243	0.181183	NC	0.933167	0.047805	NC	0.90388	0.0914676	NC	0.341325	0.51929	NC	-0.584184	0.487726	NC	0.113678	0.878709	NC	-0.226241	0.93755	NC	0.273929	0.59523	NC	0.14661	0.916545	NC	-1.44075	0.00235324	DOWN	-1.67531	0.00198706	DOWN	hypothetical protein PRUPE_ppa006858mg [Prunus persica]
ko01212~Fatty acid metabolism	TR26110|c0_g1	-0.541165	0.682763	NC	-1.77361	0.0113987	DOWN	-1.21246	0.142862	NC	-2.4587	0.00229666	NC	0	1	NC	-2.40377	0.00771767	NC	0	1	NC	-1.3827	0.0674245	DOWN	0	1	NC	-2.1928	0.00203285	NC	0	1	NC	-2.5572	0.00039362	DOWN	0	1	NC	hypothetical protein PRUPE_ppa007872mg [Prunus persica]
ko01212~Fatty acid metabolism	TR32035|c0_g2	-0.470231	0.689263	NC	-0.270696	0.718709	NC	0.219318	0.789538	NC	0.228522	0.719495	NC	0.500218	0.497197	NC	0.234869	0.746641	NC	0.013371	1	NC	-0.409372	0.520776	NC	-0.640326	0.700567	NC	-1.0472	0.0489091	DOWN	-0.646234	0.521927	NC	-2.25903	0.000107884	DOWN	-1.17708	0.192704	NC	PREDICTED: acyl-[acyl-carrier-protein] desaturase, chloroplastic-like [Prunus mume]
ko01212~Fatty acid metabolism	TR32035|c0_g4	-0.598041	0.698101	NC	0.988374	0.122094	NC	1.60705	0.0128998	NC	2.40695	7.3e-06	UP	1.42247	0.0115659	UP	1.82039	0.00197696	UP	-0.575863	0.53232	NC	1.63627	0.00541729	UP	-0.184719	0.985754	NC	1.53744	0.0053809	UP	-0.113507	0.966299	NC	0.64354	0.307635	NC	-0.852151	0.224215	NC	PREDICTED: acyl-[acyl-carrier-protein] desaturase, chloroplastic-like [Prunus mume]
ko01212~Fatty acid metabolism	TR33055|c0_g1	0.526612	0.646554	NC	0.500888	0.486469	NC	-0.00437568	1	NC	0.616963	0.341782	NC	0.120926	0.930051	NC	1.29193	0.0223696	UP	0.679425	0.50365	NC	1.90884	0.000213625	UP	0.613696	0.648081	NC	1.39894	0.0061611	UP	-0.519105	0.528693	NC	2.66292	2.05e-08	UP	1.30826	0.0138124	UP	PREDICTED: probable acyl-activating enzyme 16, chloroplastic [Prunus mume]
ko01212~Fatty acid metabolism	TR37686|c1_g1	-0.987508	0.0772202	NC	-1.8514	1.51e-05	DOWN	-0.842236	0.0717056	NC	-1.09613	0.00954443	DOWN	0.756988	0.125399	NC	-1.3748	0.000946866	DOWN	-0.272281	0.78073	NC	-1.63586	7.98e-05	DOWN	-0.260952	0.879626	NC	-1.80175	1.23e-05	DOWN	-0.17536	0.849583	NC	-2.06805	4.47e-07	DOWN	-0.23236	0.723954	NC	hypothetical protein PRUPE_ppa006513mg [Prunus persica]
ko01212~Fatty acid metabolism	TR37879|c0_g1	0.158703	0.970433	NC	-0.0420888	1	NC	-0.180838	0.863039	NC	1.39191	0.0105379	UP	1.43448	0.0210142	UP	2.42459	2.77e-06	UP	1.03633	0.14483	NC	2.36531	2.64e-06	UP	-0.0628279	1	NC	2.55774	2.03e-07	UP	0.183981	0.875343	NC	2.34134	1.2e-06	UP	-0.173079	0.837548	NC	PREDICTED: acyl-[acyl-carrier-protein] desaturase, chloroplastic-like [Prunus mume]
ko01212~Fatty acid metabolism	TR40170|c0_g1	0	1	NC	0	1	NC	0	1	NC	0	1	NC	0	1	NC	0	1	NC	0	1	NC	0	1	NC	0	1	NC	0	1	NC	0	1	NC	7.71965	7.36e-13	UP	2.71946	3.27e-05	UP	hypothetical protein PRUPE_ppa002256mg [Prunus persica]
ko01212~Fatty acid metabolism	TR42452|c0_g2	1.20334	0.161399	NC	4.2603	2.11e-16	UP	3.07584	1.65e-10	UP	1.57476	0.011839	NC	-2.67953	1.34e-07	DOWN	0	1	NC	-0.618194	0.602403	NC	1.27702	0.0630462	NC	0.32875	0.905303	NC	0.493232	0.559566	NC	-0.790392	0.397575	NC	0.97056	0.112229	NC	0.506852	0.54707	NC	PREDICTED: putative ribonuclease H protein At1g65750 [Prunus mume]
ko01212~Fatty acid metabolism	TR42972|c0_g10	1.07279	0.382299	NC	1.33229	0.0831186	UP	0.278439	0.77844	NC	0	1	NC	0.205799	0.876449	NC	0	1	NC	0	1	NC	1.94082	0.00450003	UP	2.61053	0.0399004	NC	1.35071	0.0544508	UP	-0.605588	0.53235	NC	1.65088	0.0114412	UP	0.332371	0.720913	NC	PREDICTED: acetyl-CoA acetyltransferase, cytosolic 1 [Prunus mume]
ko01212~Fatty acid metabolism	TR42972|c0_g15	-0.0337438	1	NC	-0.544969	0.520166	NC	-0.491039	0.563582	NC	0.858665	0.17532	NC	1.40241	0.0386344	UP	-0.018397	1	NC	-0.862552	0.494864	NC	0.523532	0.450791	NC	0.538962	0.85713	NC	0.917469	0.102065	NC	0.378148	0.739461	NC	1.27543	0.0128304	UP	0.398444	0.601123	NC	PREDICTED: acetyl-CoA acetyltransferase, cytosolic 1 [Prunus mume]
ko01212~Fatty acid metabolism	TR42972|c0_g5	0.516931	0.499998	NC	0.570742	0.256864	NC	0.074275	0.922072	NC	0.890047	0.0409678	NC	0.319339	0.587589	NC	0.412878	0.367665	NC	-0.470667	0.543986	NC	0.909777	0.0328426	NC	0.496613	0.62914	NC	0.794215	0.0605079	NC	-0.126248	0.908258	NC	1.82027	9.32e-06	UP	1.06569	0.0277759	UP	PREDICTED: acetyl-CoA acetyltransferase, cytosolic 1 [Prunus mume]
ko01212~Fatty acid metabolism	TR42972|c0_g9	0	1	NC	0	1	NC	0	1	NC	0	1	NC	0	1	NC	0	1	NC	0	1	NC	0	1	NC	0	1	NC	0	1	NC	0	1	NC	2.16291	0.00122617	UP	2.21534	0.00370151	NC	PREDICTED: acetyl-CoA acetyltransferase, cytosolic 1 [Prunus mume]
ko01212~Fatty acid metabolism	TR43553|c0_g1	0	1	NC	0	1	NC	0	1	NC	0	1	NC	0	1	NC	0	1	NC	0	1	NC	3.00078	9.27e-06	UP	0.832127	0.568246	NC	2.83078	2.85e-05	UP	-0.190873	0.892373	NC	3.84292	2.05e-10	UP	1.04802	0.0856056	UP	PREDICTED: long chain acyl-CoA synthetase 1-like [Malus domestica]
ko01212~Fatty acid metabolism	TR43625|c0_g1	-0.486455	0.596046	NC	-1.56834	0.00253494	DOWN	-1.06205	0.0578249	DOWN	-1.92273	0.000429704	DOWN	-0.357699	0.763953	NC	-1.53665	0.00463511	DOWN	0.388655	0.877331	NC	-1.61909	0.00239241	DOWN	-0.0801547	1	NC	-2.82175	1.74e-07	NC	-1.20707	0.187859	NC	-6.57353	1.79e-16	NC	-3.675	0.00819303	NC	PREDICTED: peroxisomal acyl-coenzyme A oxidase 1-like [Prunus mume]
ko01212~Fatty acid metabolism	TR43879|c0_g1	-0.472848	0.787179	NC	-3.39494	0.000166642	NC	0	1	NC	-3.69214	0.000844848	NC	0	1	NC	-3.28818	0.00863068	NC	0	1	NC	-3.58517	0.00102366	NC	0	1	NC	-6.13446	5.95e-06	DOWN	0	1	NC	-6.21217	2.08e-06	DOWN	0	1	NC	hypothetical protein PRUPE_ppa003524mg [Prunus persica]
ko01212~Fatty acid metabolism	TR43879|c0_g2	-1.50329	0.120024	NC	-6.43408	1.3e-06	DOWN	0	1	NC	-6.0721	9.57e-05	DOWN	0	1	NC	-3.42204	0.00440675	NC	0	1	NC	-6.02802	0.000116465	DOWN	0	1	NC	-6.2692	1.86e-06	DOWN	0	1	NC	-6.34733	9.75e-07	DOWN	0	1	NC	hypothetical protein PRUPE_ppa003524mg [Prunus persica]
ko01212~Fatty acid metabolism	TR43879|c0_g3	-0.614668	0.399637	NC	-2.53937	3.04e-08	DOWN	-1.90565	5.6e-05	DOWN	-3.52241	2.41e-12	DOWN	-0.98715	0.151925	NC	-2.81836	1.24e-08	DOWN	0.704535	0.53232	NC	-2.72094	1.44e-08	DOWN	0.0983109	1	NC	-4.96677	1.07e-19	NC	-2.24393	0.00170326	NC	-6.06665	5.15e-24	NC	0	1	NC	hypothetical protein PRUPE_ppa003524mg [Prunus persica]
ko01212~Fatty acid metabolism	TR44686|c0_g1	0	1	NC	0	1	NC	0	1	NC	0	1	NC	0	1	NC	0	1	NC	0	1	NC	0	1	NC	0	1	NC	0	1	NC	0	1	NC	6.71522	3.96e-08	UP	4.12591	5.75e-05	NC	hypothetical protein PRUPE_ppa002256mg [Prunus persica]
ko01212~Fatty acid metabolism	TR44686|c0_g3	0	1	NC	0	1	NC	0	1	NC	0	1	NC	0	1	NC	0	1	NC	0	1	NC	0	1	NC	0	1	NC	0	1	NC	0	1	NC	7.33676	6.88e-11	UP	3.06124	3.85e-05	UP	PREDICTED: long chain acyl-CoA synthetase 7, peroxisomal-like [Eucalyptus grandis]
ko01212~Fatty acid metabolism	TR44708|c0_g1	-0.184117	0.886008	NC	0.208019	0.730207	NC	0.41312	0.438669	NC	-0.661716	0.141311	NC	-0.869654	0.0813953	NC	-1.46463	0.000831395	DOWN	-0.796805	0.227276	NC	-1.78491	4.26e-05	DOWN	-0.319559	0.855393	NC	-1.49929	0.000418587	DOWN	0.273682	0.759169	NC	-2.38053	2.98e-08	DOWN	-0.842761	0.12199	NC	hypothetical protein PRUPE_ppa012082mg [Prunus persica]
ko01212~Fatty acid metabolism	TR45019|c0_g1	0.0355481	1	NC	3.89245	1.45e-15	UP	3.87241	2.5e-15	UP	-1.98363	0.0168294	NC	-5.87655	3.69e-21	NC	-0.571163	0.478217	NC	0	1	NC	6.48707	5.6e-36	NC	7.0391	1.32e-33	NC	0.619446	0.294074	NC	-5.86152	1.14e-29	NC	2.52523	2.05e-07	NC	1.94764	0.000275517	NC	PREDICTED: uncharacterized protein LOC103328879 [Prunus mume]
ko01212~Fatty acid metabolism	TR46621|c0_g1	0	1	NC	0	1	NC	0	1	NC	0	1	NC	0	1	NC	0	1	NC	0	1	NC	0	1	NC	0	1	NC	3.44144	1.71e-06	NC	0.953657	0.295133	NC	4.69149	2.05e-13	NC	1.28114	0.0260776	UP	hypothetical protein PRUPE_ppa005421mg [Prunus persica]
ko01212~Fatty acid metabolism	TR47090|c0_g1	0	1	NC	0	1	NC	0	1	NC	0	1	NC	0	1	NC	0	1	NC	0	1	NC	0	1	NC	0	1	NC	0	1	NC	0	1	NC	2.90094	2.44e-05	UP	3.13645	0.000401144	UP	PREDICTED: acetyl-CoA acetyltransferase, cytosolic 1 [Prunus mume]
ko01212~Fatty acid metabolism	TR49015|c0_g1	-0.194609	0.872283	NC	0.581889	0.237881	NC	0.798111	0.0897154	NC	0.747013	0.0842629	NC	0.165747	0.803295	NC	1.00702	0.0159952	UP	0.264899	0.785948	NC	0.46677	0.286488	NC	-0.540972	0.555388	NC	-0.164376	0.723861	NC	-0.641651	0.274498	NC	-1.64417	5.23e-05	DOWN	-1.43618	0.00188558	DOWN	hypothetical protein PRUPE_ppa009593mg [Prunus persica]
ko01212~Fatty acid metabolism	TR49311|c1_g3	-0.314984	0.755729	NC	-0.917288	0.0597866	NC	-0.579933	0.27207	NC	0.581928	0.205856	NC	1.50186	0.00165678	UP	0.655958	0.143785	NC	0.0820037	0.980984	NC	0.982378	0.0231843	NC	0.326791	0.828969	NC	0.414305	0.354536	NC	-0.579273	0.36371	NC	-0.716445	0.0939335	NC	-1.09364	0.0302394	DOWN	PREDICTED: palmitoyl-protein thioesterase 1 [Prunus mume]
ko01212~Fatty acid metabolism	TR49412|c0_g1	0.0731837	0.978591	NC	1.19268	0.00776097	UP	1.1418	0.0116492	UP	2.03328	1.48e-06	UP	0.843222	0.0841206	NC	1.96482	2.93e-06	UP	-0.0612669	0.990036	NC	2.17436	2.21e-07	UP	0.210099	0.921767	NC	2.48488	3.29e-09	UP	0.297883	0.694679	NC	2.96404	2.07e-12	UP	0.514813	0.348033	NC	hypothetical protein PRUPE_ppa002282mg [Prunus persica]
ko01212~Fatty acid metabolism	TR50123|c0_g3	0.901417	0.134845	NC	0.671186	0.177184	NC	-0.20862	0.729374	NC	0.890567	0.0440007	NC	0.22156	0.733428	NC	1.03819	0.0165258	UP	0.154299	0.910987	NC	1.05571	0.0138437	UP	0.0172997	1	NC	0.706854	0.101055	NC	-0.357792	0.628014	NC	1.07028	0.00958581	UP	0.402048	0.496329	NC	hypothetical protein PRUPE_ppa010537mg [Prunus persica]
ko01212~Fatty acid metabolism	TR50614|c0_g3	0	1	NC	0	1	NC	0	1	NC	0	1	NC	0	1	NC	0	1	NC	0	1	NC	0	1	NC	0	1	NC	0	1	NC	0	1	NC	2.799	0.00028084	UP	0.960341	0.279408	NC	hypothetical protein PRUPE_ppa001880mg [Prunus persica]
ko01212~Fatty acid metabolism	TR52836|c2_g6	0	1	NC	0	1	NC	0	1	NC	6.61911	8.51e-07	UP	6.62362	2.93e-06	UP	0	1	NC	-2.13156	0.0640578	NC	0	1	NC	0	1	NC	0	1	NC	0	1	NC	0	1	NC	0	1	NC	PREDICTED: stearoyl-[acyl-carrier-protein] 9-desaturase 6, chloroplastic-like, partial [Ziziphus jujuba]
ko01212~Fatty acid metabolism	TR52928|c0_g7	-0.196737	0.871228	NC	0.182519	0.764253	NC	0.401965	0.445457	NC	1.26374	0.0026971	UP	1.08487	0.0208131	UP	1.90369	4.73e-06	UP	0.644751	0.320409	NC	1.44288	0.00050221	UP	-0.462152	0.659264	NC	1.44815	0.00042767	UP	-0.00523416	1	NC	-0.283658	0.507591	NC	-1.68335	0.000206253	DOWN	hypothetical protein PRUPE_ppa002255mg [Prunus persica]
ko01212~Fatty acid metabolism	TR53230|c2_g10	0.131595	0.950628	NC	1.6955	0.000192088	UP	1.5862	0.000539669	UP	1.78143	6.45e-05	UP	0.0866265	0.92736	NC	1.77233	7.35e-05	UP	-0.00519277	1	NC	0.726488	0.125864	NC	-1.04624	0.116483	NC	-0.911465	0.057663	NC	-1.64837	0.00294396	DOWN	-3.13368	5.13e-09	DOWN	-2.18014	0.000792323	DOWN	hypothetical protein PRUPE_ppa005228mg [Prunus persica]
ko01212~Fatty acid metabolism	TR53230|c2_g12	-0.117241	1	NC	1.46407	0.010111	UP	1.60237	0.00565342	UP	1.06186	0.0922907	NC	-0.401692	0.582634	NC	0.655436	0.370977	NC	-0.399448	0.831404	NC	0.713208	0.316886	NC	0.0565364	1	NC	-2.71947	0.0014616	NC	-3.40386	0.000357736	NC	-1.6363	0.0202879	NC	0	1	NC	hypothetical protein PRUPE_ppa005228mg [Prunus persica]
ko01212~Fatty acid metabolism	TR53230|c2_g9	0.0102218	1	NC	1.33006	0.00244782	UP	1.34222	0.00234386	UP	1.98562	2.18e-06	UP	0.657245	0.191862	NC	1.87545	6.54e-06	UP	-0.105741	0.949792	NC	0.607672	0.157945	NC	-1.26838	0.0194023	DOWN	-0.788354	0.0601303	NC	-1.40739	0.00334201	DOWN	-2.42203	7.3e-09	DOWN	-1.59629	0.000584306	DOWN	hypothetical protein PRUPE_ppa005228mg [Prunus persica]
ko01212~Fatty acid metabolism	TR53878|c1_g1	-0.509115	0.557231	NC	0.046603	0.971161	NC	0.576353	0.301044	NC	0.750594	0.112864	NC	0.702417	0.202937	NC	0.521393	0.280575	NC	-0.225425	0.866746	NC	0.163432	0.774146	NC	-0.359261	0.828969	NC	-0.868006	0.0657733	NC	-1.03859	0.087236	DOWN	-2.56029	2.63e-07	DOWN	-1.65271	0.00579445	DOWN	PREDICTED: malonyl-CoA-acyl carrier protein transacylase, mitochondrial [Prunus mume]
ko01212~Fatty acid metabolism	TR53878|c1_g2	0	1	NC	0	1	NC	0	1	NC	0.445101	0.581736	NC	0.894003	0.312213	NC	0	1	NC	0.0489391	1	NC	1.14736	0.0669474	UP	0.652803	0.772352	NC	0	1	NC	-1.9602	0.0169939	DOWN	0	1	NC	0	1	NC	PREDICTED: malonyl-CoA-acyl carrier protein transacylase, mitochondrial [Prunus mume]
ko01212~Fatty acid metabolism	TR53878|c1_g4	-0.602101	0.392115	NC	0.294731	0.598357	NC	0.919416	0.048382	NC	1.23411	0.00350646	UP	0.941398	0.0496769	NC	1.48016	0.000385349	UP	0.250551	0.803942	NC	0.820792	0.0527545	NC	-0.660268	0.406521	NC	-0.217011	0.637297	NC	-1.04841	0.0409899	DOWN	-1.82136	1.03e-05	DOWN	-1.56342	0.000795978	DOWN	PREDICTED: malonyl-CoA-acyl carrier protein transacylase, mitochondrial [Prunus mume]
ko01212~Fatty acid metabolism	TR53878|c1_g5	-0.498602	0.692922	NC	-0.285641	0.743095	NC	0.232768	0.840492	NC	-0.187125	0.846605	NC	0.0995431	0.976897	NC	0.846582	0.166473	NC	1.0355	0.275327	NC	-0.0536703	1	NC	-0.89482	0.50475	NC	-2.15651	0.00160664	NC	-2.0963	0.02352	NC	-2.81442	0.000176535	DOWN	0	1	NC	PREDICTED: malonyl-CoA-acyl carrier protein transacylase, mitochondrial [Prunus mume]
ko01212~Fatty acid metabolism	TR53878|c1_g6	-0.371791	0.683039	NC	0.181709	0.771835	NC	0.576296	0.256685	NC	0.87981	0.0437445	NC	0.700541	0.170141	NC	1.31819	0.00188111	UP	0.44386	0.572101	NC	0.838374	0.0507994	NC	-0.480343	0.648904	NC	-0.496043	0.26279	NC	-1.34478	0.00664681	DOWN	-1.81969	1.88e-05	DOWN	-1.28082	0.00987321	DOWN	PREDICTED: uncharacterized protein LOC103331694 [Prunus mume]
ko01212~Fatty acid metabolism	TR53989|c1_g16	0.0867883	0.973874	NC	-0.55471	0.293412	NC	-0.621982	0.230442	NC	-0.947258	0.0434568	NC	-0.393622	0.548482	NC	-1.21995	0.0102322	DOWN	-0.266482	0.855605	NC	-0.962356	0.0373276	NC	0.257039	0.931065	NC	-1.23783	0.00572198	DOWN	-0.287806	0.769878	NC	-1.97876	9.88e-06	DOWN	-0.697675	0.257937	NC	PREDICTED: uncharacterized protein LOC103329132 [Prunus mume]
ko01212~Fatty acid metabolism	TR53989|c1_g3	-0.505206	0.588407	NC	-1.03269	0.0539154	DOWN	-0.508829	0.438955	NC	-1.04953	0.0508105	DOWN	-0.0201075	1	NC	-0.387657	0.529784	NC	0.664773	0.533234	NC	-0.490925	0.353014	NC	-0.102398	1	NC	-0.754318	0.14196	NC	-0.276292	0.816735	NC	0.0820442	0.873684	NC	0.88058	0.14773	NC	PREDICTED: long chain acyl-CoA synthetase 8 [Prunus mume]
ko01212~Fatty acid metabolism	TR54448|c2_g1	0.272618	0.79476	NC	-1.28934	0.00439012	DOWN	-1.54064	0.000548736	DOWN	-0.708565	0.114915	NC	0.582548	0.286594	NC	-0.709854	0.11095	NC	0.00445148	1	NC	-0.806006	0.0658389	NC	-0.0964838	0.996367	NC	-0.581857	0.178292	NC	0.215439	0.812023	NC	-1.15351	0.00527152	DOWN	-0.540796	0.34107	NC	PREDICTED: short-chain type dehydrogenase/reductase-like [Prunus mume]
ko01212~Fatty acid metabolism	TR54448|c2_g3	0.483567	0.599787	NC	-1.90043	0.000350153	DOWN	-2.36336	4.18e-06	DOWN	-2.6485	1.14e-05	DOWN	-0.75183	0.400328	NC	-3.59775	3.53e-07	DOWN	0	1	NC	-3.36907	3.58e-07	DOWN	0	1	NC	-2.73205	7.8e-07	DOWN	0	1	NC	-3.59192	1.28e-09	DOWN	0	1	NC	PREDICTED: short-chain type dehydrogenase/reductase-like [Prunus mume]
ko01212~Fatty acid metabolism	TR54496|c0_g2	0	1	NC	0	1	NC	0	1	NC	0	1	NC	0	1	NC	0	1	NC	0	1	NC	1.86923	0.0098958	UP	0.592855	0.846024	NC	0	1	NC	-0.866916	0.448354	NC	1.34186	0.0648419	UP	0.365296	0.786442	NC	PREDICTED: probable acyl-activating enzyme 16, chloroplastic [Prunus mume]
ko01212~Fatty acid metabolism	TR54496|c0_g4	0	1	NC	1.4033	0.150424	NC	0.669583	0.546193	NC	0	1	NC	-0.38772	0.861047	NC	0	1	NC	0	1	NC	0	1	NC	0	1	NC	0	1	NC	0	1	NC	3.69147	3.55e-09	UP	2.15271	0.000618885	UP	PREDICTED: probable acyl-activating enzyme 16, chloroplastic [Prunus mume]
ko01212~Fatty acid metabolism	TR54496|c0_g5	1.12041	0.231084	NC	0.5026	0.586148	NC	-0.598576	0.4626	NC	1.35249	0.0496275	NC	0.852051	0.311653	NC	1.65664	0.0210023	NC	0.313783	0.899043	NC	2.26234	0.000170161	NC	0.602057	0.713085	NC	1.53779	0.0124159	NC	-0.739084	0.361741	NC	2.62964	1.35e-06	NC	1.13132	0.0646	UP	PREDICTED: probable acyl-activating enzyme 16, chloroplastic [Prunus mume]
ko01212~Fatty acid metabolism	TR55263|c0_g1	0	1	NC	0	1	NC	0	1	NC	0	1	NC	0	1	NC	0	1	NC	0	1	NC	0	1	NC	0	1	NC	4.30256	2.95e-07	NC	2.18684	0.02352	NC	6.00603	6.1e-17	NC	1.72821	0.00187701	UP	PREDICTED: long chain acyl-CoA synthetase 6, peroxisomal [Prunus mume]
ko01212~Fatty acid metabolism	TR55513|c0_g1	0.171764	0.89548	NC	0.378517	0.47807	NC	0.230895	0.690379	NC	2.48776	3.64e-09	UP	2.11465	1.62e-06	UP	3.22288	4.93e-14	UP	0.740125	0.227123	NC	2.89592	7.6e-12	UP	-0.327911	0.808407	NC	1.98351	1.61e-06	UP	-0.923569	0.0778532	NC	-0.0635692	0.893215	NC	-2.00226	7.86e-06	DOWN	PREDICTED: acetyl-coenzyme A carboxylase carboxyl transferase subunit alpha, chloroplastic [Prunus mume]
ko01212~Fatty acid metabolism	TR55739|c2_g3	0	1	NC	0.436146	0.705176	NC	0.170462	0.963669	NC	0	1	NC	-0.221222	0.962034	NC	1.27086	0.0732907	NC	1.05473	0.392339	NC	1.14898	0.118285	NC	-0.124311	1	NC	1.07444	0.0956733	NC	-0.0843793	0.990024	NC	1.26467	0.0355614	UP	0.222144	0.868674	NC	PREDICTED: acyl-CoA dehydrogenase family member 11-like [Prunus mume]
ko01212~Fatty acid metabolism	TR55739|c2_g4	0	1	NC	0	1	NC	0	1	NC	0	1	NC	0	1	NC	0	1	NC	0	1	NC	4.88205	6.7e-06	NC	5.5984	0.00217963	UP	0	1	NC	-2.7545	0.00664681	NC	0	1	NC	0	1	NC	PREDICTED: acyl-CoA dehydrogenase family member 11-like [Prunus mume]
ko01212~Fatty acid metabolism	TR55739|c2_g5	0.257964	0.807484	NC	0.663368	0.170481	NC	0.42681	0.413061	NC	1.24809	0.00310511	UP	0.586586	0.254844	NC	1.42117	0.00064627	UP	0.179002	0.879704	NC	1.70985	3.79e-05	UP	0.288145	0.85171	NC	1.20012	0.00360959	UP	-0.520125	0.409757	NC	1.52727	0.000162928	UP	0.367927	0.531928	NC	hypothetical protein PRUPE_ppa001473mg [Prunus persica]
ko01212~Fatty acid metabolism	TR55739|c2_g6	0.121257	0.973114	NC	0.664973	0.246769	NC	0.565177	0.348097	NC	1.39102	0.00452665	UP	0.728501	0.209639	NC	1.72269	0.000386258	UP	0.337448	0.762187	NC	1.58333	0.000885362	UP	-0.140622	0.986098	NC	1.5716	0.000742384	UP	-0.021925	1	NC	2.10298	3e-06	UP	0.573904	0.329771	NC	PREDICTED: acyl-CoA dehydrogenase family member 11-like [Prunus mume]
ko01212~Fatty acid metabolism	TR55739|c2_g7	-0.0139162	1	NC	0.46698	0.54973	NC	0.502344	0.504222	NC	0.420353	0.60737	NC	-0.0425181	1	NC	1.51807	0.00812336	UP	1.10046	0.221033	NC	0.991508	0.0930873	NC	-0.526051	0.780588	NC	0.757762	0.168598	NC	-0.248041	0.889936	NC	1.24439	0.0159098	UP	0.535085	0.472438	NC	PREDICTED: acyl-CoA dehydrogenase family member 11-like [Prunus mume]
ko01212~Fatty acid metabolism	TR55784|c0_g1	-1.58743	0.0872136	NC	-0.430953	0.620921	NC	1.17873	0.177618	NC	-0.892804	0.253294	NC	-0.462088	0.740673	NC	-1.71447	0.050297	NC	0	1	NC	-6.10893	7.98e-05	DOWN	0	1	NC	-6.35144	1.28e-06	DOWN	0	1	NC	-4.49048	4.38e-06	NC	0	1	NC	PREDICTED: probable acyl-activating enzyme 6 [Prunus mume]
ko01212~Fatty acid metabolism	TR55784|c0_g6	0	1	NC	2.12032	0.0011709	UP	5.30772	1.54e-08	NC	1.92959	0.00516426	UP	-0.18151	0.875278	NC	0	1	NC	-1.05021	0.373161	NC	0	1	NC	0	1	NC	0	1	NC	0	1	NC	0	1	NC	0	1	NC	PREDICTED: probable acyl-activating enzyme 6 [Prunus mume]
ko01212~Fatty acid metabolism	TR55963|c6_g11	-0.953182	0.298007	NC	1.07801	0.052927	NC	2.05309	0.000213993	NC	1.51448	0.00305922	UP	0.442386	0.503821	NC	2.84543	4.55e-09	UP	1.33762	0.0221198	UP	2.11119	1.63e-05	UP	-0.7349	0.422019	NC	1.09421	0.030537	NC	-1.02501	0.0964792	DOWN	2.46096	1.55e-07	UP	1.40575	0.00730519	UP	hypothetical protein PRUPE_ppa019594mg, partial [Prunus persica]
ko01212~Fatty acid metabolism	TR55969|c0_g3	0.120866	0.943518	NC	0.62084	0.209903	NC	0.521626	0.308741	NC	1.35674	0.00146606	UP	0.736716	0.141932	NC	2.1282	4.68e-07	UP	0.775945	0.20307	NC	1.39448	0.000912094	UP	-0.734632	0.3239	NC	1.13171	0.00676279	UP	-0.274104	0.72944	NC	-0.511929	0.228076	NC	-1.59794	0.000591847	DOWN	PREDICTED: uncharacterized protein LOC103319171 [Prunus mume]
ko01212~Fatty acid metabolism	TR55969|c0_g6	0.173874	0.912154	NC	0.655079	0.222782	NC	0.503646	0.378699	NC	0.99956	0.0376029	NC	0.345494	0.597027	NC	1.38856	0.00277249	UP	0.393777	0.6914	NC	1.03763	0.0262418	UP	-0.351341	0.830538	NC	0.560357	0.239951	NC	-0.487893	0.515983	NC	-0.944452	0.0528348	NC	-1.46417	0.00729024	DOWN	PREDICTED: uncharacterized protein LOC103319171 [Prunus mume]
ko01212~Fatty acid metabolism	TR56207|c0_g4	-0.388715	0.764759	NC	-0.187532	0.842607	NC	0.221684	0.81965	NC	-1.08577	0.0958728	NC	-0.900104	0.279631	NC	-1.50882	0.0312236	DOWN	-0.413694	0.925234	NC	-1.27083	0.055682	DOWN	0	1	NC	-2.1475	0.000843466	DOWN	0	1	NC	-0.486687	0.388444	NC	1.69592	0.0402027	UP	hypothetical protein PRUPE_ppa012601mg [Prunus persica]
ko01212~Fatty acid metabolism	TR56731|c0_g2	-0.338794	0.718046	NC	0.989125	0.0314127	NC	1.34942	0.00244635	UP	1.66289	8.26e-05	UP	0.6748	0.181311	NC	1.7523	2.9e-05	UP	0.0947045	0.958791	NC	0.803835	0.0604172	NC	-0.948952	0.132079	NC	0.269413	0.553339	NC	-0.545922	0.389011	NC	-1.41267	0.000632648	DOWN	-1.63822	0.000443416	DOWN	hypothetical protein PRUPE_ppa006875mg [Prunus persica]
ko01212~Fatty acid metabolism	TR56731|c0_g31	-0.975628	0.281162	NC	0.904324	0.12268	NC	1.90104	0.000809904	UP	1.73882	0.00054092	UP	0.836723	0.157779	NC	2.1746	1.43e-05	UP	0.441134	0.641785	NC	0.68525	0.264767	NC	-1.48675	0.0333394	DOWN	0.251696	0.671283	NC	-0.443926	0.67103	NC	-1.79367	0.00445838	DOWN	-2.00023	0.00462242	DOWN	hypothetical protein PRUPE_ppa006875mg [Prunus persica]
ko01212~Fatty acid metabolism	TR56900|c0_g1	-0.249379	0.842832	NC	-1.82005	0.000246517	DOWN	-1.55102	0.00248963	DOWN	-2.8627	4.58e-07	DOWN	-1.04767	0.183669	NC	-2.5581	7.42e-06	NC	0	1	NC	-2.61841	3.33e-06	DOWN	0	1	NC	-3.26886	1.85e-09	DOWN	0	1	NC	-6.11054	2.84e-17	NC	0	1	NC	hypothetical protein PRUPE_ppa008998mg [Prunus persica]
ko01212~Fatty acid metabolism	TR56900|c0_g10	-0.298605	0.82532	NC	-0.424636	0.525806	NC	-0.106767	0.903492	NC	-2.09467	0.000646564	DOWN	-1.67141	0.0190662	DOWN	-4.75136	2.21e-07	NC	0	1	NC	-3.33794	3e-06	DOWN	0	1	NC	-5.3506	5.26e-11	NC	0	1	NC	-7.199	1.21e-13	NC	0	1	NC	hypothetical protein PRUPE_ppa008998mg [Prunus persica]
ko01212~Fatty acid metabolism	TR56900|c0_g16	-0.603451	0.539984	NC	-1.11744	0.0566583	DOWN	-0.494833	0.490773	NC	-1.32515	0.0318947	DOWN	-0.21049	0.924146	NC	-1.88119	0.00557024	DOWN	0	1	NC	-1.51049	0.0192962	DOWN	0	1	NC	-4.16792	2.88e-08	NC	0	1	NC	-3.77284	3.24e-08	NC	0	1	NC	hypothetical protein PRUPE_ppa008998mg [Prunus persica]
ko01212~Fatty acid metabolism	TR56900|c0_g5	-0.0927803	0.998851	NC	-1.74003	0.00623331	NC	-1.62461	0.0175339	NC	-6.84788	3e-07	DOWN	0	1	NC	-6.6979	1.74e-06	DOWN	0	1	NC	-3.85084	2.74e-05	NC	0	1	NC	-7.04603	2.16e-09	DOWN	0	1	NC	-6.47607	6.62e-10	NC	0	1	NC	hypothetical protein PRUPE_ppa008998mg [Prunus persica]
ko01212~Fatty acid metabolism	TR56900|c0_g8	-0.0320738	1	NC	-1.79146	0.000266297	DOWN	-1.73957	0.000453948	DOWN	-3.19259	2.27e-08	DOWN	-1.40227	0.0509316	DOWN	-2.52201	4.76e-06	DOWN	0	1	NC	-4.17015	3.81e-11	NC	0	1	NC	-3.70068	2.18e-11	DOWN	0	1	NC	-5.08051	9.69e-16	DOWN	0	1	NC	hypothetical protein PRUPE_ppa008998mg [Prunus persica]
ko01212~Fatty acid metabolism	TR56900|c0_g9	0.131192	0.933811	NC	-1.2459	0.00590641	DOWN	-1.35706	0.00257749	DOWN	-2.22179	5.1e-07	DOWN	-0.977357	0.0586596	NC	-2.31364	2.33e-07	DOWN	-0.0847066	0.985536	NC	-2.59899	6.26e-09	DOWN	-0.283667	0.905303	NC	-3.25226	5.69e-13	DOWN	-0.663489	0.361741	NC	-4.96779	3.8e-23	DOWN	-1.68239	0.00519508	DOWN	hypothetical protein PRUPE_ppa008998mg [Prunus persica]
ko01212~Fatty acid metabolism	TR56947|c2_g11	0.197756	0.901292	NC	-0.939498	0.0817299	NC	-1.11815	0.0340569	DOWN	0.137512	0.845733	NC	1.07766	0.0639195	UP	2.35783	1.77e-07	NC	2.22868	1.42e-05	NC	0.578817	0.247965	NC	-1.77742	0.00156117	NC	1.14348	0.0110268	UP	0.565745	0.435685	NC	0.365067	0.450679	NC	-0.734789	0.196027	NC	omega-6 fatty acid desaturase [Prunus persica]
ko01212~Fatty acid metabolism	TR56947|c2_g12	0.0167927	1	NC	0.968416	0.0343667	NC	0.975221	0.0334159	NC	2.56946	1.16e-09	UP	1.60508	0.000358401	UP	3.80671	2.7e-18	UP	1.24398	0.0150108	UP	2.27108	5.26e-08	UP	-1.53572	0.00234609	DOWN	1.2929	0.00168833	UP	-0.986184	0.0560729	NC	0.136199	0.760288	NC	-1.12193	0.0188052	DOWN	omega-6 fatty acid desaturase [Prunus persica]
ko01212~Fatty acid metabolism	TR56947|c2_g13	-0.0536388	1	NC	0.519984	0.515378	NC	0.594997	0.399112	NC	0.848139	0.173703	NC	0.329116	0.729084	NC	1.9386	0.000527508	UP	1.09615	0.158033	NC	1.38747	0.0148549	UP	-0.550266	0.731236	NC	-0.510163	0.419925	NC	-1.90124	0.00401594	DOWN	-1.78107	0.0100218	DOWN	0	1	NC	omega-6 fatty acid desaturase [Prunus armeniaca]
ko01212~Fatty acid metabolism	TR56947|c2_g2	-0.289124	0.921674	NC	0.140814	0.962642	NC	0.452185	0.691838	NC	1.50415	0.0205126	NC	1.3626	0.0677635	NC	2.4768	1.46e-05	UP	0.974696	0.23965	NC	1.46006	0.0216358	UP	-1.01648	0.31401	NC	-0.218037	0.923703	NC	-1.67996	0.0444773	DOWN	-1.45054	0.0705203	NC	0	1	NC	omega-6 fatty acid desaturase [Prunus armeniaca]
ko01212~Fatty acid metabolism	TR56947|c2_g3	-0.0398161	1	NC	1.02959	0.0228491	UP	1.09211	0.0154585	UP	2.55802	1.3e-09	UP	1.53171	0.000682952	UP	3.62498	5.94e-17	UP	1.07368	0.0438016	UP	2.01589	1.2e-06	UP	-1.60942	0.00124426	DOWN	1.15851	0.00485471	UP	-0.863958	0.104822	NC	-0.0561102	0.906104	NC	-1.17864	0.0126924	DOWN	PREDICTED: omega-6 fatty acid desaturase, endoplasmic reticulum isozyme 2 [Prunus mume]
ko01212~Fatty acid metabolism	TR56947|c2_g4	0	1	NC	2.487	0.00165336	NC	0.909111	0.257284	NC	2.51637	0.00625967	NC	0.0517539	1	NC	3.99287	5.18e-08	NC	1.48861	0.0725737	NC	2.46642	0.00429385	NC	-1.52541	0.103192	NC	2.46772	0.00341235	NC	-0.0226982	1	NC	0	1	NC	-1.50333	0.0976761	DOWN	omega-6 fatty acid desaturase [Prunus armeniaca]
ko01212~Fatty acid metabolism	TR56947|c2_g5	0.343227	0.732049	NC	0.256605	0.678959	NC	-0.06557	0.942518	NC	0.676608	0.151986	NC	0.42035	0.486529	NC	1.49734	0.000720389	UP	0.826223	0.200398	NC	-0.248471	0.660352	NC	-1.7442	0.00156069	DOWN	-1.24303	0.00755452	DOWN	-1.001	0.10956	NC	-2.22262	2.76e-06	DOWN	-0.946084	0.143978	NC	omega-6 fatty acid desaturase [Prunus persica]
ko01212~Fatty acid metabolism	TR56947|c2_g8	0.274384	0.817236	NC	1.21035	0.0102544	UP	0.959642	0.0482516	NC	2.13842	1.23e-06	UP	0.932766	0.0613235	NC	3.34934	4.79e-14	UP	1.21885	0.0218693	UP	1.93922	9.84e-06	UP	-1.40879	0.00921452	DOWN	0.945563	0.0342424	NC	-1.00235	0.0646395	DOWN	-0.361749	0.432584	NC	-1.2777	0.0130958	DOWN	omega-6 fatty acid desaturase [Prunus armeniaca]
ko01212~Fatty acid metabolism	TR56947|c2_g9	-0.174565	0.948568	NC	0.595134	0.332101	NC	0.792698	0.201231	NC	-0.256295	0.779026	NC	-0.847556	0.206562	NC	1.37151	0.00780518	UP	1.62713	0.0186898	UP	0.893009	0.0930567	NC	-0.477524	0.772352	NC	-0.499556	0.390313	NC	-1.40069	0.0336317	NC	-0.576654	0.323508	NC	-0.0475548	1	NC	omega-6 fatty acid desaturase [Prunus persica]
ko01212~Fatty acid metabolism	TR57694|c0_g14	-1.91584	6.78e-05	DOWN	-2.19305	7.11e-07	DOWN	-0.255105	0.686862	NC	-0.808715	0.0696077	NC	1.38722	0.00422115	UP	-1.41042	0.00127861	DOWN	-0.595414	0.429708	NC	-1.22781	0.00451514	DOWN	0.182538	0.954487	NC	-1.05364	0.0130549	DOWN	0.163275	0.876165	NC	-1.49732	0.000313149	DOWN	-0.404479	0.510091	NC	alcohol dehydrogenase [Prunus armeniaca]
ko01212~Fatty acid metabolism	TR57859|c0_g2	-0.385517	0.652359	NC	0.00136996	1	NC	0.408637	0.435087	NC	1.1189	0.00804592	UP	1.11925	0.0164057	UP	1.48959	0.000332195	UP	0.375505	0.647748	NC	0.858838	0.0408277	NC	-0.631678	0.434575	NC	0.131883	0.780198	NC	-0.738529	0.18753	NC	-0.815146	0.0447575	NC	-0.901636	0.0675894	NC	hypothetical protein PRUPE_ppa003597mg [Prunus persica]
ko01212~Fatty acid metabolism	TR57898|c1_g1	-1.36624	0.119467	NC	4.64224	2.44e-21	UP	6.02988	1.12e-28	NC	6.58394	3.66e-37	UP	1.94607	1.33e-05	UP	7.6639	2.1e-46	UP	1.0853	0.0420927	UP	6.96072	1.51e-40	UP	-0.705933	0.346671	NC	5.57884	4.42e-29	UP	-1.3931	0.00369319	DOWN	2.96667	3.96e-10	UP	-2.57468	1.56e-08	DOWN	hypothetical protein PRUPE_ppa004714mg [Prunus persica]
ko01212~Fatty acid metabolism	TR58042|c3_g10	0.189378	0.891567	NC	-0.168935	0.804939	NC	-0.337628	0.573109	NC	0.674925	0.156477	NC	0.843136	0.113131	NC	0.177649	0.753888	NC	-0.490343	0.576243	NC	0.954585	0.0330994	NC	0.775463	0.366865	NC	1.55111	0.000316812	UP	0.586489	0.365167	NC	1.66571	8.05e-05	UP	0.155683	0.837742	NC	hypothetical protein PRUPE_ppa002036mg [Prunus persica]
ko01212~Fatty acid metabolism	TR58179|c0_g2	-0.331115	0.72202	NC	-0.553149	0.267958	NC	-0.200155	0.735841	NC	0.192136	0.695482	NC	0.747362	0.131419	NC	0.0737786	0.894113	NC	-0.112352	0.944607	NC	0.0303515	0.96254	NC	-0.0434796	1	NC	-0.515898	0.227078	NC	-0.557136	0.368512	NC	-2.13029	2.36e-07	DOWN	-1.57912	0.000602158	DOWN	hypothetical protein PRUPE_ppa002540mg [Prunus persica]
ko01212~Fatty acid metabolism	TR58179|c0_g6	-0.229845	0.872975	NC	-0.708227	0.234025	NC	-0.458926	0.5095	NC	-1.91878	0.00165722	DOWN	-1.21189	0.13123	NC	-2.76188	0.000101621	NC	0	1	NC	-2.35169	0.000204343	NC	0	1	NC	-3.14127	6.58e-07	DOWN	0	1	NC	-3.07497	5.62e-07	DOWN	0	1	NC	PREDICTED: long chain acyl-CoA synthetase 4 [Prunus mume]
ko01212~Fatty acid metabolism	TR58307|c2_g4	0.00542012	1	NC	0.170094	0.791707	NC	0.185863	0.770608	NC	0.540162	0.252176	NC	0.371646	0.543897	NC	0.129712	0.829269	NC	-0.403663	0.662895	NC	-0.0878753	0.878738	NC	-0.217125	0.931065	NC	0.00630994	1	NC	0.0816812	0.967806	NC	-1.00295	0.0221672	DOWN	-0.972023	0.0721939	NC	PREDICTED: pentatricopeptide repeat-containing protein At5g66520-like [Prunus mume]
ko01212~Fatty acid metabolism	TR58537|c1_g2	-0.432458	0.605664	NC	0.622684	0.206627	NC	1.07774	0.018815	UP	1.43343	0.000715049	UP	0.813548	0.0984725	NC	1.86822	8.38e-06	UP	0.439775	0.570481	NC	1.33984	0.00138164	UP	-0.529614	0.574183	NC	0.602111	0.158588	NC	-0.748612	0.18549	NC	-1.03286	0.0126162	DOWN	-1.59074	0.000629554	DOWN	hypothetical protein PRUPE_ppa004053mg [Prunus persica]
ko01212~Fatty acid metabolism	TR58537|c1_g3	-0.308213	0.74836	NC	0.601563	0.220024	NC	0.931884	0.0432926	NC	1.57589	0.000169467	UP	0.974915	0.0400781	NC	1.70922	3.88e-05	UP	0.137624	0.919877	NC	1.2986	0.00174722	UP	-0.411659	0.716423	NC	0.459604	0.285182	NC	-0.849934	0.114237	NC	-0.90549	0.0258115	NC	-1.32041	0.00472319	DOWN	hypothetical protein PRUPE_ppa004053mg [Prunus persica]
ko01212~Fatty acid metabolism	TR58926|c1_g14	-0.132922	0.945004	NC	-1.6015	0.00249507	DOWN	-1.44819	0.00709886	DOWN	-2.96716	1.25e-06	DOWN	-1.36967	0.112723	NC	-3.63157	2.46e-07	NC	0	1	NC	-3.1971	4.7e-07	NC	0	1	NC	-2.96167	1.49e-07	NC	0	1	NC	-2.73989	2.84e-07	DOWN	0	1	NC	PREDICTED: very-long-chain (3R)-3-hydroxyacyl-[acyl-carrier protein] dehydratase PASTICCINO 2A [Prunus mume]
ko01212~Fatty acid metabolism	TR58926|c1_g15	-0.904067	0.278708	NC	-2.18729	0.000387261	NC	-1.26372	0.0839257	NC	-4.04204	5.13e-06	NC	0	1	NC	-2.63789	0.000898658	DOWN	0	1	NC	-3.544	2.12e-05	NC	0	1	NC	-2.29377	0.000217196	NC	0	1	NC	-2.2158	0.000307975	DOWN	0	1	NC	PREDICTED: very-long-chain (3R)-3-hydroxyacyl-[acyl-carrier protein] dehydratase PASTICCINO 2A [Prunus mume]
ko01212~Fatty acid metabolism	TR58926|c1_g16	-0.171387	0.897525	NC	-1.77663	5.69e-05	DOWN	-1.58623	0.000393946	DOWN	-2.808	5.23e-10	DOWN	-1.03303	0.0517061	DOWN	-3.74103	2.19e-14	DOWN	-0.925626	0.269747	NC	-3.65835	1.47e-14	DOWN	0.0831497	1	NC	-2.60248	2.68e-09	DOWN	1.04644	0.110028	NC	-2.00269	2.05e-06	DOWN	0.630969	0.281727	NC	hypothetical protein PRUPE_ppa011175mg [Prunus persica]
ko01212~Fatty acid metabolism	TR58926|c1_g4	-0.857099	0.435679	NC	-1.23752	0.107656	NC	0	1	NC	-1.87387	0.0269312	NC	0	1	NC	-2.64345	0.0119428	NC	0	1	NC	-2.32533	0.00491983	NC	0	1	NC	-2.24115	0.00366595	DOWN	0	1	NC	-3.63964	6.23e-05	NC	0	1	NC	PREDICTED: very-long-chain (3R)-3-hydroxyacyl-[acyl-carrier protein] dehydratase PASTICCINO 2A [Prunus mume]
ko01212~Fatty acid metabolism	TR58926|c1_g5	-0.502998	0.551708	NC	-3.05642	2.7e-09	DOWN	-2.53407	1.66e-06	DOWN	-2.85494	1.04e-07	DOWN	0.195603	0.912717	NC	-3.28733	2.99e-08	DOWN	0	1	NC	-2.89503	1.15e-07	NC	0	1	NC	-1.67398	0.000325214	DOWN	1.21041	0.135879	NC	-1.04145	0.0200235	DOWN	0.666517	0.313989	NC	PREDICTED: very-long-chain (3R)-3-hydroxyacyl-[acyl-carrier protein] dehydratase PASTICCINO 2A [Prunus mume]
ko01212~Fatty acid metabolism	TR58926|c1_g6	0.169697	0.95867	NC	-0.930717	0.188293	NC	-1.08002	0.108242	NC	-1.75157	0.018372	NC	0	1	NC	-2.07533	0.00863068	NC	0	1	NC	-1.13	0.118069	NC	0	1	NC	-1.17976	0.0636111	DOWN	0	1	NC	-1.16427	0.0550073	DOWN	0	1	NC	PREDICTED: very-long-chain (3R)-3-hydroxyacyl-[acyl-carrier protein] dehydratase PASTICCINO 2A [Prunus mume]
ko01212~Fatty acid metabolism	TR58926|c1_g9	-0.36369	0.708296	NC	-2.18058	4.63e-06	DOWN	-1.79565	0.000230329	DOWN	-2.17031	9.77e-06	DOWN	0.00974372	1	NC	-2.91466	5.93e-08	DOWN	-0.734548	0.557722	NC	-3.2455	1.59e-09	DOWN	0	1	NC	-1.76574	0.000102742	DOWN	1.46866	0.0586973	UP	-1.41276	0.0013213	DOWN	0.386606	0.610677	NC	hypothetical protein PRUPE_ppa011175mg [Prunus persica]
ko01212~Fatty acid metabolism	TR58987|c1_g5	0.630396	0.452791	NC	0.134449	0.879316	NC	-0.47513	0.419663	NC	-0.38013	0.539332	NC	-0.516882	0.463661	NC	-0.0885527	0.94669	NC	0.295437	0.857331	NC	-0.190815	0.787129	NC	-0.101774	1	NC	-0.646523	0.222283	NC	-0.465373	0.648863	NC	-1.12397	0.027367	DOWN	-0.445687	0.606107	NC	PREDICTED: 3-oxoacyl-[acyl-carrier-protein] reductase 4-like isoform X1 [Prunus mume]
ko01212~Fatty acid metabolism	TR59632|c1_g1	-0.433143	0.691794	NC	1.02244	0.0442881	UP	1.47767	0.00290766	UP	2.21577	1.19e-06	UP	1.19487	0.0165046	UP	2.52918	2.98e-08	UP	0.317055	0.752139	NC	2.19089	1.49e-06	UP	-0.33985	0.818364	NC	0.402443	0.427919	NC	-1.79585	0.00041187	DOWN	-1.68994	0.000983483	DOWN	-2.05267	0.000412969	DOWN	PREDICTED: 3-oxoacyl-[acyl-carrier-protein] reductase 4 [Prunus mume]
ko01212~Fatty acid metabolism	TR59632|c1_g10	-0.92103	0.177859	NC	1.14007	0.0171784	UP	2.08364	7.2e-06	UP	2.74274	5.08e-10	UP	1.60667	0.000532774	UP	3.42057	1.75e-14	UP	0.683761	0.292828	NC	2.7048	7.23e-10	UP	-0.716441	0.348969	NC	1.03355	0.0198504	UP	-1.68126	0.000498085	DOWN	-0.533501	0.248749	NC	-1.52534	0.00236211	DOWN	PREDICTED: 3-oxoacyl-[acyl-carrier-protein] reductase 4 [Prunus mume]
ko01212~Fatty acid metabolism	TR59632|c1_g12	0	1	NC	0.77758	0.320932	NC	1.47736	0.0508923	UP	2.80386	4.41e-07	UP	2.03623	0.000282511	UP	3.56491	2.79e-11	UP	0.769675	0.298089	NC	2.10602	0.000249412	UP	-1.45816	0.0298384	DOWN	0.87088	0.198642	NC	-1.24361	0.0822665	DOWN	0	1	NC	-2.15392	0.0141709	NC	PREDICTED: 3-oxoacyl-[acyl-carrier-protein] reductase 4 [Prunus mume]
ko01212~Fatty acid metabolism	TR59632|c1_g14	-0.324339	0.755072	NC	0.109006	0.886728	NC	0.455617	0.407232	NC	1.65107	0.000138989	UP	1.54395	0.00099369	UP	1.53838	0.000386602	UP	-0.106627	0.954527	NC	1.64007	0.000130926	UP	0.101294	0.992409	NC	-0.0311377	0.974915	NC	-1.68075	0.000537417	DOWN	-0.963655	0.0272344	NC	-0.894243	0.0993768	NC	hypothetical protein PRUPE_ppa006511mg [Prunus persica]
ko01212~Fatty acid metabolism	TR59632|c1_g15	0	1	NC	1.63164	0.133043	NC	2.59409	0.0339837	NC	4.54769	1.71e-10	NC	2.94736	2.93e-06	NC	5.13695	2.15e-13	NC	0.6114	0.506331	NC	3.8721	4.48e-07	NC	-1.2722	0.100807	NC	0	1	NC	-1.54824	0.0479672	DOWN	0	1	NC	0	1	NC	PREDICTED: 3-oxoacyl-[acyl-carrier-protein] reductase 4 [Prunus mume]
ko01212~Fatty acid metabolism	TR59632|c1_g18	-0.267947	0.856232	NC	1.57126	0.00176144	UP	1.86277	0.000203941	UP	3.27943	2.96e-12	UP	1.71619	0.000310096	UP	4.11974	4.93e-18	UP	0.846459	0.165897	NC	3.3987	4.86e-13	UP	-0.722749	0.359278	NC	0.991925	0.046419	NC	-2.41612	7.05e-07	DOWN	-0.531311	0.368561	NC	-1.48459	0.0113185	DOWN	PREDICTED: 3-oxoacyl-[acyl-carrier-protein] reductase 4 [Prunus mume]
ko01212~Fatty acid metabolism	TR59632|c1_g19	0.131828	0.954692	NC	1.74622	0.000298957	UP	1.63643	0.000796937	UP	3.07539	4.28e-11	UP	1.33141	0.00592721	UP	3.7589	1.17e-15	UP	0.690461	0.303783	NC	3.45417	1.47e-13	UP	-0.305623	0.846024	NC	1.26186	0.00851848	UP	-2.20113	5.41e-06	DOWN	-0.076029	0.937216	NC	-1.29598	0.0226389	DOWN	PREDICTED: 3-oxoacyl-[acyl-carrier-protein] reductase 4 [Prunus mume]
ko01212~Fatty acid metabolism	TR59632|c1_g2	-0.446839	0.836114	NC	0.118049	0.965313	NC	0	1	NC	1.99344	0.000484638	UP	1.87309	0.00282037	UP	2.04684	0.000638915	NC	0.055277	1	NC	1.50869	0.010852	UP	-0.541149	0.75392	NC	-0.530834	0.58399	NC	-2.04464	0.0116017	NC	-2.49062	0.00587654	NC	-1.90032	0.125972	NC	PREDICTED: 3-oxoacyl-[acyl-carrier-protein] reductase 4 [Prunus mume]
ko01212~Fatty acid metabolism	TR59632|c1_g3	-1.35683	0.0829338	DOWN	0.736509	0.212418	NC	2.11662	0.000164772	UP	2.32603	1e-06	UP	1.59477	0.00155128	UP	2.61911	3.79e-08	UP	0.298371	0.779869	NC	2.13654	7.71e-06	UP	-0.484304	0.697217	NC	0.268092	0.663951	NC	-1.87403	0.000487352	DOWN	-1.19502	0.0303915	DOWN	-1.42501	0.0280511	DOWN	hypothetical protein PRUPE_ppa006511mg [Prunus persica]
ko01212~Fatty acid metabolism	TR59632|c1_g4	-0.82015	0.373423	NC	0.774555	0.18343	NC	1.61713	0.00359177	UP	2.34654	1.04e-06	UP	1.57448	0.00198979	UP	3.1252	5.02e-11	UP	0.785765	0.244571	NC	2.70778	1.3e-08	UP	-0.419149	0.745154	NC	0.769944	0.134579	NC	-1.94483	0.000160963	DOWN	-0.4827	0.418371	NC	-1.21334	0.0497621	DOWN	PREDICTED: 3-oxoacyl-[acyl-carrier-protein] reductase 4 [Prunus mume]
ko01212~Fatty acid metabolism	TR59632|c1_g5	-1.27753	0.117548	NC	-0.287174	0.728718	NC	1.01059	0.159243	NC	1.13257	0.0429927	NC	1.41309	0.0217626	NC	1.74892	0.000690544	UP	0.619002	0.487864	NC	2.11267	1.89e-05	UP	0.361707	0.854759	NC	-0.61209	0.359985	NC	-2.73225	2.78e-06	NC	-3.19339	1.88e-05	NC	-2.52208	0.00870486	NC	PREDICTED: 3-oxoacyl-[acyl-carrier-protein] reductase 4 [Prunus mume]
ko01212~Fatty acid metabolism	TR59632|c1_g6	0.0872139	1	NC	0.354777	0.694826	NC	0.290465	0.752312	NC	1.05901	0.0872254	UP	0.711598	0.393861	NC	3.02503	6.58e-09	UP	1.97108	0.00121554	UP	1.31167	0.0299378	NC	-1.7112	0.0106489	NC	0.113491	0.945717	NC	-1.19786	0.123783	NC	-1.93119	0.0112992	NC	-2.00643	0.032039	NC	PREDICTED: 3-oxoacyl-[acyl-carrier-protein] reductase 4 [Prunus mume]
ko01212~Fatty acid metabolism	TR59632|c1_g8	-0.538611	0.52025	NC	0.67749	0.188294	NC	1.23854	0.0105231	UP	1.65138	0.000202807	UP	0.978187	0.0515302	NC	1.70648	0.000116689	UP	0.0614486	0.994761	NC	1.48757	0.00070929	UP	-0.218812	0.925773	NC	-0.607666	0.20344	NC	-2.10787	2.1e-05	DOWN	-2.40718	9.19e-07	DOWN	-1.7584	0.00241942	DOWN	PREDICTED: 3-oxoacyl-[acyl-carrier-protein] reductase 4 [Prunus mume]
ko01212~Fatty acid metabolism	TR59829|c0_g11	0.275763	0.930553	NC	1.32431	0.0483893	NC	1.06973	0.108242	NC	2.27761	0.00010245	NC	0.961869	0.129873	NC	2.0002	0.00183771	NC	-0.267044	0.895588	NC	2.4388	2.28e-05	NC	0.43469	0.844042	NC	1.68485	0.00379496	NC	-0.767518	0.339644	NC	2.64191	1.04e-06	UP	0.999086	0.0999998	NC	hypothetical protein PRUPE_ppa011730mg [Prunus persica]
ko01212~Fatty acid metabolism	TR59829|c0_g4	-1.02107	0.205451	NC	0.225573	0.775447	NC	1.26638	0.0332454	UP	-0.126715	0.895622	NC	-0.35179	0.677982	NC	-0.0171665	1	NC	0.114617	0.980888	NC	0.946452	0.0671402	NC	0.959572	0.361561	NC	0.20336	0.736494	NC	-0.751764	0.305099	NC	-0.337192	0.581727	NC	-0.504607	0.507337	NC	PREDICTED: very-long-chain enoyl-CoA reductase-like [Prunus mume]
ko01212~Fatty acid metabolism	TR59829|c0_g9	-0.443634	0.708278	NC	0.18839	0.833872	NC	0.652272	0.288326	NC	0.754855	0.171646	NC	0.567537	0.386359	NC	0.606916	0.293458	NC	-0.141398	0.962249	NC	1.05058	0.0366777	UP	0.441913	0.792007	NC	-0.181848	0.754991	NC	-1.23674	0.046787	DOWN	-0.136535	0.829954	NC	0.0792671	0.96968	NC	PREDICTED: very-long-chain enoyl-CoA reductase-like [Prunus mume]
ko01212~Fatty acid metabolism	TR59917|c0_g1	-2.25886	2.05e-06	DOWN	-3.04375	1.98e-11	DOWN	-0.763666	0.157985	NC	-3.22138	6.88e-12	DOWN	-0.177566	0.83734	NC	-3.71663	1.04e-13	DOWN	-0.489653	0.732299	NC	-3.00897	8.58e-11	DOWN	0.705661	0.672215	NC	-4.6466	1.8e-20	NC	-1.64418	0.0115486	NC	-5.92153	1.7e-26	NC	-1.23942	0.211792	NC	PREDICTED: 3-ketoacyl-CoA thiolase 2, peroxisomal [Prunus mume]
ko01212~Fatty acid metabolism	TR59917|c0_g11	-1.97822	2.24e-05	DOWN	-2.79853	1.23e-10	DOWN	-0.801438	0.0986226	NC	-2.936	1.92e-11	DOWN	-0.14083	0.859184	NC	-3.51986	6.28e-15	DOWN	-0.577039	0.47646	NC	-3.05437	3.2e-12	DOWN	0.465882	0.713715	NC	-2.97355	6.11e-12	DOWN	0.0690034	0.97824	NC	-4.19598	2.65e-20	DOWN	-1.18428	0.0232427	DOWN	PREDICTED: LOW QUALITY PROTEIN: 3-ketoacyl-CoA thiolase 2, peroxisomal-like [Malus domestica]
ko01212~Fatty acid metabolism	TR59917|c0_g12	-1.60144	0.00223233	DOWN	-2.33671	6.45e-07	DOWN	-0.714182	0.215694	NC	-1.24224	0.00756057	DOWN	1.09376	0.0550109	UP	-3.04907	9.21e-09	DOWN	-1.79607	0.011733	DOWN	-2.28171	1.66e-06	NC	0.763428	0.609362	NC	-2.42517	1.62e-07	DOWN	-0.153035	0.957304	NC	-4.56064	2.95e-17	NC	-2.10176	0.00256911	NC	PREDICTED: 3-ketoacyl-CoA thiolase 2, peroxisomal [Prunus mume]
ko01212~Fatty acid metabolism	TR59917|c0_g13	-1.73796	0.00508355	DOWN	-2.35061	3.49e-05	DOWN	-0.593235	0.510351	NC	-2.96739	4.86e-06	DOWN	0	1	NC	-2.97933	1.85e-05	DOWN	0	1	NC	-2.33823	0.000156736	DOWN	0	1	NC	-5.92388	8.04e-12	NC	0	1	NC	-2.87622	4.71e-07	DOWN	0	1	NC	PREDICTED: 3-ketoacyl-CoA thiolase 2, peroxisomal [Prunus mume]
ko01212~Fatty acid metabolism	TR59917|c0_g14	-1.88965	0.0324972	NC	-2.96673	0.000278663	DOWN	0	1	NC	-2.59056	0.00423395	NC	0	1	NC	-3.54965	0.00226306	NC	0	1	NC	-3.84674	0.000249412	NC	0	1	NC	-4.38813	8.1e-06	NC	0	1	NC	-6.47571	3.21e-07	DOWN	0	1	NC	PREDICTED: 3-ketoacyl-CoA thiolase 2, peroxisomal [Prunus mume]
ko01212~Fatty acid metabolism	TR59917|c0_g15	-1.83671	0.0040448	DOWN	-2.71467	4.58e-06	DOWN	-0.858809	0.385887	NC	-3.4107	2.26e-06	NC	0	1	NC	-4.81285	5.81e-07	NC	0	1	NC	-4.95726	3.12e-08	NC	0	1	NC	-2.99568	2.4e-06	DOWN	0	1	NC	-7.74287	4.64e-13	DOWN	0	1	NC	PREDICTED: 3-ketoacyl-CoA thiolase 2, peroxisomal [Prunus mume]
ko01212~Fatty acid metabolism	TR59917|c0_g16	-2.29078	3.46e-05	DOWN	-2.69448	1.87e-07	DOWN	-0.383918	0.630099	NC	-3.65721	2.86e-09	DOWN	0	1	NC	-8.33458	1.17e-12	DOWN	0	1	NC	-4.37469	1.21e-10	NC	0	1	NC	-4.46827	1.93e-12	DOWN	0	1	NC	-4.93239	8.84e-15	DOWN	0	1	NC	PREDICTED: 3-ketoacyl-CoA thiolase 2, peroxisomal [Prunus mume]
ko01212~Fatty acid metabolism	TR59917|c0_g18	-2.85212	5.81e-07	NC	-2.60738	8.08e-07	DOWN	0.266179	0.84617	NC	-3.38469	4.47e-08	DOWN	-0.780965	0.480655	NC	-1.2053	0.0271872	DOWN	2.16151	0.0145789	UP	-1.85095	0.000530498	DOWN	-0.641104	0.731236	NC	-1.66966	0.000542137	DOWN	0.172621	0.963647	NC	-3.00681	1.67e-08	DOWN	-1.30595	0.0995736	DOWN	PREDICTED: 3-ketoacyl-CoA thiolase 2, peroxisomal [Prunus mume]
ko01212~Fatty acid metabolism	TR59917|c0_g20	-1.11649	0.0738485	DOWN	-1.5019	0.00238834	DOWN	-0.365651	0.585246	NC	-1.67627	0.000881645	DOWN	-0.176966	0.846045	NC	-1.34818	0.00877688	DOWN	0.332661	0.869518	NC	-1.36434	0.00602996	DOWN	-0.0154051	1	NC	-1.60987	0.000932042	DOWN	-0.258554	0.853244	NC	-1.97812	2.84e-05	DOWN	-0.31422	0.718153	NC	PREDICTED: 3-ketoacyl-CoA thiolase 2, peroxisomal [Prunus mume]
ko01212~Fatty acid metabolism	TR59917|c0_g21	-1.55631	0.0105701	DOWN	-3.07544	6e-08	NC	-1.50069	0.0308636	NC	-1.99487	0.000374332	DOWN	0	1	NC	-2.00294	0.000977117	DOWN	0	1	NC	-3.09062	1.24e-06	NC	0	1	NC	-2.2391	2.57e-05	DOWN	0.838594	0.587517	NC	-5.62363	5.56e-14	NC	-3.32879	0.00466857	NC	hypothetical protein PRUPE_ppa005303mg [Prunus persica]
ko01212~Fatty acid metabolism	TR59917|c0_g24	-2.11645	4.46e-05	DOWN	-3.08078	7.22e-10	DOWN	-0.944101	0.153678	NC	-3.81232	3.21e-11	DOWN	-0.736856	0.485097	NC	-5.55665	3.46e-14	NC	0	1	NC	-3.69963	6.55e-11	NC	0	1	NC	-4.18399	6.48e-14	DOWN	0	1	NC	-5.17819	1.77e-17	NC	0	1	NC	PREDICTED: 3-ketoacyl-CoA thiolase 2, peroxisomal [Prunus mume]
ko01212~Fatty acid metabolism	TR59917|c0_g25	-2.01129	1.43e-05	DOWN	-2.5694	2.43e-09	DOWN	-0.538323	0.291278	NC	-2.16062	3.88e-07	DOWN	0.407909	0.476982	NC	-2.9861	7.39e-12	DOWN	-0.81879	0.199259	NC	-2.84149	4.3e-11	DOWN	0.144769	0.972442	NC	-3.16393	2.51e-13	DOWN	-0.332649	0.669477	NC	-4.44512	2.34e-22	DOWN	-1.24703	0.0139842	DOWN	PREDICTED: 3-ketoacyl-CoA thiolase 2, peroxisomal [Prunus mume]
ko01212~Fatty acid metabolism	TR59917|c0_g26	-1.7193	0.0105629	DOWN	-2.87479	3.74e-06	NC	0	1	NC	-3.11811	8.23e-06	DOWN	0	1	NC	-2.97112	0.000101621	DOWN	0	1	NC	-3.69164	2.05e-06	NC	0	1	NC	-4.26941	9.48e-09	NC	0	1	NC	-4.95366	9.34e-11	NC	0	1	NC	hypothetical protein PRUPE_ppa005303mg [Prunus persica]
ko01212~Fatty acid metabolism	TR59917|c0_g3	-0.641414	0.437758	NC	-0.940588	0.0912761	NC	-0.280055	0.70562	NC	-0.792388	0.142868	NC	0.145779	0.90829	NC	-2.05727	0.000396508	NC	-1.25011	0.18962	NC	-1.95944	0.000650318	DOWN	0.0994128	1	NC	-1.83521	0.000356034	DOWN	0.114871	0.987609	NC	-4.41937	2.34e-11	NC	-2.53829	0.0038231	NC	PREDICTED: 3-ketoacyl-CoA thiolase 2, peroxisomal [Prunus mume]
ko01212~Fatty acid metabolism	TR59917|c0_g5	-2.92933	3.58e-10	DOWN	-3.20443	1.12e-12	DOWN	-0.256993	0.691305	NC	-3.12681	7.06e-12	DOWN	0.0757016	0.957726	NC	-3.50471	1.35e-13	DOWN	-0.370555	0.755905	NC	-3.76084	2.43e-15	DOWN	-0.254324	0.950394	NC	-3.8233	1.66e-16	DOWN	-0.0710074	0.986401	NC	-4.85721	7.15e-23	DOWN	-0.998565	0.153578	NC	PREDICTED: 3-ketoacyl-CoA thiolase 2, peroxisomal [Prunus mume]
ko01212~Fatty acid metabolism	TR59917|c0_g6	0.230243	0.921674	NC	0	1	NC	-1.46197	0.0614664	DOWN	0	1	NC	0	1	NC	0	1	NC	0	1	NC	0	1	NC	0	1	NC	0	1	NC	0	1	NC	0	1	NC	0	1	NC	PREDICTED: 3-ketoacyl-CoA thiolase 2, peroxisomal [Prunus mume]
ko01212~Fatty acid metabolism	TR59917|c0_g7	-2.15695	6.18e-05	DOWN	-2.52947	4.46e-07	DOWN	-0.352058	0.679196	NC	-2.63202	9.73e-07	DOWN	-0.105053	1	NC	-2.77584	1e-06	DOWN	-0.136285	1	NC	-3.6969	5.19e-10	DOWN	0	1	NC	-3.58629	2.06e-11	NC	0	1	NC	-4.8872	1.37e-15	DOWN	0	1	NC	PREDICTED: 3-ketoacyl-CoA thiolase 2, peroxisomal [Prunus mume]
ko01212~Fatty acid metabolism	TR59917|c0_g8	-1.54301	0.00414147	DOWN	-2.27476	2.09e-06	DOWN	-0.714045	0.229206	NC	-2.94109	2.01e-08	DOWN	-0.66841	0.393861	NC	-3.75285	1.84e-10	DOWN	0	1	NC	-3.711	8.05e-11	DOWN	0	1	NC	-3.78401	1.07e-12	DOWN	0	1	NC	-5.65027	2.16e-19	DOWN	0	1	NC	PREDICTED: 3-ketoacyl-CoA thiolase 2, peroxisomal [Prunus mume]
ko01212~Fatty acid metabolism	TR59917|c0_g9	-2.89187	1.22e-07	DOWN	-4.08375	1.11e-12	DOWN	-1.17139	0.177618	NC	-2.82645	3.67e-07	DOWN	0	1	NC	-4.57126	1.5e-10	NC	0	1	NC	-4.36126	5.37e-11	NC	0	1	NC	-4.64723	2.53e-13	NC	0	1	NC	-4.07126	1.4e-12	DOWN	0	1	NC	PREDICTED: 3-ketoacyl-CoA thiolase 2, peroxisomal [Prunus mume]
ko01212~Fatty acid metabolism	TR60518|c0_g13	-0.520131	0.495849	NC	0.099164	0.887998	NC	0.639915	0.196095	NC	-0.223043	0.652604	NC	-0.321971	0.588779	NC	0.132251	0.795271	NC	0.359377	0.684228	NC	-0.106382	0.838234	NC	-0.239633	0.905303	NC	-1.64233	0.000105888	DOWN	-1.54774	0.0015487	DOWN	-4.09005	1.97e-18	DOWN	-2.40624	1.51e-06	DOWN	PREDICTED: biotin carboxyl carrier protein of acetyl-CoA carboxylase, chloroplastic isoform X2 [Prunus mume]
ko01212~Fatty acid metabolism	TR60651|c11_g1	0	1	NC	0	1	NC	0	1	NC	6.70285	5.92e-07	NC	6.70949	2.05e-06	NC	0	1	NC	-0.866627	0.50365	NC	8.53087	1.11e-16	UP	2.7385	0.000108443	UP	8.93673	3.04e-20	UP	0.149292	0.90287	NC	8.35416	1.33e-16	UP	-0.618719	0.303041	NC	PREDICTED: glucose and ribitol dehydrogenase-like [Prunus mume]
ko01212~Fatty acid metabolism	TR60651|c11_g2	0	1	NC	7.77012	1e-12	UP	4.61238	7.49e-10	NC	12.9565	1.38e-52	UP	5.54859	1.65e-29	UP	12.8558	5.11e-51	UP	0.057899	0.993312	NC	13.5053	2.71e-57	UP	0.542737	0.555066	NC	13.6982	1.66e-59	UP	-0.0605179	0.975381	NC	12.6234	2.67e-50	UP	-1.09573	0.0223027	DOWN	PREDICTED: glucose and ribitol dehydrogenase-like [Prunus mume]
ko01212~Fatty acid metabolism	TR60651|c11_g5	0	1	NC	2.51445	0.000225574	NC	2.13258	0.00125363	NC	9.72328	1.59e-56	NC	7.22759	1.56e-42	UP	11.0388	5.87e-68	NC	1.33085	0.008165	UP	12.0871	8.84e-78	NC	1.04145	0.0767686	UP	12.4273	8.52e-81	NC	0.319979	0.662096	NC	11.8546	1.14e-75	NC	-0.531583	0.328417	NC	PREDICTED: glucose and ribitol dehydrogenase-like [Prunus mume]
ko01212~Fatty acid metabolism	TR60830|c7_g1	-0.197039	0.953222	NC	-0.0521043	1	NC	0.166465	0.923534	NC	-0.404627	0.714909	NC	-0.353418	0.844507	NC	-0.383893	0.672759	NC	0	1	NC	-0.0149103	1	NC	0	1	NC	0.36537	0.60574	NC	0.367217	0.79924	NC	1.51273	0.0034033	UP	1.17516	0.0648866	UP	acyl-CoA oxidase 1 [Prunus persica]
ko01212~Fatty acid metabolism	TR60830|c7_g10	0.179767	0.952389	NC	-0.184264	0.85814	NC	-0.344564	0.696941	NC	0.143637	0.905892	NC	0.327899	0.735101	NC	0.0598499	0.949444	NC	-0.0774225	1	NC	-1.54252	0.0478904	DOWN	0	1	NC	-0.0315815	1	NC	1.49412	0.177197	NC	-0.553803	0.422581	NC	-0.481324	0.625009	NC	PREDICTED: peroxisomal acyl-coenzyme A oxidase 1 [Prunus mume]
ko01212~Fatty acid metabolism	TR60830|c7_g11	0.286596	0.827394	NC	-0.159596	0.866865	NC	-0.425004	0.513088	NC	-0.583315	0.340972	NC	-0.425751	0.62643	NC	-1.84098	0.00497475	DOWN	-1.24328	0.272563	NC	-1.92382	0.00179043	DOWN	0	1	NC	-1.4812	0.00767378	DOWN	0	1	NC	-1.36906	0.0100314	DOWN	0.151093	0.975615	NC	acyl-CoA oxidase 1 [Prunus persica]
ko01212~Fatty acid metabolism	TR60830|c7_g13	0.0641572	0.98735	NC	-0.370202	0.510049	NC	-0.412388	0.451845	NC	0.722836	0.10847	NC	1.09405	0.0257416	UP	0.444528	0.341928	NC	-0.272097	0.797255	NC	0.965873	0.0255259	NC	0.520767	0.624605	NC	1.1355	0.00722295	UP	0.159813	0.875341	NC	1.26882	0.00212414	UP	0.170726	0.814264	NC	acyl-CoA oxidase 1 [Prunus persica]
ko01212~Fatty acid metabolism	TR60830|c7_g6	0.822055	0.386766	NC	0.26596	0.772179	NC	-0.536294	0.449074	NC	0.664774	0.334866	NC	0.402927	0.637077	NC	-1.56818	0.100156	NC	-2.20044	0.0552635	NC	0.0932952	1	NC	1.63668	0.327093	NC	1.25622	0.0231833	UP	1.14557	0.127417	NC	1.12477	0.0389992	UP	-0.0926938	0.956827	NC	acyl-CoA oxidase 1 [Prunus persica]
ko01212~Fatty acid metabolism	TR60847|c7_g16	-0.136434	0.933098	NC	-3.41216	3.75e-13	DOWN	-3.25677	4.3e-12	DOWN	-4.3623	9.54e-17	DOWN	-0.954609	0.194488	NC	-4.31829	1.85e-15	DOWN	0	1	NC	-4.89934	1.17e-18	DOWN	0	1	NC	-4.56979	3.25e-19	DOWN	0.322359	0.918666	NC	-4.9478	2.45e-21	DOWN	-0.342739	0.839667	NC	hypothetical protein PRUPE_ppa008807mg [Prunus persica]
ko01212~Fatty acid metabolism	TR60847|c7_g17	0.0240241	1	NC	-3.52503	4.56e-12	DOWN	-3.52927	4.44e-12	DOWN	-4.52159	4.97e-14	NC	-1.00218	0.336146	NC	-4.52495	1.37e-12	DOWN	0	1	NC	-4.39695	2.65e-13	DOWN	0	1	NC	-4.04229	8.01e-14	DOWN	0	1	NC	-4.56048	1.86e-16	DOWN	0	1	NC	PREDICTED: very-long-chain 3-oxoacyl-CoA reductase 1-like [Prunus mume]
ko01212~Fatty acid metabolism	TR60847|c7_g9	0.103937	0.991862	NC	-4.84123	1.18e-06	NC	-4.9268	5.23e-07	NC	-6.34939	1.57e-05	DOWN	0	1	NC	-6.19885	5.72e-05	DOWN	0	1	NC	-6.30328	1.85e-05	DOWN	0	1	NC	-4.53905	2.05e-06	NC	0	1	NC	-6.62518	7.83e-08	DOWN	0	1	NC	PREDICTED: very-long-chain 3-oxoacyl-CoA reductase 1-like [Prunus mume]
ko01212~Fatty acid metabolism	TR61099|c1_g1	0.979673	0.239667	NC	-1.12001	0.124903	NC	-2.07998	0.000705915	DOWN	-1.8456	0.0203174	NC	0	1	NC	-5.99667	0.00017643	DOWN	0	1	NC	-6.10178	7.98e-05	DOWN	0	1	NC	-3.01202	0.000589446	NC	0	1	NC	-6.42016	4.63e-07	DOWN	0	1	NC	fatty acyl-ACP thioesterase B [Prunus sibirica]
ko01212~Fatty acid metabolism	TR61099|c1_g11	0.491801	0.634888	NC	-0.726615	0.276572	NC	-1.19933	0.0361575	DOWN	-1.66829	0.0107113	DOWN	-0.943611	0.333085	NC	-1.08924	0.106975	NC	0	1	NC	-1.66742	0.0132677	DOWN	0	1	NC	-0.977845	0.073841	NC	0.679771	0.670966	NC	-2.10014	0.000363343	DOWN	-1.08788	0.234176	NC	fatty acyl-ACP thioesterase B [Prunus sibirica]
ko01212~Fatty acid metabolism	TR61099|c1_g16	-0.129107	0.990657	NC	-2.06204	0.005282	NC	-1.91212	0.0125295	NC	-4.18652	4e-05	NC	0	1	NC	-2.90647	0.00380688	NC	0	1	NC	-3.22947	0.000649636	NC	0	1	NC	-3.81574	5.94e-06	NC	0	1	NC	-3.45702	1.01e-05	DOWN	0	1	NC	fatty acyl-ACP thioesterase B [Prunus sibirica]
ko01212~Fatty acid metabolism	TR61099|c1_g17	0.524379	0.600967	NC	-0.785885	0.223112	NC	-1.29046	0.0216743	DOWN	-3.51504	7.37e-06	NC	-2.73219	0.00430293	NC	-3.6083	3.69e-05	NC	0	1	NC	-3.00591	6.39e-05	DOWN	0	1	NC	-3.31703	1.82e-06	NC	0	1	NC	-3.02422	4.58e-06	NC	0	1	NC	fatty acyl-ACP thioesterase B [Prunus sibirica]
ko01212~Fatty acid metabolism	TR61099|c1_g2	0.563797	0.435312	NC	-0.59549	0.229298	NC	-1.13808	0.0117278	DOWN	-1.03095	0.0166201	DOWN	-0.434768	0.435398	NC	-1.63987	0.000118855	DOWN	-0.603002	0.394188	NC	-1.86765	1.06e-05	DOWN	-0.227558	0.919366	NC	-1.45364	0.000467042	DOWN	0.40337	0.575028	NC	-1.99626	1.5e-06	DOWN	-0.512993	0.367419	NC	fatty acyl-ACP thioesterase B [Prunus sibirica]
ko01212~Fatty acid metabolism	TR61099|c1_g5	0.52207	0.679872	NC	-1.38872	0.0717416	DOWN	-1.89134	0.00559407	DOWN	-2.98105	0.0033995	NC	0	1	NC	-1.60149	0.100156	NC	0	1	NC	-6.01826	0.000116465	DOWN	0	1	NC	-2.92599	0.000796688	NC	0	1	NC	-2.7113	0.000471776	DOWN	0	1	NC	fatty acyl-ACP thioesterase B [Prunus sibirica]
ko01212~Fatty acid metabolism	TR61242|c1_g1	0.0819392	0.971811	NC	0.244278	0.670688	NC	0.184181	0.758723	NC	1.50603	0.000332126	UP	1.26404	0.00608451	UP	0.899625	0.0326514	NC	-0.59959	0.371481	NC	1.40332	0.00071419	UP	0.503926	0.602801	NC	2.20112	1.13e-07	UP	0.785938	0.152685	NC	2.55003	8.13e-10	UP	0.389798	0.50073	NC	hypothetical protein PRUPE_ppa002036mg [Prunus persica]
ko01212~Fatty acid metabolism	TR61322|c0_g4	0.275674	0.812776	NC	0.54311	0.305187	NC	0.28952	0.62857	NC	1.81259	3.32e-05	UP	1.27206	0.00781102	UP	2.29972	1.29e-07	UP	0.491254	0.518407	NC	2.73624	2.87e-10	UP	0.434272	0.704358	NC	2.82625	6.02e-11	UP	0.0818715	0.955425	NC	2.3726	2.38e-08	UP	-0.414659	0.473943	NC	hypothetical protein PRUPE_ppa009827mg [Prunus persica]
ko01212~Fatty acid metabolism	TR61747|c2_g3	-0.336638	0.831978	NC	0.776701	0.182134	NC	1.1338	0.0409927	UP	0.549183	0.350485	NC	-0.227446	0.777687	NC	-0.140596	0.920672	NC	-0.681561	0.540681	NC	-0.217476	0.784158	NC	-0.0763093	1	NC	0.102304	0.867764	NC	0.306342	0.816735	NC	-0.504114	0.376793	NC	-0.562608	0.453145	NC	PREDICTED: probable trans-2-enoyl-CoA reductase, mitochondrial isoform X1 [Prunus mume]
ko01212~Fatty acid metabolism	TR61813|c2_g2	0	1	NC	0	1	NC	0	1	NC	0	1	NC	0	1	NC	0	1	NC	0	1	NC	0	1	NC	0	1	NC	0	1	NC	0	1	NC	2.56922	1.67e-05	UP	1.41366	0.032039	UP	PREDICTED: long chain acyl-CoA synthetase 6, peroxisomal [Prunus mume]
ko01212~Fatty acid metabolism	TR61813|c2_g5	0.0393885	1	NC	-0.598543	0.230164	NC	-0.615204	0.214941	NC	0.250515	0.605691	NC	0.85278	0.0836395	NC	0.637082	0.143067	NC	0.392457	0.631917	NC	0.798907	0.0608193	NC	0.160816	0.956119	NC	1.31139	0.00150015	UP	0.504387	0.433006	NC	2.64104	2.41e-10	UP	1.36809	0.00318215	UP	PREDICTED: long chain acyl-CoA synthetase 6, peroxisomal [Prunus mume]
ko01212~Fatty acid metabolism	TR62231|c4_g1	-0.490319	0.634888	NC	0.861983	0.105765	NC	1.37097	0.00790213	UP	1.24876	0.0100309	UP	0.384175	0.563371	NC	1.52993	0.00128567	UP	0.287204	0.815191	NC	1.20227	0.0119915	UP	-0.328326	0.857623	NC	-0.059957	0.954104	NC	-1.26989	0.0332552	DOWN	-3.84275	1.36e-08	NC	-3.73084	2.66e-07	NC	hypothetical protein PRUPE_ppa006868mg [Prunus persica]
ko01212~Fatty acid metabolism	TR62231|c4_g17	-0.0801958	0.973114	NC	0.416343	0.427052	NC	0.518997	0.303644	NC	1.09087	0.0101204	UP	0.675305	0.17949	NC	1.34921	0.0012134	UP	0.263399	0.789117	NC	0.738717	0.082543	NC	-0.611098	0.463974	NC	-0.340762	0.441501	NC	-1.08979	0.0316805	DOWN	-2.26564	5.85e-08	DOWN	-1.88119	3.87e-05	DOWN	hypothetical protein PRUPE_ppa006868mg [Prunus persica]
ko01212~Fatty acid metabolism	TR62231|c4_g2	0	1	NC	1.9469	0.0127417	UP	0.748415	0.362844	NC	0	1	NC	-1.51553	0.12765	NC	0	1	NC	0	1	NC	0	1	NC	0	1	NC	0	1	NC	0	1	NC	0	1	NC	0	1	NC	PREDICTED: enoyl-[acyl-carrier-protein] reductase [NADH] 1, chloroplastic-like [Prunus mume]
ko01212~Fatty acid metabolism	TR62231|c4_g21	0.231564	0.883333	NC	-0.395821	0.610204	NC	-0.606027	0.357538	NC	-0.148819	0.843069	NC	0.243674	0.832896	NC	-0.990933	0.140459	NC	-0.83017	0.548744	NC	-1.32494	0.0409708	DOWN	0	1	NC	-0.909175	0.12295	NC	0.404095	0.814669	NC	-3.08463	7.02e-06	NC	-2.13128	0.0252707	NC	PREDICTED: enoyl-[acyl-carrier-protein] reductase [NADH] 1, chloroplastic-like [Prunus mume]
ko01212~Fatty acid metabolism	TR62231|c4_g26	-0.493625	0.635607	NC	-0.549239	0.39081	NC	-0.0341464	1	NC	-0.38216	0.570388	NC	0.165965	0.924225	NC	-0.341196	0.632658	NC	0.0443971	1	NC	-1.10921	0.0715438	DOWN	-0.762819	0.641222	NC	-3.83713	6.61e-08	NC	-2.6991	0.00455784	NC	-4.89137	2.3e-10	NC	0	1	NC	PREDICTED: enoyl-[acyl-carrier-protein] reductase [NADH] 1, chloroplastic-like isoform X2 [Pyrus x bretschneideri]
ko01212~Fatty acid metabolism	TR62231|c4_g29	-0.0804289	0.978852	NC	0.0279662	0.987173	NC	0.130383	0.857529	NC	-0.0574746	0.94811	NC	-0.0821707	0.950268	NC	-0.0276072	0.99866	NC	0.0366602	1	NC	-0.25085	0.648381	NC	-0.22302	0.949519	NC	-0.863879	0.0682003	NC	-0.622469	0.426593	NC	-2.42716	1.19e-06	DOWN	-1.52589	0.0129806	DOWN	PREDICTED: enoyl-[acyl-carrier-protein] reductase [NADH] 1, chloroplastic-like [Prunus mume]
ko01212~Fatty acid metabolism	TR62231|c4_g33	-0.257457	0.831507	NC	0.657614	0.209736	NC	0.936985	0.0587099	NC	1.21402	0.00702619	UP	0.558417	0.312892	NC	2.02774	3.69e-06	UP	0.819276	0.195667	NC	1.16778	0.00884928	UP	-0.860333	0.235227	NC	-0.237126	0.648824	NC	-1.41418	0.00772491	DOWN	-2.58467	1.73e-07	DOWN	-2.3012	4.09e-05	DOWN	PREDICTED: enoyl-[acyl-carrier-protein] reductase [NADH] 1, chloroplastic-like [Prunus mume]
ko01212~Fatty acid metabolism	TR62231|c4_g7	-0.0342646	1	NC	0.531302	0.368581	NC	0.587781	0.298859	NC	-0.414498	0.500193	NC	-0.943156	0.117699	NC	1.11855	0.020541	UP	1.53629	0.0143257	UP	0.294634	0.585037	NC	-0.822621	0.357715	NC	-0.753847	0.145172	NC	-1.05826	0.122017	NC	-3.24067	7.74e-08	DOWN	-2.44046	0.000668952	DOWN	PREDICTED: enoyl-[acyl-carrier-protein] reductase [NADH] 1, chloroplastic-like isoform X2 [Pyrus x bretschneideri]
ko01212~Fatty acid metabolism	TR62265|c0_g1	-0.622367	0.378336	NC	-2.57026	8.77e-09	DOWN	-1.92628	2.34e-05	DOWN	-1.87534	2.12e-05	DOWN	0.692259	0.225892	NC	-5.14461	6.83e-20	DOWN	-3.25063	1.11e-06	NC	-3.63151	6.91e-14	DOWN	1.50179	0.213415	NC	-2.95432	3.97e-11	DOWN	0.670077	0.434599	NC	-1.87172	9.51e-06	DOWN	1.11097	0.0368548	NC	PREDICTED: long chain acyl-CoA synthetase 1 isoform X1 [Prunus mume]
ko01212~Fatty acid metabolism	TR62342|c2_g14	0.0697098	0.991091	NC	0.86	0.0868914	NC	0.812708	0.105781	NC	1.34875	0.0026721	UP	0.492154	0.384866	NC	1.59607	0.000369202	UP	0.254275	0.825619	NC	1.71528	9.69e-05	UP	0.119603	0.986098	NC	1.18547	0.00681136	UP	-0.542992	0.420233	NC	1.92995	6.18e-06	UP	0.78809	0.136409	NC	hypothetical protein PRUPE_ppa021101mg [Prunus persica]
ko01212~Fatty acid metabolism	TR62582|c0_g18	0	1	NC	0	1	NC	0	1	NC	0	1	NC	0	1	NC	4.70343	1.24e-07	NC	1.69074	0.0770163	UP	0	1	NC	-0.85897	0.59442	NC	0	1	NC	0	1	NC	4.70431	1.13e-08	NC	1.15139	0.0881379	UP	acyl-CoA oxidase 4 [Prunus persica]
ko01212~Fatty acid metabolism	TR62582|c0_g9	0	1	NC	0	1	NC	0	1	NC	0	1	NC	0	1	NC	0	1	NC	0	1	NC	0	1	NC	0	1	NC	0	1	NC	0	1	NC	6.12618	6.79e-06	UP	0.283613	0.859082	NC	PREDICTED: acyl-coenzyme A oxidase 4, peroxisomal-like isoform X1 [Pyrus x bretschneideri]
ko01212~Fatty acid metabolism	TR63050|c4_g10	0	1	NC	6.67313	1.55e-07	UP	5.7725	1.79e-07	NC	9.21395	1.52e-21	UP	2.9005	1.69e-08	UP	10.6104	8.88e-32	UP	1.55238	0.00297757	UP	10.1589	8.9e-29	UP	-0.557326	0.568246	NC	9.19339	4.49e-22	UP	-1.22047	0.0212526	DOWN	6.92854	5.58e-09	UP	-2.29421	1.02e-05	DOWN	PREDICTED: LOW QUALITY PROTEIN: acyl-[acyl-carrier-protein] desaturase 6, chloroplastic [Prunus mume]
ko01212~Fatty acid metabolism	TR63050|c4_g11	0	1	NC	5.8114	4.69e-19	NC	6.70733	9.47e-21	NC	7.22944	8.38e-30	NC	1.44949	0.00235636	UP	7.29733	5.85e-30	NC	0.0895465	0.966928	NC	5.97803	8.2e-20	NC	-1.33086	0.0242896	DOWN	5.8976	1.5e-19	NC	-0.113188	0.939672	NC	3.46619	6.3e-06	NC	-2.39818	3.43e-06	DOWN	PREDICTED: LOW QUALITY PROTEIN: acyl-[acyl-carrier-protein] desaturase 6, chloroplastic [Prunus mume]
ko01212~Fatty acid metabolism	TR63050|c4_g13	0	1	NC	5.20804	0.00341345	NC	5.21547	0.00359336	NC	8.46871	2.34e-16	NC	3.607	2.65e-09	NC	7.34513	6.42e-09	NC	-0.965121	0.175967	NC	7.30277	1.3e-09	UP	-0.14804	1	NC	7.76648	9.96e-13	NC	0.209459	0.877325	NC	6.46885	4.63e-07	UP	-1.32087	0.0340544	NC	PREDICTED: LOW QUALITY PROTEIN: acyl-[acyl-carrier-protein] desaturase 6, chloroplastic [Prunus mume]
ko01212~Fatty acid metabolism	TR63050|c4_g14	0	1	NC	10.9988	5.5e-36	UP	9.13698	1.32e-34	NC	12.2487	1.97e-46	UP	1.61494	0.000397863	UP	12.9869	3.61e-52	UP	0.895169	0.119186	NC	12.1114	3.47e-45	UP	-0.982642	0.110364	NC	10.8972	1.65e-35	UP	-1.46285	0.00238045	DOWN	8.68533	8.28e-19	UP	-2.25192	1.5e-06	DOWN	hypothetical protein PRUPE_ppa023265mg, partial [Prunus persica]
ko01212~Fatty acid metabolism	TR63050|c4_g15	0	1	NC	6.31031	3.97e-06	NC	6.32013	3.11e-06	NC	8.69618	6.37e-18	UP	2.75171	3.64e-07	NC	9.4708	1.03e-22	UP	0.929206	0.153801	NC	8.54102	1.11e-16	UP	-1.03659	0.150145	NC	7.06083	2.94e-09	UP	-1.729	0.0028859	DOWN	6.07386	1.02e-05	UP	-1.02601	0.15443	NC	PREDICTED: LOW QUALITY PROTEIN: acyl-[acyl-carrier-protein] desaturase 6, chloroplastic [Prunus mume]
ko01212~Fatty acid metabolism	TR63050|c4_g18	0	1	NC	11.0524	1.97e-36	UP	11.0638	1.85e-36	UP	12.5987	1.82e-49	UP	1.91691	1.94e-05	UP	13.2575	1.56e-54	UP	0.815786	0.16897	NC	12.2437	2.46e-46	UP	-1.12171	0.050885	DOWN	11.1064	2.91e-37	UP	-1.38618	0.00432301	DOWN	8.58018	4.29e-18	UP	-2.56227	4.55e-08	DOWN	PREDICTED: LOW QUALITY PROTEIN: acyl-[acyl-carrier-protein] desaturase 6, chloroplastic [Prunus mume]
ko01212~Fatty acid metabolism	TR63050|c4_g19	0	1	NC	7.35651	6.82e-21	NC	9.23957	3.19e-22	UP	8.96995	2.21e-32	NC	1.71789	0.000253939	UP	10.1942	4.05e-41	NC	1.27937	0.0148806	UP	9.34625	3.52e-35	NC	-0.884504	0.187057	NC	9.19465	5.67e-36	NC	-0.237188	0.782189	NC	6.93893	6.05e-18	NC	-2.2238	2.05e-06	DOWN	hypothetical protein PRUPE_ppa023265mg, partial [Prunus persica]
ko01212~Fatty acid metabolism	TR63050|c4_g2	0	1	NC	9.57769	9.43e-25	UP	8.67891	8.43e-25	NC	11.7502	4.03e-42	UP	2.5385	1.83e-08	UP	12.1253	1.16e-44	UP	0.530497	0.457083	NC	11.6848	1.6e-41	UP	-0.548265	0.555846	NC	10.7908	1.25e-34	UP	-1.14717	0.0247565	DOWN	8.87441	4.49e-20	UP	-1.94415	3.84e-05	DOWN	PREDICTED: LOW QUALITY PROTEIN: acyl-[acyl-carrier-protein] desaturase 6, chloroplastic [Prunus mume]
ko01212~Fatty acid metabolism	TR63050|c4_g20	0	1	NC	8.97303	2.21e-20	UP	8.98453	2.16e-20	UP	9.4836	1.52e-23	NC	0.886783	0.0958675	NC	10.1264	7.36e-28	UP	0.800882	0.221099	NC	9.60474	2.12e-24	UP	-0.627949	0.492642	NC	8.47619	4.55e-17	UP	-1.38265	0.00934888	DOWN	6.69719	5.56e-08	UP	-1.81371	0.00111592	DOWN	PREDICTED: LOW QUALITY PROTEIN: acyl-[acyl-carrier-protein] desaturase 6, chloroplastic [Prunus mume]
ko01212~Fatty acid metabolism	TR63050|c4_g22	0	1	NC	5.92763	4.22e-05	NC	5.93886	4.72e-05	NC	7.34623	6.81e-10	UP	1.78058	0.00759152	NC	7.85739	1.03e-11	UP	0.662899	0.475298	NC	8.00872	2.17e-13	UP	0.0431409	1	NC	6.92952	1.02e-08	UP	-1.33201	0.0499442	DOWN	6.18689	3.07e-06	UP	-0.770803	0.312848	NC	PREDICTED: LOW QUALITY PROTEIN: acyl-[acyl-carrier-protein] desaturase 6, chloroplastic [Prunus mume]
ko01212~Fatty acid metabolism	TR63050|c4_g24	0	1	NC	7.3551	1.42e-10	UP	7.36476	1.71e-10	UP	9.03487	2.76e-20	UP	2.04578	6.91e-05	UP	10.5398	3.39e-31	UP	1.66079	0.00132539	UP	9.15237	5.51e-21	UP	-1.49406	0.00795348	DOWN	8.20984	2.27e-15	UP	-1.18938	0.0383292	DOWN	7.13376	6.62e-10	UP	-1.11242	0.0668193	DOWN	PREDICTED: LOW QUALITY PROTEIN: acyl-[acyl-carrier-protein] desaturase 6, chloroplastic [Prunus mume]
ko01212~Fatty acid metabolism	TR63050|c4_g25	0	1	NC	0	1	NC	0	1	NC	8.40407	6.77e-16	NC	4.73206	2.4e-12	NC	8.94201	8.19e-19	UP	0.695808	0.375441	NC	7.1507	5.96e-09	UP	-1.89357	0.00239701	DOWN	6.39582	1.28e-06	NC	-1.0011	0.200597	NC	0	1	NC	-6.29034	1.57e-05	NC	PREDICTED: LOW QUALITY PROTEIN: acyl-[acyl-carrier-protein] desaturase 6, chloroplastic [Prunus mume]
ko01212~Fatty acid metabolism	TR63050|c4_g26	0	1	NC	9.45287	1.88e-51	NC	9.72209	3.51e-52	UP	11.7857	1.25e-71	NC	2.36109	7.35e-08	UP	12.1006	9.12e-75	NC	0.332184	0.702941	NC	11.4051	7.33e-69	NC	-0.705398	0.344754	NC	10.0424	1.28e-56	NC	-1.38686	0.00369319	DOWN	7.82701	2.44e-38	NC	-2.17554	1.13e-06	DOWN	hypothetical protein PRUPE_ppa023265mg, partial [Prunus persica]
ko01212~Fatty acid metabolism	TR63050|c4_g28	0	1	NC	10.574	1.17e-46	NC	8.62098	6.71e-43	NC	12.6164	8.28e-64	NC	2.15476	1.03e-06	UP	13.1422	7.07e-67	NC	0.582135	0.389374	NC	12.2777	1.82e-60	NC	-0.902071	0.156737	NC	11.2253	2.86e-53	NC	-1.1354	0.0231351	DOWN	9.21444	9.16e-37	NC	-1.99011	1.07e-05	DOWN	PREDICTED: LOW QUALITY PROTEIN: acyl-[acyl-carrier-protein] desaturase 6, chloroplastic [Prunus mume]
ko01212~Fatty acid metabolism	TR63050|c4_g29	0	1	NC	7.57124	1.07e-11	UP	7.57927	1.29e-11	UP	8.94695	1.17e-19	UP	1.74577	0.000711992	UP	9.91212	3.71e-26	UP	1.12348	0.0578461	UP	8.33576	1.96e-15	UP	-1.68002	0.00293329	DOWN	7.71342	1.6e-12	UP	-0.877618	0.191619	NC	0	1	NC	-3.25793	3e-06	DOWN	PREDICTED: LOW QUALITY PROTEIN: acyl-[acyl-carrier-protein] desaturase 6, chloroplastic [Prunus mume]
ko01212~Fatty acid metabolism	TR63050|c4_g4	0	1	NC	7.37836	4.49e-21	NC	9.26666	2.08e-22	UP	10.1088	6.05e-42	NC	2.84297	3.32e-10	UP	10.8656	6.29e-47	NC	0.812355	0.176266	NC	10.3323	1.42e-43	NC	-0.569693	0.525557	NC	9.22291	3.23e-36	NC	-1.19755	0.017377	DOWN	6.91605	8e-18	NC	-2.28108	1.12e-06	DOWN	PREDICTED: LOW QUALITY PROTEIN: acyl-[acyl-carrier-protein] desaturase 6, chloroplastic [Prunus mume]
ko01212~Fatty acid metabolism	TR63050|c4_g5	0	1	NC	0	1	NC	0	1	NC	7.95235	3.44e-13	NC	2.41572	6.11e-05	NC	8.04921	9.29e-13	NC	0.253939	0.902323	NC	7.69837	1.23e-11	UP	-0.45434	0.814616	NC	6.88347	1.41e-08	UP	-1.0665	0.133043	NC	0	1	NC	-3.65377	5.05e-05	NC	PREDICTED: LOW QUALITY PROTEIN: acyl-[acyl-carrier-protein] desaturase 6, chloroplastic [Prunus mume]
ko01212~Fatty acid metabolism	TR63050|c4_g7	0	1	NC	8.16953	3.78e-15	UP	8.17997	4.45e-15	UP	9.48711	1.39e-23	NC	1.67982	0.000793385	NC	10.354	1.3e-29	NC	1.02504	0.0846897	NC	9.17229	3.85e-21	UP	-1.28621	0.0334795	NC	8.5924	7.75e-18	UP	-0.83176	0.187859	NC	0	1	NC	-3.95943	5.28e-10	DOWN	PREDICTED: LOW QUALITY PROTEIN: acyl-[acyl-carrier-protein] desaturase 6, chloroplastic [Prunus mume]
ko01212~Fatty acid metabolism	TR63050|c4_g8	0	1	NC	7.22481	1.25e-27	NC	10.4062	3.84e-31	UP	9.91973	5.96e-51	NC	2.74749	6.32e-10	UP	10.1014	1.04e-50	NC	0.209174	0.849947	NC	9.45823	1.51e-46	NC	-0.659391	0.4081	NC	8.18649	1.51e-35	NC	-1.31196	0.00764553	DOWN	5.39199	3.37e-15	NC	-2.75152	4.09e-09	DOWN	PREDICTED: LOW QUALITY PROTEIN: acyl-[acyl-carrier-protein] desaturase 6, chloroplastic [Prunus mume]
ko01212~Fatty acid metabolism	TR63626|c2_g13	0.488954	0.587244	NC	0.574297	0.295769	NC	0.106046	0.897006	NC	0.759826	0.119375	NC	0.187086	0.802172	NC	1.23876	0.00765241	UP	0.486135	0.575862	NC	0.993513	0.0343122	NC	-0.244961	0.921767	NC	1.8454	2.64e-05	UP	0.84161	0.157771	NC	3.15853	7.32e-13	UP	1.35107	0.00459693	UP	hypothetical protein PRUPE_ppa018974mg, partial [Prunus persica]
ko01212~Fatty acid metabolism	TR63922|c0_g13	0	1	NC	0	1	NC	0	1	NC	0	1	NC	0	1	NC	7.37086	2.55e-09	UP	2.85244	0.000838542	NC	5.938	0.000189889	NC	-1.52765	0.101764	NC	6.13316	8.84e-06	NC	-0.0576327	1	NC	0	1	NC	-1.06219	0.24747	NC	hypothetical protein PRUPE_ppa009414mg [Prunus persica]
ko01212~Fatty acid metabolism	TR63922|c0_g19	0.0867311	0.990128	NC	0.309018	0.716937	NC	0.242883	0.763288	NC	-0.664844	0.413198	NC	-0.973897	0.233505	NC	-0.874395	0.330972	NC	0	1	NC	-1.3436	0.0853945	NC	0	1	NC	-0.717103	0.292279	NC	0.617713	0.734337	NC	-2.39334	0.00140128	DOWN	-1.63565	0.15443	NC	PREDICTED: 3-oxoacyl-[acyl-carrier-protein] reductase, chloroplastic-like [Prunus mume]
ko01212~Fatty acid metabolism	TR63922|c0_g20	0.00122879	1	NC	0.492078	0.489334	NC	0.512649	0.459235	NC	1.06452	0.0678544	UP	0.574603	0.420086	NC	1.63815	0.00306004	UP	0.579879	0.602403	NC	0.83917	0.174771	NC	-0.796749	0.50093	NC	1.15655	0.0280398	UP	0.304825	0.806008	NC	0.700206	0.198332	NC	-0.42059	0.588495	NC	hypothetical protein PRUPE_ppa009414mg [Prunus persica]
ko01212~Fatty acid metabolism	TR63922|c0_g21	-0.0367595	1	NC	0.288854	0.753671	NC	0.347451	0.701915	NC	-0.42453	0.620089	NC	-0.71394	0.438041	NC	-1.0421	0.295703	NC	0	1	NC	-1.56353	0.0499672	NC	0	1	NC	-0.668133	0.424677	NC	0	1	NC	-1.49834	0.0401232	DOWN	0	1	NC	hypothetical protein PRUPE_ppa009414mg [Prunus persica]
ko01212~Fatty acid metabolism	TR63922|c0_g25	-0.688124	0.353511	NC	-1.01239	0.0435837	DOWN	-0.303728	0.644618	NC	-0.204381	0.717176	NC	0.809196	0.154553	NC	-0.0532242	0.951695	NC	0.158441	0.926317	NC	-0.480928	0.33796	NC	-0.426859	0.779988	NC	-0.500705	0.302079	NC	-0.0297284	1	NC	-1.13813	0.0112992	DOWN	-0.594567	0.347545	NC	hypothetical protein PRUPE_ppa009414mg [Prunus persica]
ko01212~Fatty acid metabolism	TR63945|c0_g2	-1.10718	0.0380404	DOWN	-2.64995	5.29e-10	DOWN	-1.52041	0.000483945	DOWN	-3.30915	1.47e-14	DOWN	-0.655226	0.195606	NC	-3.48498	7.42e-16	DOWN	-0.167391	0.893812	NC	-4.1396	7.82e-21	DOWN	-0.652853	0.42312	NC	-4.90799	6.85e-27	DOWN	-0.781147	0.165339	NC	-7.61823	9.39e-49	DOWN	-2.68177	1.12e-08	DOWN	PREDICTED: subtilisin-like protease [Prunus mume]
ko01212~Fatty acid metabolism	TR64065|c2_g1	-0.0707325	0.992375	NC	-1.19183	0.035157	DOWN	-1.10125	0.0527708	DOWN	-0.849175	0.12751	NC	0.341067	0.695631	NC	-1.1928	0.0488996	DOWN	-0.336112	0.891113	NC	-0.782993	0.164626	NC	0.408023	0.917907	NC	-0.875253	0.0878699	NC	-0.103391	0.974012	NC	-0.876112	0.079441	NC	0.0365383	1	NC	hypothetical protein PRUPE_ppa002439m1g, partial [Prunus persica]
ko01212~Fatty acid metabolism	TR64065|c2_g2	-0.549129	0.452903	NC	-1.35917	0.00204691	DOWN	-0.788646	0.0973366	NC	-0.663559	0.131772	NC	0.697159	0.168589	NC	-0.683639	0.113404	NC	-0.0134905	1	NC	-0.41348	0.353883	NC	0.270184	0.875395	NC	-0.334468	0.449597	NC	0.0686204	0.968068	NC	-0.477732	0.251527	NC	-0.103676	0.898484	NC	acyl-CoA oxidase 3 [Prunus persica]
ko01212~Fatty acid metabolism	TR64068|c0_g10	0.903068	0.134545	NC	0.208333	0.732117	NC	-0.673543	0.174172	NC	0.169854	0.749315	NC	-0.0386049	0.982874	NC	-1.22217	0.0077366	DOWN	-1.38606	0.0141591	DOWN	-0.83437	0.0657356	NC	0.386906	0.813993	NC	-0.65904	0.13268	NC	0.166107	0.891479	NC	-0.931122	0.0278191	NC	-0.240179	0.739218	NC	PREDICTED: acetyl-coenzyme A carboxylase carboxyl transferase subunit alpha, chloroplastic-like [Prunus mume]
ko01212~Fatty acid metabolism	TR64195|c1_g1	0.228093	0.841606	NC	0.755792	0.114312	NC	0.55084	0.272675	NC	1.60012	0.000154002	UP	0.847133	0.0834454	NC	2.11662	4.92e-07	UP	0.521615	0.465509	NC	1.62158	0.000106015	UP	-0.495643	0.620944	NC	1.02963	0.0135843	UP	-0.603407	0.318722	NC	0.289117	0.505694	NC	-0.699101	0.181685	NC	PREDICTED: 3-oxoacyl-[acyl-carrier-protein] synthase III, chloroplastic [Prunus mume]
ko01212~Fatty acid metabolism	TR64783|c0_g13	-1.07941	0.0456225	DOWN	-1.03471	0.0221218	DOWN	0.0646405	0.932422	NC	-3.20014	9.73e-14	DOWN	-2.16689	1.01e-06	DOWN	-4.32499	8.76e-22	DOWN	-1.11788	0.0433139	DOWN	-4.85847	5.51e-26	DOWN	-0.532156	0.615504	NC	-6.09046	6.25e-36	DOWN	-1.24208	0.0203118	DOWN	-8.44717	1.25e-52	DOWN	-2.32491	1.97e-05	DOWN	PREDICTED: subtilisin-like protease [Prunus mume]
ko01212~Fatty acid metabolism	TR64993|c4_g2	0.519322	0.4917	NC	1.32568	0.00261084	UP	0.827281	0.0779404	NC	1.69427	5.55e-05	UP	0.369109	0.513154	NC	1.4085	0.000745423	UP	-0.279425	0.770557	NC	1.63224	8.6e-05	UP	0.22355	0.912162	NC	1.80368	1.27e-05	UP	0.160551	0.866792	NC	1.54982	0.000133864	UP	-0.211663	0.751574	NC	acyl-CoA oxidase 4 [Prunus persica]
ko01212~Fatty acid metabolism	TR65456|c3_g13	0.29721	0.837797	NC	-0.254538	0.750533	NC	-0.531291	0.400187	NC	-1.32323	0.0373433	DOWN	-1.06867	0.162807	NC	-1.90722	0.00704717	DOWN	0	1	NC	-0.991507	0.109327	NC	0	1	NC	-1.41383	0.0159234	DOWN	0	1	NC	-0.582688	0.294857	NC	0.865595	0.299088	NC	hypothetical protein PRUPE_ppa002052mg [Prunus persica]
ko01212~Fatty acid metabolism	TR65456|c3_g2	-0.0218442	1	NC	-0.394376	0.467873	NC	-0.351731	0.522853	NC	-0.382345	0.422191	NC	0.0140394	1	NC	-1.05462	0.0165244	DOWN	-0.664978	0.34053	NC	-0.67557	0.126147	NC	0.379079	0.788479	NC	-0.913672	0.0325721	NC	-0.24865	0.777283	NC	-0.675408	0.10732	NC	0.276993	0.676951	NC	hypothetical protein PRUPE_ppa002052mg [Prunus persica]
ko01212~Fatty acid metabolism	TR65456|c3_g3	-0.345771	0.803645	NC	-0.63934	0.323764	NC	-0.274162	0.743722	NC	-0.537205	0.414392	NC	0.0992587	0.944674	NC	-2.38053	0.00109542	NC	-1.81795	0.106355	NC	-0.818871	0.194264	NC	0	1	NC	-1.16043	0.0383756	DOWN	-0.348472	0.842559	NC	-1.17335	0.0295031	DOWN	0.0238529	1	NC	hypothetical protein PRUPE_ppa002052mg [Prunus persica]
ko01212~Fatty acid metabolism	TR65456|c3_g6	0.335332	0.733135	NC	-0.443273	0.421814	NC	-0.759411	0.126165	NC	-2.35322	9.92e-07	DOWN	-1.9126	0.000269874	DOWN	-3.26701	1.67e-09	DOWN	-0.904883	0.429708	NC	-2.87623	1.28e-08	DOWN	0.388668	0.936375	NC	-3.00843	3.05e-10	DOWN	-0.138094	0.928244	NC	-3.10118	9.95e-11	DOWN	-0.0602513	1	NC	PREDICTED: peroxisomal fatty acid beta-oxidation multifunctional protein AIM1 [Prunus mume]
ko01212~Fatty acid metabolism	TR65456|c3_g8	0.0741783	0.978591	NC	-0.549176	0.280749	NC	-0.604166	0.2298	NC	-0.812026	0.0691278	NC	-0.266147	0.676008	NC	-1.54987	0.000434848	DOWN	-0.729992	0.295048	NC	-1.55315	0.000361297	DOWN	-0.00165998	1	NC	-1.61072	0.000153613	DOWN	-0.0683869	0.974139	NC	-1.85289	1.12e-05	DOWN	-0.207851	0.785614	NC	hypothetical protein PRUPE_ppa002052mg [Prunus persica]
ko01212~Fatty acid metabolism	TR65456|c3_g9	-0.0862247	0.994735	NC	-1.31008	0.0553781	DOWN	-1.20359	0.0837894	DOWN	-0.83842	0.217872	NC	0.465149	0.740673	NC	-0.392706	0.632469	NC	0.447959	0.827719	NC	-1.28466	0.0852393	NC	-0.879373	0.754261	NC	-1.12951	0.0688312	DOWN	0	1	NC	-0.865894	0.127989	NC	0.299931	0.853614	NC	PREDICTED: peroxisomal fatty acid beta-oxidation multifunctional protein AIM1 [Prunus mume]
ko01212~Fatty acid metabolism	TR65651|c0_g8	-0.994946	0.0956283	NC	-0.0887922	0.909206	NC	0.926576	0.0580996	NC	-0.569164	0.230366	NC	-0.478886	0.409755	NC	-0.394578	0.419392	NC	0.180486	0.898505	NC	-0.938764	0.037772	NC	-0.543355	0.638787	NC	-0.929946	0.0335267	NC	-0.00217953	1	NC	-1.56406	0.00028662	DOWN	-0.596126	0.325933	NC	hypothetical protein PRUPE_ppa017633mg [Prunus persica]
ko01212~Fatty acid metabolism	TR65673|c5_g10	0.904662	0.30601	NC	-0.460783	0.599065	NC	-1.34278	0.0372583	DOWN	-0.807594	0.341782	NC	-0.344709	0.883768	NC	-1.31943	0.145967	NC	0	1	NC	-0.554755	0.539326	NC	0	1	NC	-0.269643	0.741387	NC	0.273896	0.979054	NC	0.0815627	0.946573	NC	0.38611	0.723954	NC	PREDICTED: long chain acyl-CoA synthetase 2 [Prunus mume]
ko01212~Fatty acid metabolism	TR65673|c5_g11	0.667924	0.428971	NC	-1.36343	0.0227142	DOWN	-2.00989	0.000344528	DOWN	-1.16766	0.0783987	DOWN	0.195027	0.967823	NC	-2.19014	0.00335217	DOWN	0	1	NC	-2.66202	0.000353594	NC	0	1	NC	-0.460298	0.431443	NC	2.18415	0.02352	NC	-0.0426418	0.972101	NC	0.455483	0.56893	NC	PREDICTED: long chain acyl-CoA synthetase 2 [Prunus mume]
ko01212~Fatty acid metabolism	TR65673|c5_g15	-0.170175	0.898949	NC	-1.68682	0.000124509	DOWN	-1.49686	0.000821642	DOWN	-2.14361	9.34e-07	DOWN	-0.456501	0.442526	NC	-2.38004	7.79e-08	DOWN	-0.228448	0.864642	NC	-2.37779	5.44e-08	DOWN	0.00336197	1	NC	-1.01486	0.0158359	DOWN	1.35226	0.00900766	UP	-0.755917	0.0677313	NC	0.289699	0.651745	NC	PREDICTED: long chain acyl-CoA synthetase 2 [Prunus mume]
ko01212~Fatty acid metabolism	TR65673|c5_g17	-0.300041	0.921674	NC	-5.83999	9.71e-05	DOWN	0	1	NC	-2.39744	0.0264119	NC	0	1	NC	-1.95269	0.0922956	NC	0	1	NC	-3.12959	0.00935485	NC	0	1	NC	-1.66693	0.0622965	DOWN	0	1	NC	-3.02306	0.00159402	NC	0	1	NC	PREDICTED: long chain acyl-CoA synthetase 2 [Prunus mume]
ko01212~Fatty acid metabolism	TR65673|c5_g21	0.209875	0.872283	NC	-1.66369	0.000487486	DOWN	-1.853	0.000103284	DOWN	-2.05636	3.44e-05	DOWN	-0.393614	0.623315	NC	-1.99568	8.97e-05	DOWN	0.0662701	1	NC	-2.37758	3.78e-06	DOWN	-0.378418	0.896237	NC	-1.31414	0.00368813	DOWN	1.05344	0.167921	NC	-0.67356	0.128917	NC	0.673211	0.265371	NC	PREDICTED: long chain acyl-CoA synthetase 2 [Prunus mume]
ko01212~Fatty acid metabolism	TR65673|c5_g8	-0.121958	0.94144	NC	-1.57166	0.000382229	DOWN	-1.42914	0.00146703	DOWN	-1.90692	1.24e-05	DOWN	-0.335655	0.59012	NC	-2.1497	1.15e-06	DOWN	-0.236152	0.856675	NC	-1.67019	0.000105995	DOWN	0.479247	0.700567	NC	-0.413352	0.348481	NC	1.2468	0.0156484	UP	0.070404	0.882754	NC	0.513372	0.35789	NC	PREDICTED: long chain acyl-CoA synthetase 2 [Prunus mume]
ko01212~Fatty acid metabolism	TR65673|c5_g9	0.17512	0.943727	NC	-1.27937	0.063363	DOWN	-1.43511	0.0281959	DOWN	-2.59782	0.00105056	NC	-1.32436	0.330802	NC	-3.94374	0.000173456	NC	0	1	NC	-3.38985	0.00020016	NC	0	1	NC	-2.14538	0.00150189	DOWN	0	1	NC	-3.59648	8.28e-06	NC	0	1	NC	PREDICTED: long chain acyl-CoA synthetase 2 [Prunus mume]
ko01212~Fatty acid metabolism	TR65846|c0_g16	-0.695854	0.282678	NC	-0.197873	0.740133	NC	0.519037	0.302299	NC	-1.39965	0.000895669	DOWN	-1.20195	0.0098176	DOWN	-1.40895	0.000751301	DOWN	-0.00471014	1	NC	-1.24053	0.00289083	DOWN	0.167831	0.952725	NC	-1.47631	0.0003357	DOWN	-0.244922	0.763811	NC	-2.36749	1.1e-08	DOWN	-0.859577	0.0878969	NC	PREDICTED: subtilisin-like protease [Prunus mume]
ko01212~Fatty acid metabolism	TR66274|c2_g10	0.582113	0.496713	NC	1.21503	0.014367	UP	0.653493	0.22742	NC	1.822	9.57e-05	UP	0.609138	0.279045	NC	1.5258	0.00129361	UP	-0.288041	0.799841	NC	2.16371	2.09e-06	UP	0.637618	0.514754	NC	1.93779	1.71e-05	UP	-0.237716	0.790505	NC	2.48648	2.37e-08	UP	0.586032	0.299843	NC	PREDICTED: probable enoyl-CoA hydratase, mitochondrial isoform X1 [Prunus mume]
ko01212~Fatty acid metabolism	TR66274|c2_g12	0.0787698	1	NC	1.4146	0.0114343	UP	1.35544	0.0177669	UP	1.37229	0.015003	UP	-0.0401166	1	NC	1.90258	0.000456062	UP	0.53565	0.585682	NC	1.93641	0.000217416	UP	0.0320351	1	NC	1.53632	0.00301619	UP	-0.408956	0.627388	NC	2.26483	3.32e-06	UP	0.759819	0.206194	NC	PREDICTED: probable enoyl-CoA hydratase, mitochondrial isoform X2 [Prunus mume]
ko01212~Fatty acid metabolism	TR66274|c2_g8	0.539553	0.657032	NC	0.879461	0.167964	NC	0.361007	0.645011	NC	1.07615	0.0713811	UP	0.196392	0.851652	NC	1.27831	0.0257928	UP	0.207833	0.915335	NC	1.61022	0.0027616	UP	0.32926	0.905303	NC	1.31504	0.0132191	UP	-0.305744	0.782495	NC	1.78964	0.000303856	UP	0.5113	0.437172	NC	PREDICTED: probable enoyl-CoA hydratase, mitochondrial isoform X2 [Prunus mume]
ko01212~Fatty acid metabolism	TR66550|c2_g4	0	1	NC	0	1	NC	0	1	NC	0	1	NC	0	1	NC	0	1	NC	0	1	NC	0	1	NC	0	1	NC	0	1	NC	0	1	NC	7.89338	7.87e-14	UP	2.75808	1.44e-05	UP	hypothetical protein PRUPE_ppa026460mg [Prunus persica]
ko01212~Fatty acid metabolism	TR66719|c5_g33	0.370316	0.691758	NC	1.10323	0.0174129	UP	0.753686	0.12352	NC	0.755779	0.0960491	NC	-0.346446	0.561218	NC	0.583883	0.207842	NC	-0.164889	0.904797	NC	0.344782	0.475498	NC	-0.238143	0.916655	NC	0.669313	0.126455	NC	0.312077	0.702923	NC	0.720298	0.0882691	NC	0.0903286	0.922076	NC	putative gag-pol polyprotein [Fragaria x ananassa]
ko01212~Fatty acid metabolism	TR66723|c4_g82	-0.873971	0.142215	NC	-0.16817	0.786803	NC	0.726941	0.130991	NC	-0.897448	0.0387193	NC	-0.731109	0.146961	NC	-1.7937	2.71e-05	DOWN	-0.890959	0.139687	NC	-2.81463	1.29e-10	DOWN	-1.02072	0.130828	NC	-6.37334	2.51e-33	NC	-3.55685	2.46e-10	NC	-9.55622	6.36e-44	NC	-3.12608	0.0089809	NC	hypothetical protein PRUPE_ppa001661mg [Prunus persica]
ko01212~Fatty acid metabolism	TR66840|c0_g3	-0.0545324	0.991749	NC	-1.93354	6.09e-06	DOWN	-1.85724	1.6e-05	DOWN	-2.33189	3.2e-08	DOWN	-0.396451	0.479744	NC	-2.42567	8.34e-09	DOWN	-0.0879911	0.965511	NC	-2.96821	3.03e-12	DOWN	-0.542322	0.568246	NC	-2.65792	2.55e-10	DOWN	0.297155	0.701534	NC	-3.65068	3.83e-17	DOWN	-0.955901	0.054928	NC	hypothetical protein PRUPE_ppa000034mg [Prunus persica]
ko01212~Fatty acid metabolism	TR66840|c0_g9	-0.0459437	0.99748	NC	-1.7133	6.48e-05	DOWN	-1.64625	0.000141696	DOWN	-2.15211	2.91e-07	DOWN	-0.438415	0.419931	NC	-2.55368	1.24e-09	DOWN	-0.395296	0.626232	NC	-2.78923	3.81e-11	DOWN	-0.235103	0.902313	NC	-2.50261	2.07e-09	DOWN	0.273626	0.725769	NC	-2.91909	3.6e-12	DOWN	-0.379576	0.516692	NC	hypothetical protein PRUPE_ppa000034mg [Prunus persica]
ko01212~Fatty acid metabolism	TR66958|c3_g19	1.87679	5.22e-05	UP	1.73935	4.98e-05	UP	-0.116755	0.856821	NC	1.08046	0.0106422	UP	-0.660088	0.189056	NC	0.467418	0.288662	NC	-0.606063	0.362986	NC	0.556661	0.197237	NC	0.0903995	0.995141	NC	-1.20322	0.0035335	DOWN	-1.77236	0.000123138	DOWN	-1.69762	3.05e-05	DOWN	-0.463869	0.412467	NC	hypothetical protein PRUPE_ppa001756mg [Prunus persica]
ko01212~Fatty acid metabolism	TR67394|c1_g4	0	1	NC	0	1	NC	0	1	NC	0	1	NC	0	1	NC	0	1	NC	0	1	NC	0	1	NC	0	1	NC	0	1	NC	0	1	NC	6.47291	4.63e-07	UP	0.804567	0.370163	NC	hypothetical protein PRUPE_ppa001933mg [Prunus persica]
ko01212~Fatty acid metabolism	TR67394|c1_g6	0	1	NC	0	1	NC	0	1	NC	0	1	NC	0	1	NC	0	1	NC	0	1	NC	0	1	NC	0	1	NC	0	1	NC	0	1	NC	4.34968	1.31e-08	NC	1.67131	0.0130206	UP	PREDICTED: pentatricopeptide repeat-containing protein At3g02330 [Prunus mume]
ko01212~Fatty acid metabolism	TR67394|c1_g9	0	1	NC	0	1	NC	0	1	NC	0	1	NC	0	1	NC	0	1	NC	0	1	NC	0	1	NC	0	1	NC	3.25147	3.18e-05	NC	2.00419	0.0452468	UP	3.77075	3.7e-07	NC	0.54765	0.490714	NC	PREDICTED: pentatricopeptide repeat-containing protein At3g02330 [Prunus mume]
ko01040~Biosynthesis of unsaturated fatty acids	TR14140|c0_g1	-0.0996893	0.992121	NC	-1.41672	0.0421576	DOWN	-1.29615	0.0676021	DOWN	-3.40987	0.000317905	NC	0	1	NC	-1.47585	0.0704153	DOWN	0	1	NC	-2.06645	0.00925218	DOWN	0	1	NC	-2.66023	0.000631337	NC	0	1	NC	-6.76971	2.03e-08	DOWN	0	1	NC	hypothetical protein PRUPE_ppa003524mg [Prunus persica]
ko01040~Biosynthesis of unsaturated fatty acids	TR21437|c0_g1	-0.680373	0.381423	NC	0.0332969	0.982726	NC	0.736243	0.181183	NC	0.933167	0.047805	NC	0.90388	0.0914676	NC	0.341325	0.51929	NC	-0.584184	0.487726	NC	0.113678	0.878709	NC	-0.226241	0.93755	NC	0.273929	0.59523	NC	0.14661	0.916545	NC	-1.44075	0.00235324	DOWN	-1.67531	0.00198706	DOWN	hypothetical protein PRUPE_ppa006858mg [Prunus persica]
ko01040~Biosynthesis of unsaturated fatty acids	TR26110|c0_g1	-0.541165	0.682763	NC	-1.77361	0.0113987	DOWN	-1.21246	0.142862	NC	-2.4587	0.00229666	NC	0	1	NC	-2.40377	0.00771767	NC	0	1	NC	-1.3827	0.0674245	DOWN	0	1	NC	-2.1928	0.00203285	NC	0	1	NC	-2.5572	0.00039362	DOWN	0	1	NC	hypothetical protein PRUPE_ppa007872mg [Prunus persica]
ko01040~Biosynthesis of unsaturated fatty acids	TR32035|c0_g2	-0.470231	0.689263	NC	-0.270696	0.718709	NC	0.219318	0.789538	NC	0.228522	0.719495	NC	0.500218	0.497197	NC	0.234869	0.746641	NC	0.013371	1	NC	-0.409372	0.520776	NC	-0.640326	0.700567	NC	-1.0472	0.0489091	DOWN	-0.646234	0.521927	NC	-2.25903	0.000107884	DOWN	-1.17708	0.192704	NC	PREDICTED: acyl-[acyl-carrier-protein] desaturase, chloroplastic-like [Prunus mume]
ko01040~Biosynthesis of unsaturated fatty acids	TR32035|c0_g4	-0.598041	0.698101	NC	0.988374	0.122094	NC	1.60705	0.0128998	NC	2.40695	7.3e-06	UP	1.42247	0.0115659	UP	1.82039	0.00197696	UP	-0.575863	0.53232	NC	1.63627	0.00541729	UP	-0.184719	0.985754	NC	1.53744	0.0053809	UP	-0.113507	0.966299	NC	0.64354	0.307635	NC	-0.852151	0.224215	NC	PREDICTED: acyl-[acyl-carrier-protein] desaturase, chloroplastic-like [Prunus mume]
ko01040~Biosynthesis of unsaturated fatty acids	TR37879|c0_g1	0.158703	0.970433	NC	-0.0420888	1	NC	-0.180838	0.863039	NC	1.39191	0.0105379	UP	1.43448	0.0210142	UP	2.42459	2.77e-06	UP	1.03633	0.14483	NC	2.36531	2.64e-06	UP	-0.0628279	1	NC	2.55774	2.03e-07	UP	0.183981	0.875343	NC	2.34134	1.2e-06	UP	-0.173079	0.837548	NC	PREDICTED: acyl-[acyl-carrier-protein] desaturase, chloroplastic-like [Prunus mume]
ko01040~Biosynthesis of unsaturated fatty acids	TR42452|c0_g2	1.20334	0.161399	NC	4.2603	2.11e-16	UP	3.07584	1.65e-10	UP	1.57476	0.011839	NC	-2.67953	1.34e-07	DOWN	0	1	NC	-0.618194	0.602403	NC	1.27702	0.0630462	NC	0.32875	0.905303	NC	0.493232	0.559566	NC	-0.790392	0.397575	NC	0.97056	0.112229	NC	0.506852	0.54707	NC	PREDICTED: putative ribonuclease H protein At1g65750 [Prunus mume]
ko01040~Biosynthesis of unsaturated fatty acids	TR43625|c0_g1	-0.486455	0.596046	NC	-1.56834	0.00253494	DOWN	-1.06205	0.0578249	DOWN	-1.92273	0.000429704	DOWN	-0.357699	0.763953	NC	-1.53665	0.00463511	DOWN	0.388655	0.877331	NC	-1.61909	0.00239241	DOWN	-0.0801547	1	NC	-2.82175	1.74e-07	NC	-1.20707	0.187859	NC	-6.57353	1.79e-16	NC	-3.675	0.00819303	NC	PREDICTED: peroxisomal acyl-coenzyme A oxidase 1-like [Prunus mume]
ko01040~Biosynthesis of unsaturated fatty acids	TR43879|c0_g1	-0.472848	0.787179	NC	-3.39494	0.000166642	NC	0	1	NC	-3.69214	0.000844848	NC	0	1	NC	-3.28818	0.00863068	NC	0	1	NC	-3.58517	0.00102366	NC	0	1	NC	-6.13446	5.95e-06	DOWN	0	1	NC	-6.21217	2.08e-06	DOWN	0	1	NC	hypothetical protein PRUPE_ppa003524mg [Prunus persica]
ko01040~Biosynthesis of unsaturated fatty acids	TR43879|c0_g2	-1.50329	0.120024	NC	-6.43408	1.3e-06	DOWN	0	1	NC	-6.0721	9.57e-05	DOWN	0	1	NC	-3.42204	0.00440675	NC	0	1	NC	-6.02802	0.000116465	DOWN	0	1	NC	-6.2692	1.86e-06	DOWN	0	1	NC	-6.34733	9.75e-07	DOWN	0	1	NC	hypothetical protein PRUPE_ppa003524mg [Prunus persica]
ko01040~Biosynthesis of unsaturated fatty acids	TR43879|c0_g3	-0.614668	0.399637	NC	-2.53937	3.04e-08	DOWN	-1.90565	5.6e-05	DOWN	-3.52241	2.41e-12	DOWN	-0.98715	0.151925	NC	-2.81836	1.24e-08	DOWN	0.704535	0.53232	NC	-2.72094	1.44e-08	DOWN	0.0983109	1	NC	-4.96677	1.07e-19	NC	-2.24393	0.00170326	NC	-6.06665	5.15e-24	NC	0	1	NC	hypothetical protein PRUPE_ppa003524mg [Prunus persica]
ko01040~Biosynthesis of unsaturated fatty acids	TR45019|c0_g1	0.0355481	1	NC	3.89245	1.45e-15	UP	3.87241	2.5e-15	UP	-1.98363	0.0168294	NC	-5.87655	3.69e-21	NC	-0.571163	0.478217	NC	0	1	NC	6.48707	5.6e-36	NC	7.0391	1.32e-33	NC	0.619446	0.294074	NC	-5.86152	1.14e-29	NC	2.52523	2.05e-07	NC	1.94764	0.000275517	NC	PREDICTED: uncharacterized protein LOC103328879 [Prunus mume]
ko01040~Biosynthesis of unsaturated fatty acids	TR46621|c0_g1	0	1	NC	0	1	NC	0	1	NC	0	1	NC	0	1	NC	0	1	NC	0	1	NC	0	1	NC	0	1	NC	3.44144	1.71e-06	NC	0.953657	0.295133	NC	4.69149	2.05e-13	NC	1.28114	0.0260776	UP	hypothetical protein PRUPE_ppa005421mg [Prunus persica]
ko01040~Biosynthesis of unsaturated fatty acids	TR49412|c0_g1	0.0731837	0.978591	NC	1.19268	0.00776097	UP	1.1418	0.0116492	UP	2.03328	1.48e-06	UP	0.843222	0.0841206	NC	1.96482	2.93e-06	UP	-0.0612669	0.990036	NC	2.17436	2.21e-07	UP	0.210099	0.921767	NC	2.48488	3.29e-09	UP	0.297883	0.694679	NC	2.96404	2.07e-12	UP	0.514813	0.348033	NC	hypothetical protein PRUPE_ppa002282mg [Prunus persica]
ko01040~Biosynthesis of unsaturated fatty acids	TR50123|c0_g3	0.901417	0.134845	NC	0.671186	0.177184	NC	-0.20862	0.729374	NC	0.890567	0.0440007	NC	0.22156	0.733428	NC	1.03819	0.0165258	UP	0.154299	0.910987	NC	1.05571	0.0138437	UP	0.0172997	1	NC	0.706854	0.101055	NC	-0.357792	0.628014	NC	1.07028	0.00958581	UP	0.402048	0.496329	NC	hypothetical protein PRUPE_ppa010537mg [Prunus persica]
ko01040~Biosynthesis of unsaturated fatty acids	TR52836|c2_g6	0	1	NC	0	1	NC	0	1	NC	6.61911	8.51e-07	UP	6.62362	2.93e-06	UP	0	1	NC	-2.13156	0.0640578	NC	0	1	NC	0	1	NC	0	1	NC	0	1	NC	0	1	NC	0	1	NC	PREDICTED: stearoyl-[acyl-carrier-protein] 9-desaturase 6, chloroplastic-like, partial [Ziziphus jujuba]
ko01040~Biosynthesis of unsaturated fatty acids	TR54448|c2_g1	0.272618	0.79476	NC	-1.28934	0.00439012	DOWN	-1.54064	0.000548736	DOWN	-0.708565	0.114915	NC	0.582548	0.286594	NC	-0.709854	0.11095	NC	0.00445148	1	NC	-0.806006	0.0658389	NC	-0.0964838	0.996367	NC	-0.581857	0.178292	NC	0.215439	0.812023	NC	-1.15351	0.00527152	DOWN	-0.540796	0.34107	NC	PREDICTED: short-chain type dehydrogenase/reductase-like [Prunus mume]
ko01040~Biosynthesis of unsaturated fatty acids	TR54448|c2_g3	0.483567	0.599787	NC	-1.90043	0.000350153	DOWN	-2.36336	4.18e-06	DOWN	-2.6485	1.14e-05	DOWN	-0.75183	0.400328	NC	-3.59775	3.53e-07	DOWN	0	1	NC	-3.36907	3.58e-07	DOWN	0	1	NC	-2.73205	7.8e-07	DOWN	0	1	NC	-3.59192	1.28e-09	DOWN	0	1	NC	PREDICTED: short-chain type dehydrogenase/reductase-like [Prunus mume]
ko01040~Biosynthesis of unsaturated fatty acids	TR56207|c0_g4	-0.388715	0.764759	NC	-0.187532	0.842607	NC	0.221684	0.81965	NC	-1.08577	0.0958728	NC	-0.900104	0.279631	NC	-1.50882	0.0312236	DOWN	-0.413694	0.925234	NC	-1.27083	0.055682	DOWN	0	1	NC	-2.1475	0.000843466	DOWN	0	1	NC	-0.486687	0.388444	NC	1.69592	0.0402027	UP	hypothetical protein PRUPE_ppa012601mg [Prunus persica]
ko01040~Biosynthesis of unsaturated fatty acids	TR56900|c0_g1	-0.249379	0.842832	NC	-1.82005	0.000246517	DOWN	-1.55102	0.00248963	DOWN	-2.8627	4.58e-07	DOWN	-1.04767	0.183669	NC	-2.5581	7.42e-06	NC	0	1	NC	-2.61841	3.33e-06	DOWN	0	1	NC	-3.26886	1.85e-09	DOWN	0	1	NC	-6.11054	2.84e-17	NC	0	1	NC	hypothetical protein PRUPE_ppa008998mg [Prunus persica]
ko01040~Biosynthesis of unsaturated fatty acids	TR56900|c0_g10	-0.298605	0.82532	NC	-0.424636	0.525806	NC	-0.106767	0.903492	NC	-2.09467	0.000646564	DOWN	-1.67141	0.0190662	DOWN	-4.75136	2.21e-07	NC	0	1	NC	-3.33794	3e-06	DOWN	0	1	NC	-5.3506	5.26e-11	NC	0	1	NC	-7.199	1.21e-13	NC	0	1	NC	hypothetical protein PRUPE_ppa008998mg [Prunus persica]
ko01040~Biosynthesis of unsaturated fatty acids	TR56900|c0_g16	-0.603451	0.539984	NC	-1.11744	0.0566583	DOWN	-0.494833	0.490773	NC	-1.32515	0.0318947	DOWN	-0.21049	0.924146	NC	-1.88119	0.00557024	DOWN	0	1	NC	-1.51049	0.0192962	DOWN	0	1	NC	-4.16792	2.88e-08	NC	0	1	NC	-3.77284	3.24e-08	NC	0	1	NC	hypothetical protein PRUPE_ppa008998mg [Prunus persica]
ko01040~Biosynthesis of unsaturated fatty acids	TR56900|c0_g5	-0.0927803	0.998851	NC	-1.74003	0.00623331	NC	-1.62461	0.0175339	NC	-6.84788	3e-07	DOWN	0	1	NC	-6.6979	1.74e-06	DOWN	0	1	NC	-3.85084	2.74e-05	NC	0	1	NC	-7.04603	2.16e-09	DOWN	0	1	NC	-6.47607	6.62e-10	NC	0	1	NC	hypothetical protein PRUPE_ppa008998mg [Prunus persica]
ko01040~Biosynthesis of unsaturated fatty acids	TR56900|c0_g8	-0.0320738	1	NC	-1.79146	0.000266297	DOWN	-1.73957	0.000453948	DOWN	-3.19259	2.27e-08	DOWN	-1.40227	0.0509316	DOWN	-2.52201	4.76e-06	DOWN	0	1	NC	-4.17015	3.81e-11	NC	0	1	NC	-3.70068	2.18e-11	DOWN	0	1	NC	-5.08051	9.69e-16	DOWN	0	1	NC	hypothetical protein PRUPE_ppa008998mg [Prunus persica]
ko01040~Biosynthesis of unsaturated fatty acids	TR56900|c0_g9	0.131192	0.933811	NC	-1.2459	0.00590641	DOWN	-1.35706	0.00257749	DOWN	-2.22179	5.1e-07	DOWN	-0.977357	0.0586596	NC	-2.31364	2.33e-07	DOWN	-0.0847066	0.985536	NC	-2.59899	6.26e-09	DOWN	-0.283667	0.905303	NC	-3.25226	5.69e-13	DOWN	-0.663489	0.361741	NC	-4.96779	3.8e-23	DOWN	-1.68239	0.00519508	DOWN	hypothetical protein PRUPE_ppa008998mg [Prunus persica]
ko01040~Biosynthesis of unsaturated fatty acids	TR56947|c2_g11	0.197756	0.901292	NC	-0.939498	0.0817299	NC	-1.11815	0.0340569	DOWN	0.137512	0.845733	NC	1.07766	0.0639195	UP	2.35783	1.77e-07	NC	2.22868	1.42e-05	NC	0.578817	0.247965	NC	-1.77742	0.00156117	NC	1.14348	0.0110268	UP	0.565745	0.435685	NC	0.365067	0.450679	NC	-0.734789	0.196027	NC	omega-6 fatty acid desaturase [Prunus persica]
ko01040~Biosynthesis of unsaturated fatty acids	TR56947|c2_g12	0.0167927	1	NC	0.968416	0.0343667	NC	0.975221	0.0334159	NC	2.56946	1.16e-09	UP	1.60508	0.000358401	UP	3.80671	2.7e-18	UP	1.24398	0.0150108	UP	2.27108	5.26e-08	UP	-1.53572	0.00234609	DOWN	1.2929	0.00168833	UP	-0.986184	0.0560729	NC	0.136199	0.760288	NC	-1.12193	0.0188052	DOWN	omega-6 fatty acid desaturase [Prunus persica]
ko01040~Biosynthesis of unsaturated fatty acids	TR56947|c2_g13	-0.0536388	1	NC	0.519984	0.515378	NC	0.594997	0.399112	NC	0.848139	0.173703	NC	0.329116	0.729084	NC	1.9386	0.000527508	UP	1.09615	0.158033	NC	1.38747	0.0148549	UP	-0.550266	0.731236	NC	-0.510163	0.419925	NC	-1.90124	0.00401594	DOWN	-1.78107	0.0100218	DOWN	0	1	NC	omega-6 fatty acid desaturase [Prunus armeniaca]
ko01040~Biosynthesis of unsaturated fatty acids	TR56947|c2_g2	-0.289124	0.921674	NC	0.140814	0.962642	NC	0.452185	0.691838	NC	1.50415	0.0205126	NC	1.3626	0.0677635	NC	2.4768	1.46e-05	UP	0.974696	0.23965	NC	1.46006	0.0216358	UP	-1.01648	0.31401	NC	-0.218037	0.923703	NC	-1.67996	0.0444773	DOWN	-1.45054	0.0705203	NC	0	1	NC	omega-6 fatty acid desaturase [Prunus armeniaca]
ko01040~Biosynthesis of unsaturated fatty acids	TR56947|c2_g3	-0.0398161	1	NC	1.02959	0.0228491	UP	1.09211	0.0154585	UP	2.55802	1.3e-09	UP	1.53171	0.000682952	UP	3.62498	5.94e-17	UP	1.07368	0.0438016	UP	2.01589	1.2e-06	UP	-1.60942	0.00124426	DOWN	1.15851	0.00485471	UP	-0.863958	0.104822	NC	-0.0561102	0.906104	NC	-1.17864	0.0126924	DOWN	PREDICTED: omega-6 fatty acid desaturase, endoplasmic reticulum isozyme 2 [Prunus mume]
ko01040~Biosynthesis of unsaturated fatty acids	TR56947|c2_g4	0	1	NC	2.487	0.00165336	NC	0.909111	0.257284	NC	2.51637	0.00625967	NC	0.0517539	1	NC	3.99287	5.18e-08	NC	1.48861	0.0725737	NC	2.46642	0.00429385	NC	-1.52541	0.103192	NC	2.46772	0.00341235	NC	-0.0226982	1	NC	0	1	NC	-1.50333	0.0976761	DOWN	omega-6 fatty acid desaturase [Prunus armeniaca]
ko01040~Biosynthesis of unsaturated fatty acids	TR56947|c2_g5	0.343227	0.732049	NC	0.256605	0.678959	NC	-0.06557	0.942518	NC	0.676608	0.151986	NC	0.42035	0.486529	NC	1.49734	0.000720389	UP	0.826223	0.200398	NC	-0.248471	0.660352	NC	-1.7442	0.00156069	DOWN	-1.24303	0.00755452	DOWN	-1.001	0.10956	NC	-2.22262	2.76e-06	DOWN	-0.946084	0.143978	NC	omega-6 fatty acid desaturase [Prunus persica]
ko01040~Biosynthesis of unsaturated fatty acids	TR56947|c2_g8	0.274384	0.817236	NC	1.21035	0.0102544	UP	0.959642	0.0482516	NC	2.13842	1.23e-06	UP	0.932766	0.0613235	NC	3.34934	4.79e-14	UP	1.21885	0.0218693	UP	1.93922	9.84e-06	UP	-1.40879	0.00921452	DOWN	0.945563	0.0342424	NC	-1.00235	0.0646395	DOWN	-0.361749	0.432584	NC	-1.2777	0.0130958	DOWN	omega-6 fatty acid desaturase [Prunus armeniaca]
ko01040~Biosynthesis of unsaturated fatty acids	TR56947|c2_g9	-0.174565	0.948568	NC	0.595134	0.332101	NC	0.792698	0.201231	NC	-0.256295	0.779026	NC	-0.847556	0.206562	NC	1.37151	0.00780518	UP	1.62713	0.0186898	UP	0.893009	0.0930567	NC	-0.477524	0.772352	NC	-0.499556	0.390313	NC	-1.40069	0.0336317	NC	-0.576654	0.323508	NC	-0.0475548	1	NC	omega-6 fatty acid desaturase [Prunus persica]
ko01040~Biosynthesis of unsaturated fatty acids	TR57694|c0_g14	-1.91584	6.78e-05	DOWN	-2.19305	7.11e-07	DOWN	-0.255105	0.686862	NC	-0.808715	0.0696077	NC	1.38722	0.00422115	UP	-1.41042	0.00127861	DOWN	-0.595414	0.429708	NC	-1.22781	0.00451514	DOWN	0.182538	0.954487	NC	-1.05364	0.0130549	DOWN	0.163275	0.876165	NC	-1.49732	0.000313149	DOWN	-0.404479	0.510091	NC	alcohol dehydrogenase [Prunus armeniaca]
ko01040~Biosynthesis of unsaturated fatty acids	TR58509|c1_g5	0.12944	0.944483	NC	1.00241	0.0351275	UP	0.895132	0.0638212	NC	1.93245	7.8e-06	UP	0.932741	0.0573879	NC	1.37269	0.00164668	UP	-0.553075	0.447135	NC	1.67957	9.46e-05	UP	0.306666	0.847059	NC	1.32556	0.00184385	UP	-0.364233	0.619864	NC	0.884001	0.0363549	NC	-0.404226	0.501592	NC	PREDICTED: acyl-coenzyme A thioesterase 8 [Prunus mume]
ko01040~Biosynthesis of unsaturated fatty acids	TR58926|c1_g14	-0.132922	0.945004	NC	-1.6015	0.00249507	DOWN	-1.44819	0.00709886	DOWN	-2.96716	1.25e-06	DOWN	-1.36967	0.112723	NC	-3.63157	2.46e-07	NC	0	1	NC	-3.1971	4.7e-07	NC	0	1	NC	-2.96167	1.49e-07	NC	0	1	NC	-2.73989	2.84e-07	DOWN	0	1	NC	PREDICTED: very-long-chain (3R)-3-hydroxyacyl-[acyl-carrier protein] dehydratase PASTICCINO 2A [Prunus mume]
ko01040~Biosynthesis of unsaturated fatty acids	TR58926|c1_g15	-0.904067	0.278708	NC	-2.18729	0.000387261	NC	-1.26372	0.0839257	NC	-4.04204	5.13e-06	NC	0	1	NC	-2.63789	0.000898658	DOWN	0	1	NC	-3.544	2.12e-05	NC	0	1	NC	-2.29377	0.000217196	NC	0	1	NC	-2.2158	0.000307975	DOWN	0	1	NC	PREDICTED: very-long-chain (3R)-3-hydroxyacyl-[acyl-carrier protein] dehydratase PASTICCINO 2A [Prunus mume]
ko01040~Biosynthesis of unsaturated fatty acids	TR58926|c1_g16	-0.171387	0.897525	NC	-1.77663	5.69e-05	DOWN	-1.58623	0.000393946	DOWN	-2.808	5.23e-10	DOWN	-1.03303	0.0517061	DOWN	-3.74103	2.19e-14	DOWN	-0.925626	0.269747	NC	-3.65835	1.47e-14	DOWN	0.0831497	1	NC	-2.60248	2.68e-09	DOWN	1.04644	0.110028	NC	-2.00269	2.05e-06	DOWN	0.630969	0.281727	NC	hypothetical protein PRUPE_ppa011175mg [Prunus persica]
ko01040~Biosynthesis of unsaturated fatty acids	TR58926|c1_g4	-0.857099	0.435679	NC	-1.23752	0.107656	NC	0	1	NC	-1.87387	0.0269312	NC	0	1	NC	-2.64345	0.0119428	NC	0	1	NC	-2.32533	0.00491983	NC	0	1	NC	-2.24115	0.00366595	DOWN	0	1	NC	-3.63964	6.23e-05	NC	0	1	NC	PREDICTED: very-long-chain (3R)-3-hydroxyacyl-[acyl-carrier protein] dehydratase PASTICCINO 2A [Prunus mume]
ko01040~Biosynthesis of unsaturated fatty acids	TR58926|c1_g5	-0.502998	0.551708	NC	-3.05642	2.7e-09	DOWN	-2.53407	1.66e-06	DOWN	-2.85494	1.04e-07	DOWN	0.195603	0.912717	NC	-3.28733	2.99e-08	DOWN	0	1	NC	-2.89503	1.15e-07	NC	0	1	NC	-1.67398	0.000325214	DOWN	1.21041	0.135879	NC	-1.04145	0.0200235	DOWN	0.666517	0.313989	NC	PREDICTED: very-long-chain (3R)-3-hydroxyacyl-[acyl-carrier protein] dehydratase PASTICCINO 2A [Prunus mume]
ko01040~Biosynthesis of unsaturated fatty acids	TR58926|c1_g6	0.169697	0.95867	NC	-0.930717	0.188293	NC	-1.08002	0.108242	NC	-1.75157	0.018372	NC	0	1	NC	-2.07533	0.00863068	NC	0	1	NC	-1.13	0.118069	NC	0	1	NC	-1.17976	0.0636111	DOWN	0	1	NC	-1.16427	0.0550073	DOWN	0	1	NC	PREDICTED: very-long-chain (3R)-3-hydroxyacyl-[acyl-carrier protein] dehydratase PASTICCINO 2A [Prunus mume]
ko01040~Biosynthesis of unsaturated fatty acids	TR58926|c1_g9	-0.36369	0.708296	NC	-2.18058	4.63e-06	DOWN	-1.79565	0.000230329	DOWN	-2.17031	9.77e-06	DOWN	0.00974372	1	NC	-2.91466	5.93e-08	DOWN	-0.734548	0.557722	NC	-3.2455	1.59e-09	DOWN	0	1	NC	-1.76574	0.000102742	DOWN	1.46866	0.0586973	UP	-1.41276	0.0013213	DOWN	0.386606	0.610677	NC	hypothetical protein PRUPE_ppa011175mg [Prunus persica]
ko01040~Biosynthesis of unsaturated fatty acids	TR58987|c1_g5	0.630396	0.452791	NC	0.134449	0.879316	NC	-0.47513	0.419663	NC	-0.38013	0.539332	NC	-0.516882	0.463661	NC	-0.0885527	0.94669	NC	0.295437	0.857331	NC	-0.190815	0.787129	NC	-0.101774	1	NC	-0.646523	0.222283	NC	-0.465373	0.648863	NC	-1.12397	0.027367	DOWN	-0.445687	0.606107	NC	PREDICTED: 3-oxoacyl-[acyl-carrier-protein] reductase 4-like isoform X1 [Prunus mume]
ko01040~Biosynthesis of unsaturated fatty acids	TR59632|c1_g1	-0.433143	0.691794	NC	1.02244	0.0442881	UP	1.47767	0.00290766	UP	2.21577	1.19e-06	UP	1.19487	0.0165046	UP	2.52918	2.98e-08	UP	0.317055	0.752139	NC	2.19089	1.49e-06	UP	-0.33985	0.818364	NC	0.402443	0.427919	NC	-1.79585	0.00041187	DOWN	-1.68994	0.000983483	DOWN	-2.05267	0.000412969	DOWN	PREDICTED: 3-oxoacyl-[acyl-carrier-protein] reductase 4 [Prunus mume]
ko01040~Biosynthesis of unsaturated fatty acids	TR59632|c1_g10	-0.92103	0.177859	NC	1.14007	0.0171784	UP	2.08364	7.2e-06	UP	2.74274	5.08e-10	UP	1.60667	0.000532774	UP	3.42057	1.75e-14	UP	0.683761	0.292828	NC	2.7048	7.23e-10	UP	-0.716441	0.348969	NC	1.03355	0.0198504	UP	-1.68126	0.000498085	DOWN	-0.533501	0.248749	NC	-1.52534	0.00236211	DOWN	PREDICTED: 3-oxoacyl-[acyl-carrier-protein] reductase 4 [Prunus mume]
ko01040~Biosynthesis of unsaturated fatty acids	TR59632|c1_g12	0	1	NC	0.77758	0.320932	NC	1.47736	0.0508923	UP	2.80386	4.41e-07	UP	2.03623	0.000282511	UP	3.56491	2.79e-11	UP	0.769675	0.298089	NC	2.10602	0.000249412	UP	-1.45816	0.0298384	DOWN	0.87088	0.198642	NC	-1.24361	0.0822665	DOWN	0	1	NC	-2.15392	0.0141709	NC	PREDICTED: 3-oxoacyl-[acyl-carrier-protein] reductase 4 [Prunus mume]
ko01040~Biosynthesis of unsaturated fatty acids	TR59632|c1_g14	-0.324339	0.755072	NC	0.109006	0.886728	NC	0.455617	0.407232	NC	1.65107	0.000138989	UP	1.54395	0.00099369	UP	1.53838	0.000386602	UP	-0.106627	0.954527	NC	1.64007	0.000130926	UP	0.101294	0.992409	NC	-0.0311377	0.974915	NC	-1.68075	0.000537417	DOWN	-0.963655	0.0272344	NC	-0.894243	0.0993768	NC	hypothetical protein PRUPE_ppa006511mg [Prunus persica]
ko01040~Biosynthesis of unsaturated fatty acids	TR59632|c1_g15	0	1	NC	1.63164	0.133043	NC	2.59409	0.0339837	NC	4.54769	1.71e-10	NC	2.94736	2.93e-06	NC	5.13695	2.15e-13	NC	0.6114	0.506331	NC	3.8721	4.48e-07	NC	-1.2722	0.100807	NC	0	1	NC	-1.54824	0.0479672	DOWN	0	1	NC	0	1	NC	PREDICTED: 3-oxoacyl-[acyl-carrier-protein] reductase 4 [Prunus mume]
ko01040~Biosynthesis of unsaturated fatty acids	TR59632|c1_g18	-0.267947	0.856232	NC	1.57126	0.00176144	UP	1.86277	0.000203941	UP	3.27943	2.96e-12	UP	1.71619	0.000310096	UP	4.11974	4.93e-18	UP	0.846459	0.165897	NC	3.3987	4.86e-13	UP	-0.722749	0.359278	NC	0.991925	0.046419	NC	-2.41612	7.05e-07	DOWN	-0.531311	0.368561	NC	-1.48459	0.0113185	DOWN	PREDICTED: 3-oxoacyl-[acyl-carrier-protein] reductase 4 [Prunus mume]
ko01040~Biosynthesis of unsaturated fatty acids	TR59632|c1_g19	0.131828	0.954692	NC	1.74622	0.000298957	UP	1.63643	0.000796937	UP	3.07539	4.28e-11	UP	1.33141	0.00592721	UP	3.7589	1.17e-15	UP	0.690461	0.303783	NC	3.45417	1.47e-13	UP	-0.305623	0.846024	NC	1.26186	0.00851848	UP	-2.20113	5.41e-06	DOWN	-0.076029	0.937216	NC	-1.29598	0.0226389	DOWN	PREDICTED: 3-oxoacyl-[acyl-carrier-protein] reductase 4 [Prunus mume]
ko01040~Biosynthesis of unsaturated fatty acids	TR59632|c1_g2	-0.446839	0.836114	NC	0.118049	0.965313	NC	0	1	NC	1.99344	0.000484638	UP	1.87309	0.00282037	UP	2.04684	0.000638915	NC	0.055277	1	NC	1.50869	0.010852	UP	-0.541149	0.75392	NC	-0.530834	0.58399	NC	-2.04464	0.0116017	NC	-2.49062	0.00587654	NC	-1.90032	0.125972	NC	PREDICTED: 3-oxoacyl-[acyl-carrier-protein] reductase 4 [Prunus mume]
ko01040~Biosynthesis of unsaturated fatty acids	TR59632|c1_g3	-1.35683	0.0829338	DOWN	0.736509	0.212418	NC	2.11662	0.000164772	UP	2.32603	1e-06	UP	1.59477	0.00155128	UP	2.61911	3.79e-08	UP	0.298371	0.779869	NC	2.13654	7.71e-06	UP	-0.484304	0.697217	NC	0.268092	0.663951	NC	-1.87403	0.000487352	DOWN	-1.19502	0.0303915	DOWN	-1.42501	0.0280511	DOWN	hypothetical protein PRUPE_ppa006511mg [Prunus persica]
ko01040~Biosynthesis of unsaturated fatty acids	TR59632|c1_g4	-0.82015	0.373423	NC	0.774555	0.18343	NC	1.61713	0.00359177	UP	2.34654	1.04e-06	UP	1.57448	0.00198979	UP	3.1252	5.02e-11	UP	0.785765	0.244571	NC	2.70778	1.3e-08	UP	-0.419149	0.745154	NC	0.769944	0.134579	NC	-1.94483	0.000160963	DOWN	-0.4827	0.418371	NC	-1.21334	0.0497621	DOWN	PREDICTED: 3-oxoacyl-[acyl-carrier-protein] reductase 4 [Prunus mume]
ko01040~Biosynthesis of unsaturated fatty acids	TR59632|c1_g5	-1.27753	0.117548	NC	-0.287174	0.728718	NC	1.01059	0.159243	NC	1.13257	0.0429927	NC	1.41309	0.0217626	NC	1.74892	0.000690544	UP	0.619002	0.487864	NC	2.11267	1.89e-05	UP	0.361707	0.854759	NC	-0.61209	0.359985	NC	-2.73225	2.78e-06	NC	-3.19339	1.88e-05	NC	-2.52208	0.00870486	NC	PREDICTED: 3-oxoacyl-[acyl-carrier-protein] reductase 4 [Prunus mume]
ko01040~Biosynthesis of unsaturated fatty acids	TR59632|c1_g6	0.0872139	1	NC	0.354777	0.694826	NC	0.290465	0.752312	NC	1.05901	0.0872254	UP	0.711598	0.393861	NC	3.02503	6.58e-09	UP	1.97108	0.00121554	UP	1.31167	0.0299378	NC	-1.7112	0.0106489	NC	0.113491	0.945717	NC	-1.19786	0.123783	NC	-1.93119	0.0112992	NC	-2.00643	0.032039	NC	PREDICTED: 3-oxoacyl-[acyl-carrier-protein] reductase 4 [Prunus mume]
ko01040~Biosynthesis of unsaturated fatty acids	TR59632|c1_g8	-0.538611	0.52025	NC	0.67749	0.188294	NC	1.23854	0.0105231	UP	1.65138	0.000202807	UP	0.978187	0.0515302	NC	1.70648	0.000116689	UP	0.0614486	0.994761	NC	1.48757	0.00070929	UP	-0.218812	0.925773	NC	-0.607666	0.20344	NC	-2.10787	2.1e-05	DOWN	-2.40718	9.19e-07	DOWN	-1.7584	0.00241942	DOWN	PREDICTED: 3-oxoacyl-[acyl-carrier-protein] reductase 4 [Prunus mume]
ko01040~Biosynthesis of unsaturated fatty acids	TR59829|c0_g11	0.275763	0.930553	NC	1.32431	0.0483893	NC	1.06973	0.108242	NC	2.27761	0.00010245	NC	0.961869	0.129873	NC	2.0002	0.00183771	NC	-0.267044	0.895588	NC	2.4388	2.28e-05	NC	0.43469	0.844042	NC	1.68485	0.00379496	NC	-0.767518	0.339644	NC	2.64191	1.04e-06	UP	0.999086	0.0999998	NC	hypothetical protein PRUPE_ppa011730mg [Prunus persica]
ko01040~Biosynthesis of unsaturated fatty acids	TR59829|c0_g4	-1.02107	0.205451	NC	0.225573	0.775447	NC	1.26638	0.0332454	UP	-0.126715	0.895622	NC	-0.35179	0.677982	NC	-0.0171665	1	NC	0.114617	0.980888	NC	0.946452	0.0671402	NC	0.959572	0.361561	NC	0.20336	0.736494	NC	-0.751764	0.305099	NC	-0.337192	0.581727	NC	-0.504607	0.507337	NC	PREDICTED: very-long-chain enoyl-CoA reductase-like [Prunus mume]
ko01040~Biosynthesis of unsaturated fatty acids	TR59829|c0_g9	-0.443634	0.708278	NC	0.18839	0.833872	NC	0.652272	0.288326	NC	0.754855	0.171646	NC	0.567537	0.386359	NC	0.606916	0.293458	NC	-0.141398	0.962249	NC	1.05058	0.0366777	UP	0.441913	0.792007	NC	-0.181848	0.754991	NC	-1.23674	0.046787	DOWN	-0.136535	0.829954	NC	0.0792671	0.96968	NC	PREDICTED: very-long-chain enoyl-CoA reductase-like [Prunus mume]
ko01040~Biosynthesis of unsaturated fatty acids	TR59917|c0_g1	-2.25886	2.05e-06	DOWN	-3.04375	1.98e-11	DOWN	-0.763666	0.157985	NC	-3.22138	6.88e-12	DOWN	-0.177566	0.83734	NC	-3.71663	1.04e-13	DOWN	-0.489653	0.732299	NC	-3.00897	8.58e-11	DOWN	0.705661	0.672215	NC	-4.6466	1.8e-20	NC	-1.64418	0.0115486	NC	-5.92153	1.7e-26	NC	-1.23942	0.211792	NC	PREDICTED: 3-ketoacyl-CoA thiolase 2, peroxisomal [Prunus mume]
ko01040~Biosynthesis of unsaturated fatty acids	TR59917|c0_g11	-1.97822	2.24e-05	DOWN	-2.79853	1.23e-10	DOWN	-0.801438	0.0986226	NC	-2.936	1.92e-11	DOWN	-0.14083	0.859184	NC	-3.51986	6.28e-15	DOWN	-0.577039	0.47646	NC	-3.05437	3.2e-12	DOWN	0.465882	0.713715	NC	-2.97355	6.11e-12	DOWN	0.0690034	0.97824	NC	-4.19598	2.65e-20	DOWN	-1.18428	0.0232427	DOWN	PREDICTED: LOW QUALITY PROTEIN: 3-ketoacyl-CoA thiolase 2, peroxisomal-like [Malus domestica]
ko01040~Biosynthesis of unsaturated fatty acids	TR59917|c0_g12	-1.60144	0.00223233	DOWN	-2.33671	6.45e-07	DOWN	-0.714182	0.215694	NC	-1.24224	0.00756057	DOWN	1.09376	0.0550109	UP	-3.04907	9.21e-09	DOWN	-1.79607	0.011733	DOWN	-2.28171	1.66e-06	NC	0.763428	0.609362	NC	-2.42517	1.62e-07	DOWN	-0.153035	0.957304	NC	-4.56064	2.95e-17	NC	-2.10176	0.00256911	NC	PREDICTED: 3-ketoacyl-CoA thiolase 2, peroxisomal [Prunus mume]
ko01040~Biosynthesis of unsaturated fatty acids	TR59917|c0_g13	-1.73796	0.00508355	DOWN	-2.35061	3.49e-05	DOWN	-0.593235	0.510351	NC	-2.96739	4.86e-06	DOWN	0	1	NC	-2.97933	1.85e-05	DOWN	0	1	NC	-2.33823	0.000156736	DOWN	0	1	NC	-5.92388	8.04e-12	NC	0	1	NC	-2.87622	4.71e-07	DOWN	0	1	NC	PREDICTED: 3-ketoacyl-CoA thiolase 2, peroxisomal [Prunus mume]
ko01040~Biosynthesis of unsaturated fatty acids	TR59917|c0_g14	-1.88965	0.0324972	NC	-2.96673	0.000278663	DOWN	0	1	NC	-2.59056	0.00423395	NC	0	1	NC	-3.54965	0.00226306	NC	0	1	NC	-3.84674	0.000249412	NC	0	1	NC	-4.38813	8.1e-06	NC	0	1	NC	-6.47571	3.21e-07	DOWN	0	1	NC	PREDICTED: 3-ketoacyl-CoA thiolase 2, peroxisomal [Prunus mume]
ko01040~Biosynthesis of unsaturated fatty acids	TR59917|c0_g15	-1.83671	0.0040448	DOWN	-2.71467	4.58e-06	DOWN	-0.858809	0.385887	NC	-3.4107	2.26e-06	NC	0	1	NC	-4.81285	5.81e-07	NC	0	1	NC	-4.95726	3.12e-08	NC	0	1	NC	-2.99568	2.4e-06	DOWN	0	1	NC	-7.74287	4.64e-13	DOWN	0	1	NC	PREDICTED: 3-ketoacyl-CoA thiolase 2, peroxisomal [Prunus mume]
ko01040~Biosynthesis of unsaturated fatty acids	TR59917|c0_g16	-2.29078	3.46e-05	DOWN	-2.69448	1.87e-07	DOWN	-0.383918	0.630099	NC	-3.65721	2.86e-09	DOWN	0	1	NC	-8.33458	1.17e-12	DOWN	0	1	NC	-4.37469	1.21e-10	NC	0	1	NC	-4.46827	1.93e-12	DOWN	0	1	NC	-4.93239	8.84e-15	DOWN	0	1	NC	PREDICTED: 3-ketoacyl-CoA thiolase 2, peroxisomal [Prunus mume]
ko01040~Biosynthesis of unsaturated fatty acids	TR59917|c0_g18	-2.85212	5.81e-07	NC	-2.60738	8.08e-07	DOWN	0.266179	0.84617	NC	-3.38469	4.47e-08	DOWN	-0.780965	0.480655	NC	-1.2053	0.0271872	DOWN	2.16151	0.0145789	UP	-1.85095	0.000530498	DOWN	-0.641104	0.731236	NC	-1.66966	0.000542137	DOWN	0.172621	0.963647	NC	-3.00681	1.67e-08	DOWN	-1.30595	0.0995736	DOWN	PREDICTED: 3-ketoacyl-CoA thiolase 2, peroxisomal [Prunus mume]
ko01040~Biosynthesis of unsaturated fatty acids	TR59917|c0_g20	-1.11649	0.0738485	DOWN	-1.5019	0.00238834	DOWN	-0.365651	0.585246	NC	-1.67627	0.000881645	DOWN	-0.176966	0.846045	NC	-1.34818	0.00877688	DOWN	0.332661	0.869518	NC	-1.36434	0.00602996	DOWN	-0.0154051	1	NC	-1.60987	0.000932042	DOWN	-0.258554	0.853244	NC	-1.97812	2.84e-05	DOWN	-0.31422	0.718153	NC	PREDICTED: 3-ketoacyl-CoA thiolase 2, peroxisomal [Prunus mume]
ko01040~Biosynthesis of unsaturated fatty acids	TR59917|c0_g21	-1.55631	0.0105701	DOWN	-3.07544	6e-08	NC	-1.50069	0.0308636	NC	-1.99487	0.000374332	DOWN	0	1	NC	-2.00294	0.000977117	DOWN	0	1	NC	-3.09062	1.24e-06	NC	0	1	NC	-2.2391	2.57e-05	DOWN	0.838594	0.587517	NC	-5.62363	5.56e-14	NC	-3.32879	0.00466857	NC	hypothetical protein PRUPE_ppa005303mg [Prunus persica]
ko01040~Biosynthesis of unsaturated fatty acids	TR59917|c0_g24	-2.11645	4.46e-05	DOWN	-3.08078	7.22e-10	DOWN	-0.944101	0.153678	NC	-3.81232	3.21e-11	DOWN	-0.736856	0.485097	NC	-5.55665	3.46e-14	NC	0	1	NC	-3.69963	6.55e-11	NC	0	1	NC	-4.18399	6.48e-14	DOWN	0	1	NC	-5.17819	1.77e-17	NC	0	1	NC	PREDICTED: 3-ketoacyl-CoA thiolase 2, peroxisomal [Prunus mume]
ko01040~Biosynthesis of unsaturated fatty acids	TR59917|c0_g25	-2.01129	1.43e-05	DOWN	-2.5694	2.43e-09	DOWN	-0.538323	0.291278	NC	-2.16062	3.88e-07	DOWN	0.407909	0.476982	NC	-2.9861	7.39e-12	DOWN	-0.81879	0.199259	NC	-2.84149	4.3e-11	DOWN	0.144769	0.972442	NC	-3.16393	2.51e-13	DOWN	-0.332649	0.669477	NC	-4.44512	2.34e-22	DOWN	-1.24703	0.0139842	DOWN	PREDICTED: 3-ketoacyl-CoA thiolase 2, peroxisomal [Prunus mume]
ko01040~Biosynthesis of unsaturated fatty acids	TR59917|c0_g26	-1.7193	0.0105629	DOWN	-2.87479	3.74e-06	NC	0	1	NC	-3.11811	8.23e-06	DOWN	0	1	NC	-2.97112	0.000101621	DOWN	0	1	NC	-3.69164	2.05e-06	NC	0	1	NC	-4.26941	9.48e-09	NC	0	1	NC	-4.95366	9.34e-11	NC	0	1	NC	hypothetical protein PRUPE_ppa005303mg [Prunus persica]
ko01040~Biosynthesis of unsaturated fatty acids	TR59917|c0_g3	-0.641414	0.437758	NC	-0.940588	0.0912761	NC	-0.280055	0.70562	NC	-0.792388	0.142868	NC	0.145779	0.90829	NC	-2.05727	0.000396508	NC	-1.25011	0.18962	NC	-1.95944	0.000650318	DOWN	0.0994128	1	NC	-1.83521	0.000356034	DOWN	0.114871	0.987609	NC	-4.41937	2.34e-11	NC	-2.53829	0.0038231	NC	PREDICTED: 3-ketoacyl-CoA thiolase 2, peroxisomal [Prunus mume]
ko01040~Biosynthesis of unsaturated fatty acids	TR59917|c0_g5	-2.92933	3.58e-10	DOWN	-3.20443	1.12e-12	DOWN	-0.256993	0.691305	NC	-3.12681	7.06e-12	DOWN	0.0757016	0.957726	NC	-3.50471	1.35e-13	DOWN	-0.370555	0.755905	NC	-3.76084	2.43e-15	DOWN	-0.254324	0.950394	NC	-3.8233	1.66e-16	DOWN	-0.0710074	0.986401	NC	-4.85721	7.15e-23	DOWN	-0.998565	0.153578	NC	PREDICTED: 3-ketoacyl-CoA thiolase 2, peroxisomal [Prunus mume]
ko01040~Biosynthesis of unsaturated fatty acids	TR59917|c0_g6	0.230243	0.921674	NC	0	1	NC	-1.46197	0.0614664	DOWN	0	1	NC	0	1	NC	0	1	NC	0	1	NC	0	1	NC	0	1	NC	0	1	NC	0	1	NC	0	1	NC	0	1	NC	PREDICTED: 3-ketoacyl-CoA thiolase 2, peroxisomal [Prunus mume]
ko01040~Biosynthesis of unsaturated fatty acids	TR59917|c0_g7	-2.15695	6.18e-05	DOWN	-2.52947	4.46e-07	DOWN	-0.352058	0.679196	NC	-2.63202	9.73e-07	DOWN	-0.105053	1	NC	-2.77584	1e-06	DOWN	-0.136285	1	NC	-3.6969	5.19e-10	DOWN	0	1	NC	-3.58629	2.06e-11	NC	0	1	NC	-4.8872	1.37e-15	DOWN	0	1	NC	PREDICTED: 3-ketoacyl-CoA thiolase 2, peroxisomal [Prunus mume]
ko01040~Biosynthesis of unsaturated fatty acids	TR59917|c0_g8	-1.54301	0.00414147	DOWN	-2.27476	2.09e-06	DOWN	-0.714045	0.229206	NC	-2.94109	2.01e-08	DOWN	-0.66841	0.393861	NC	-3.75285	1.84e-10	DOWN	0	1	NC	-3.711	8.05e-11	DOWN	0	1	NC	-3.78401	1.07e-12	DOWN	0	1	NC	-5.65027	2.16e-19	DOWN	0	1	NC	PREDICTED: 3-ketoacyl-CoA thiolase 2, peroxisomal [Prunus mume]
ko01040~Biosynthesis of unsaturated fatty acids	TR59917|c0_g9	-2.89187	1.22e-07	DOWN	-4.08375	1.11e-12	DOWN	-1.17139	0.177618	NC	-2.82645	3.67e-07	DOWN	0	1	NC	-4.57126	1.5e-10	NC	0	1	NC	-4.36126	5.37e-11	NC	0	1	NC	-4.64723	2.53e-13	NC	0	1	NC	-4.07126	1.4e-12	DOWN	0	1	NC	PREDICTED: 3-ketoacyl-CoA thiolase 2, peroxisomal [Prunus mume]
ko01040~Biosynthesis of unsaturated fatty acids	TR60651|c11_g1	0	1	NC	0	1	NC	0	1	NC	6.70285	5.92e-07	NC	6.70949	2.05e-06	NC	0	1	NC	-0.866627	0.50365	NC	8.53087	1.11e-16	UP	2.7385	0.000108443	UP	8.93673	3.04e-20	UP	0.149292	0.90287	NC	8.35416	1.33e-16	UP	-0.618719	0.303041	NC	PREDICTED: glucose and ribitol dehydrogenase-like [Prunus mume]
ko01040~Biosynthesis of unsaturated fatty acids	TR60651|c11_g2	0	1	NC	7.77012	1e-12	UP	4.61238	7.49e-10	NC	12.9565	1.38e-52	UP	5.54859	1.65e-29	UP	12.8558	5.11e-51	UP	0.057899	0.993312	NC	13.5053	2.71e-57	UP	0.542737	0.555066	NC	13.6982	1.66e-59	UP	-0.0605179	0.975381	NC	12.6234	2.67e-50	UP	-1.09573	0.0223027	DOWN	PREDICTED: glucose and ribitol dehydrogenase-like [Prunus mume]
ko01040~Biosynthesis of unsaturated fatty acids	TR60651|c11_g5	0	1	NC	2.51445	0.000225574	NC	2.13258	0.00125363	NC	9.72328	1.59e-56	NC	7.22759	1.56e-42	UP	11.0388	5.87e-68	NC	1.33085	0.008165	UP	12.0871	8.84e-78	NC	1.04145	0.0767686	UP	12.4273	8.52e-81	NC	0.319979	0.662096	NC	11.8546	1.14e-75	NC	-0.531583	0.328417	NC	PREDICTED: glucose and ribitol dehydrogenase-like [Prunus mume]
ko01040~Biosynthesis of unsaturated fatty acids	TR60830|c7_g1	-0.197039	0.953222	NC	-0.0521043	1	NC	0.166465	0.923534	NC	-0.404627	0.714909	NC	-0.353418	0.844507	NC	-0.383893	0.672759	NC	0	1	NC	-0.0149103	1	NC	0	1	NC	0.36537	0.60574	NC	0.367217	0.79924	NC	1.51273	0.0034033	UP	1.17516	0.0648866	UP	acyl-CoA oxidase 1 [Prunus persica]
ko01040~Biosynthesis of unsaturated fatty acids	TR60830|c7_g10	0.179767	0.952389	NC	-0.184264	0.85814	NC	-0.344564	0.696941	NC	0.143637	0.905892	NC	0.327899	0.735101	NC	0.0598499	0.949444	NC	-0.0774225	1	NC	-1.54252	0.0478904	DOWN	0	1	NC	-0.0315815	1	NC	1.49412	0.177197	NC	-0.553803	0.422581	NC	-0.481324	0.625009	NC	PREDICTED: peroxisomal acyl-coenzyme A oxidase 1 [Prunus mume]
ko01040~Biosynthesis of unsaturated fatty acids	TR60830|c7_g11	0.286596	0.827394	NC	-0.159596	0.866865	NC	-0.425004	0.513088	NC	-0.583315	0.340972	NC	-0.425751	0.62643	NC	-1.84098	0.00497475	DOWN	-1.24328	0.272563	NC	-1.92382	0.00179043	DOWN	0	1	NC	-1.4812	0.00767378	DOWN	0	1	NC	-1.36906	0.0100314	DOWN	0.151093	0.975615	NC	acyl-CoA oxidase 1 [Prunus persica]
ko01040~Biosynthesis of unsaturated fatty acids	TR60830|c7_g13	0.0641572	0.98735	NC	-0.370202	0.510049	NC	-0.412388	0.451845	NC	0.722836	0.10847	NC	1.09405	0.0257416	UP	0.444528	0.341928	NC	-0.272097	0.797255	NC	0.965873	0.0255259	NC	0.520767	0.624605	NC	1.1355	0.00722295	UP	0.159813	0.875341	NC	1.26882	0.00212414	UP	0.170726	0.814264	NC	acyl-CoA oxidase 1 [Prunus persica]
ko01040~Biosynthesis of unsaturated fatty acids	TR60830|c7_g6	0.822055	0.386766	NC	0.26596	0.772179	NC	-0.536294	0.449074	NC	0.664774	0.334866	NC	0.402927	0.637077	NC	-1.56818	0.100156	NC	-2.20044	0.0552635	NC	0.0932952	1	NC	1.63668	0.327093	NC	1.25622	0.0231833	UP	1.14557	0.127417	NC	1.12477	0.0389992	UP	-0.0926938	0.956827	NC	acyl-CoA oxidase 1 [Prunus persica]
ko01040~Biosynthesis of unsaturated fatty acids	TR60847|c7_g16	-0.136434	0.933098	NC	-3.41216	3.75e-13	DOWN	-3.25677	4.3e-12	DOWN	-4.3623	9.54e-17	DOWN	-0.954609	0.194488	NC	-4.31829	1.85e-15	DOWN	0	1	NC	-4.89934	1.17e-18	DOWN	0	1	NC	-4.56979	3.25e-19	DOWN	0.322359	0.918666	NC	-4.9478	2.45e-21	DOWN	-0.342739	0.839667	NC	hypothetical protein PRUPE_ppa008807mg [Prunus persica]
ko01040~Biosynthesis of unsaturated fatty acids	TR60847|c7_g17	0.0240241	1	NC	-3.52503	4.56e-12	DOWN	-3.52927	4.44e-12	DOWN	-4.52159	4.97e-14	NC	-1.00218	0.336146	NC	-4.52495	1.37e-12	DOWN	0	1	NC	-4.39695	2.65e-13	DOWN	0	1	NC	-4.04229	8.01e-14	DOWN	0	1	NC	-4.56048	1.86e-16	DOWN	0	1	NC	PREDICTED: very-long-chain 3-oxoacyl-CoA reductase 1-like [Prunus mume]
ko01040~Biosynthesis of unsaturated fatty acids	TR60847|c7_g9	0.103937	0.991862	NC	-4.84123	1.18e-06	NC	-4.9268	5.23e-07	NC	-6.34939	1.57e-05	DOWN	0	1	NC	-6.19885	5.72e-05	DOWN	0	1	NC	-6.30328	1.85e-05	DOWN	0	1	NC	-4.53905	2.05e-06	NC	0	1	NC	-6.62518	7.83e-08	DOWN	0	1	NC	PREDICTED: very-long-chain 3-oxoacyl-CoA reductase 1-like [Prunus mume]
ko01040~Biosynthesis of unsaturated fatty acids	TR62582|c0_g18	0	1	NC	0	1	NC	0	1	NC	0	1	NC	0	1	NC	4.70343	1.24e-07	NC	1.69074	0.0770163	UP	0	1	NC	-0.85897	0.59442	NC	0	1	NC	0	1	NC	4.70431	1.13e-08	NC	1.15139	0.0881379	UP	acyl-CoA oxidase 4 [Prunus persica]
ko01040~Biosynthesis of unsaturated fatty acids	TR62582|c0_g9	0	1	NC	0	1	NC	0	1	NC	0	1	NC	0	1	NC	0	1	NC	0	1	NC	0	1	NC	0	1	NC	0	1	NC	0	1	NC	6.12618	6.79e-06	UP	0.283613	0.859082	NC	PREDICTED: acyl-coenzyme A oxidase 4, peroxisomal-like isoform X1 [Pyrus x bretschneideri]
ko01040~Biosynthesis of unsaturated fatty acids	TR63050|c4_g10	0	1	NC	6.67313	1.55e-07	UP	5.7725	1.79e-07	NC	9.21395	1.52e-21	UP	2.9005	1.69e-08	UP	10.6104	8.88e-32	UP	1.55238	0.00297757	UP	10.1589	8.9e-29	UP	-0.557326	0.568246	NC	9.19339	4.49e-22	UP	-1.22047	0.0212526	DOWN	6.92854	5.58e-09	UP	-2.29421	1.02e-05	DOWN	PREDICTED: LOW QUALITY PROTEIN: acyl-[acyl-carrier-protein] desaturase 6, chloroplastic [Prunus mume]
ko01040~Biosynthesis of unsaturated fatty acids	TR63050|c4_g11	0	1	NC	5.8114	4.69e-19	NC	6.70733	9.47e-21	NC	7.22944	8.38e-30	NC	1.44949	0.00235636	UP	7.29733	5.85e-30	NC	0.0895465	0.966928	NC	5.97803	8.2e-20	NC	-1.33086	0.0242896	DOWN	5.8976	1.5e-19	NC	-0.113188	0.939672	NC	3.46619	6.3e-06	NC	-2.39818	3.43e-06	DOWN	PREDICTED: LOW QUALITY PROTEIN: acyl-[acyl-carrier-protein] desaturase 6, chloroplastic [Prunus mume]
ko01040~Biosynthesis of unsaturated fatty acids	TR63050|c4_g13	0	1	NC	5.20804	0.00341345	NC	5.21547	0.00359336	NC	8.46871	2.34e-16	NC	3.607	2.65e-09	NC	7.34513	6.42e-09	NC	-0.965121	0.175967	NC	7.30277	1.3e-09	UP	-0.14804	1	NC	7.76648	9.96e-13	NC	0.209459	0.877325	NC	6.46885	4.63e-07	UP	-1.32087	0.0340544	NC	PREDICTED: LOW QUALITY PROTEIN: acyl-[acyl-carrier-protein] desaturase 6, chloroplastic [Prunus mume]
ko01040~Biosynthesis of unsaturated fatty acids	TR63050|c4_g14	0	1	NC	10.9988	5.5e-36	UP	9.13698	1.32e-34	NC	12.2487	1.97e-46	UP	1.61494	0.000397863	UP	12.9869	3.61e-52	UP	0.895169	0.119186	NC	12.1114	3.47e-45	UP	-0.982642	0.110364	NC	10.8972	1.65e-35	UP	-1.46285	0.00238045	DOWN	8.68533	8.28e-19	UP	-2.25192	1.5e-06	DOWN	hypothetical protein PRUPE_ppa023265mg, partial [Prunus persica]
ko01040~Biosynthesis of unsaturated fatty acids	TR63050|c4_g15	0	1	NC	6.31031	3.97e-06	NC	6.32013	3.11e-06	NC	8.69618	6.37e-18	UP	2.75171	3.64e-07	NC	9.4708	1.03e-22	UP	0.929206	0.153801	NC	8.54102	1.11e-16	UP	-1.03659	0.150145	NC	7.06083	2.94e-09	UP	-1.729	0.0028859	DOWN	6.07386	1.02e-05	UP	-1.02601	0.15443	NC	PREDICTED: LOW QUALITY PROTEIN: acyl-[acyl-carrier-protein] desaturase 6, chloroplastic [Prunus mume]
ko01040~Biosynthesis of unsaturated fatty acids	TR63050|c4_g18	0	1	NC	11.0524	1.97e-36	UP	11.0638	1.85e-36	UP	12.5987	1.82e-49	UP	1.91691	1.94e-05	UP	13.2575	1.56e-54	UP	0.815786	0.16897	NC	12.2437	2.46e-46	UP	-1.12171	0.050885	DOWN	11.1064	2.91e-37	UP	-1.38618	0.00432301	DOWN	8.58018	4.29e-18	UP	-2.56227	4.55e-08	DOWN	PREDICTED: LOW QUALITY PROTEIN: acyl-[acyl-carrier-protein] desaturase 6, chloroplastic [Prunus mume]
ko01040~Biosynthesis of unsaturated fatty acids	TR63050|c4_g19	0	1	NC	7.35651	6.82e-21	NC	9.23957	3.19e-22	UP	8.96995	2.21e-32	NC	1.71789	0.000253939	UP	10.1942	4.05e-41	NC	1.27937	0.0148806	UP	9.34625	3.52e-35	NC	-0.884504	0.187057	NC	9.19465	5.67e-36	NC	-0.237188	0.782189	NC	6.93893	6.05e-18	NC	-2.2238	2.05e-06	DOWN	hypothetical protein PRUPE_ppa023265mg, partial [Prunus persica]
ko01040~Biosynthesis of unsaturated fatty acids	TR63050|c4_g2	0	1	NC	9.57769	9.43e-25	UP	8.67891	8.43e-25	NC	11.7502	4.03e-42	UP	2.5385	1.83e-08	UP	12.1253	1.16e-44	UP	0.530497	0.457083	NC	11.6848	1.6e-41	UP	-0.548265	0.555846	NC	10.7908	1.25e-34	UP	-1.14717	0.0247565	DOWN	8.87441	4.49e-20	UP	-1.94415	3.84e-05	DOWN	PREDICTED: LOW QUALITY PROTEIN: acyl-[acyl-carrier-protein] desaturase 6, chloroplastic [Prunus mume]
ko01040~Biosynthesis of unsaturated fatty acids	TR63050|c4_g20	0	1	NC	8.97303	2.21e-20	UP	8.98453	2.16e-20	UP	9.4836	1.52e-23	NC	0.886783	0.0958675	NC	10.1264	7.36e-28	UP	0.800882	0.221099	NC	9.60474	2.12e-24	UP	-0.627949	0.492642	NC	8.47619	4.55e-17	UP	-1.38265	0.00934888	DOWN	6.69719	5.56e-08	UP	-1.81371	0.00111592	DOWN	PREDICTED: LOW QUALITY PROTEIN: acyl-[acyl-carrier-protein] desaturase 6, chloroplastic [Prunus mume]
ko01040~Biosynthesis of unsaturated fatty acids	TR63050|c4_g22	0	1	NC	5.92763	4.22e-05	NC	5.93886	4.72e-05	NC	7.34623	6.81e-10	UP	1.78058	0.00759152	NC	7.85739	1.03e-11	UP	0.662899	0.475298	NC	8.00872	2.17e-13	UP	0.0431409	1	NC	6.92952	1.02e-08	UP	-1.33201	0.0499442	DOWN	6.18689	3.07e-06	UP	-0.770803	0.312848	NC	PREDICTED: LOW QUALITY PROTEIN: acyl-[acyl-carrier-protein] desaturase 6, chloroplastic [Prunus mume]
ko01040~Biosynthesis of unsaturated fatty acids	TR63050|c4_g24	0	1	NC	7.3551	1.42e-10	UP	7.36476	1.71e-10	UP	9.03487	2.76e-20	UP	2.04578	6.91e-05	UP	10.5398	3.39e-31	UP	1.66079	0.00132539	UP	9.15237	5.51e-21	UP	-1.49406	0.00795348	DOWN	8.20984	2.27e-15	UP	-1.18938	0.0383292	DOWN	7.13376	6.62e-10	UP	-1.11242	0.0668193	DOWN	PREDICTED: LOW QUALITY PROTEIN: acyl-[acyl-carrier-protein] desaturase 6, chloroplastic [Prunus mume]
ko01040~Biosynthesis of unsaturated fatty acids	TR63050|c4_g25	0	1	NC	0	1	NC	0	1	NC	8.40407	6.77e-16	NC	4.73206	2.4e-12	NC	8.94201	8.19e-19	UP	0.695808	0.375441	NC	7.1507	5.96e-09	UP	-1.89357	0.00239701	DOWN	6.39582	1.28e-06	NC	-1.0011	0.200597	NC	0	1	NC	-6.29034	1.57e-05	NC	PREDICTED: LOW QUALITY PROTEIN: acyl-[acyl-carrier-protein] desaturase 6, chloroplastic [Prunus mume]
ko01040~Biosynthesis of unsaturated fatty acids	TR63050|c4_g26	0	1	NC	9.45287	1.88e-51	NC	9.72209	3.51e-52	UP	11.7857	1.25e-71	NC	2.36109	7.35e-08	UP	12.1006	9.12e-75	NC	0.332184	0.702941	NC	11.4051	7.33e-69	NC	-0.705398	0.344754	NC	10.0424	1.28e-56	NC	-1.38686	0.00369319	DOWN	7.82701	2.44e-38	NC	-2.17554	1.13e-06	DOWN	hypothetical protein PRUPE_ppa023265mg, partial [Prunus persica]
ko01040~Biosynthesis of unsaturated fatty acids	TR63050|c4_g28	0	1	NC	10.574	1.17e-46	NC	8.62098	6.71e-43	NC	12.6164	8.28e-64	NC	2.15476	1.03e-06	UP	13.1422	7.07e-67	NC	0.582135	0.389374	NC	12.2777	1.82e-60	NC	-0.902071	0.156737	NC	11.2253	2.86e-53	NC	-1.1354	0.0231351	DOWN	9.21444	9.16e-37	NC	-1.99011	1.07e-05	DOWN	PREDICTED: LOW QUALITY PROTEIN: acyl-[acyl-carrier-protein] desaturase 6, chloroplastic [Prunus mume]
ko01040~Biosynthesis of unsaturated fatty acids	TR63050|c4_g29	0	1	NC	7.57124	1.07e-11	UP	7.57927	1.29e-11	UP	8.94695	1.17e-19	UP	1.74577	0.000711992	UP	9.91212	3.71e-26	UP	1.12348	0.0578461	UP	8.33576	1.96e-15	UP	-1.68002	0.00293329	DOWN	7.71342	1.6e-12	UP	-0.877618	0.191619	NC	0	1	NC	-3.25793	3e-06	DOWN	PREDICTED: LOW QUALITY PROTEIN: acyl-[acyl-carrier-protein] desaturase 6, chloroplastic [Prunus mume]
ko01040~Biosynthesis of unsaturated fatty acids	TR63050|c4_g4	0	1	NC	7.37836	4.49e-21	NC	9.26666	2.08e-22	UP	10.1088	6.05e-42	NC	2.84297	3.32e-10	UP	10.8656	6.29e-47	NC	0.812355	0.176266	NC	10.3323	1.42e-43	NC	-0.569693	0.525557	NC	9.22291	3.23e-36	NC	-1.19755	0.017377	DOWN	6.91605	8e-18	NC	-2.28108	1.12e-06	DOWN	PREDICTED: LOW QUALITY PROTEIN: acyl-[acyl-carrier-protein] desaturase 6, chloroplastic [Prunus mume]
ko01040~Biosynthesis of unsaturated fatty acids	TR63050|c4_g5	0	1	NC	0	1	NC	0	1	NC	7.95235	3.44e-13	NC	2.41572	6.11e-05	NC	8.04921	9.29e-13	NC	0.253939	0.902323	NC	7.69837	1.23e-11	UP	-0.45434	0.814616	NC	6.88347	1.41e-08	UP	-1.0665	0.133043	NC	0	1	NC	-3.65377	5.05e-05	NC	PREDICTED: LOW QUALITY PROTEIN: acyl-[acyl-carrier-protein] desaturase 6, chloroplastic [Prunus mume]
ko01040~Biosynthesis of unsaturated fatty acids	TR63050|c4_g7	0	1	NC	8.16953	3.78e-15	UP	8.17997	4.45e-15	UP	9.48711	1.39e-23	NC	1.67982	0.000793385	NC	10.354	1.3e-29	NC	1.02504	0.0846897	NC	9.17229	3.85e-21	UP	-1.28621	0.0334795	NC	8.5924	7.75e-18	UP	-0.83176	0.187859	NC	0	1	NC	-3.95943	5.28e-10	DOWN	PREDICTED: LOW QUALITY PROTEIN: acyl-[acyl-carrier-protein] desaturase 6, chloroplastic [Prunus mume]
ko01040~Biosynthesis of unsaturated fatty acids	TR63050|c4_g8	0	1	NC	7.22481	1.25e-27	NC	10.4062	3.84e-31	UP	9.91973	5.96e-51	NC	2.74749	6.32e-10	UP	10.1014	1.04e-50	NC	0.209174	0.849947	NC	9.45823	1.51e-46	NC	-0.659391	0.4081	NC	8.18649	1.51e-35	NC	-1.31196	0.00764553	DOWN	5.39199	3.37e-15	NC	-2.75152	4.09e-09	DOWN	PREDICTED: LOW QUALITY PROTEIN: acyl-[acyl-carrier-protein] desaturase 6, chloroplastic [Prunus mume]
ko01040~Biosynthesis of unsaturated fatty acids	TR63922|c0_g13	0	1	NC	0	1	NC	0	1	NC	0	1	NC	0	1	NC	7.37086	2.55e-09	UP	2.85244	0.000838542	NC	5.938	0.000189889	NC	-1.52765	0.101764	NC	6.13316	8.84e-06	NC	-0.0576327	1	NC	0	1	NC	-1.06219	0.24747	NC	hypothetical protein PRUPE_ppa009414mg [Prunus persica]
ko01040~Biosynthesis of unsaturated fatty acids	TR63922|c0_g19	0.0867311	0.990128	NC	0.309018	0.716937	NC	0.242883	0.763288	NC	-0.664844	0.413198	NC	-0.973897	0.233505	NC	-0.874395	0.330972	NC	0	1	NC	-1.3436	0.0853945	NC	0	1	NC	-0.717103	0.292279	NC	0.617713	0.734337	NC	-2.39334	0.00140128	DOWN	-1.63565	0.15443	NC	PREDICTED: 3-oxoacyl-[acyl-carrier-protein] reductase, chloroplastic-like [Prunus mume]
ko01040~Biosynthesis of unsaturated fatty acids	TR63922|c0_g20	0.00122879	1	NC	0.492078	0.489334	NC	0.512649	0.459235	NC	1.06452	0.0678544	UP	0.574603	0.420086	NC	1.63815	0.00306004	UP	0.579879	0.602403	NC	0.83917	0.174771	NC	-0.796749	0.50093	NC	1.15655	0.0280398	UP	0.304825	0.806008	NC	0.700206	0.198332	NC	-0.42059	0.588495	NC	hypothetical protein PRUPE_ppa009414mg [Prunus persica]
ko01040~Biosynthesis of unsaturated fatty acids	TR63922|c0_g21	-0.0367595	1	NC	0.288854	0.753671	NC	0.347451	0.701915	NC	-0.42453	0.620089	NC	-0.71394	0.438041	NC	-1.0421	0.295703	NC	0	1	NC	-1.56353	0.0499672	NC	0	1	NC	-0.668133	0.424677	NC	0	1	NC	-1.49834	0.0401232	DOWN	0	1	NC	hypothetical protein PRUPE_ppa009414mg [Prunus persica]
ko01040~Biosynthesis of unsaturated fatty acids	TR63922|c0_g25	-0.688124	0.353511	NC	-1.01239	0.0435837	DOWN	-0.303728	0.644618	NC	-0.204381	0.717176	NC	0.809196	0.154553	NC	-0.0532242	0.951695	NC	0.158441	0.926317	NC	-0.480928	0.33796	NC	-0.426859	0.779988	NC	-0.500705	0.302079	NC	-0.0297284	1	NC	-1.13813	0.0112992	DOWN	-0.594567	0.347545	NC	hypothetical protein PRUPE_ppa009414mg [Prunus persica]
ko01040~Biosynthesis of unsaturated fatty acids	TR64065|c2_g1	-0.0707325	0.992375	NC	-1.19183	0.035157	DOWN	-1.10125	0.0527708	DOWN	-0.849175	0.12751	NC	0.341067	0.695631	NC	-1.1928	0.0488996	DOWN	-0.336112	0.891113	NC	-0.782993	0.164626	NC	0.408023	0.917907	NC	-0.875253	0.0878699	NC	-0.103391	0.974012	NC	-0.876112	0.079441	NC	0.0365383	1	NC	hypothetical protein PRUPE_ppa002439m1g, partial [Prunus persica]
ko01040~Biosynthesis of unsaturated fatty acids	TR64065|c2_g2	-0.549129	0.452903	NC	-1.35917	0.00204691	DOWN	-0.788646	0.0973366	NC	-0.663559	0.131772	NC	0.697159	0.168589	NC	-0.683639	0.113404	NC	-0.0134905	1	NC	-0.41348	0.353883	NC	0.270184	0.875395	NC	-0.334468	0.449597	NC	0.0686204	0.968068	NC	-0.477732	0.251527	NC	-0.103676	0.898484	NC	acyl-CoA oxidase 3 [Prunus persica]
ko01040~Biosynthesis of unsaturated fatty acids	TR64993|c4_g2	0.519322	0.4917	NC	1.32568	0.00261084	UP	0.827281	0.0779404	NC	1.69427	5.55e-05	UP	0.369109	0.513154	NC	1.4085	0.000745423	UP	-0.279425	0.770557	NC	1.63224	8.6e-05	UP	0.22355	0.912162	NC	1.80368	1.27e-05	UP	0.160551	0.866792	NC	1.54982	0.000133864	UP	-0.211663	0.751574	NC	acyl-CoA oxidase 4 [Prunus persica]
ko01040~Biosynthesis of unsaturated fatty acids	TR66550|c2_g4	0	1	NC	0	1	NC	0	1	NC	0	1	NC	0	1	NC	0	1	NC	0	1	NC	0	1	NC	0	1	NC	0	1	NC	0	1	NC	7.89338	7.87e-14	UP	2.75808	1.44e-05	UP	hypothetical protein PRUPE_ppa026460mg [Prunus persica]
ko00061~Fatty acid biosynthesis	TR19491|c0_g1	0	1	NC	0	1	NC	0	1	NC	0	1	NC	0	1	NC	0	1	NC	0	1	NC	0	1	NC	0	1	NC	0	1	NC	0	1	NC	3.65445	6.86e-08	NC	1.83139	0.00746658	UP	hypothetical protein EUGRSUZ_F01499 [Eucalyptus grandis]
ko00061~Fatty acid biosynthesis	TR21437|c0_g1	-0.680373	0.381423	NC	0.0332969	0.982726	NC	0.736243	0.181183	NC	0.933167	0.047805	NC	0.90388	0.0914676	NC	0.341325	0.51929	NC	-0.584184	0.487726	NC	0.113678	0.878709	NC	-0.226241	0.93755	NC	0.273929	0.59523	NC	0.14661	0.916545	NC	-1.44075	0.00235324	DOWN	-1.67531	0.00198706	DOWN	hypothetical protein PRUPE_ppa006858mg [Prunus persica]
ko00061~Fatty acid biosynthesis	TR26110|c0_g1	-0.541165	0.682763	NC	-1.77361	0.0113987	DOWN	-1.21246	0.142862	NC	-2.4587	0.00229666	NC	0	1	NC	-2.40377	0.00771767	NC	0	1	NC	-1.3827	0.0674245	DOWN	0	1	NC	-2.1928	0.00203285	NC	0	1	NC	-2.5572	0.00039362	DOWN	0	1	NC	hypothetical protein PRUPE_ppa007872mg [Prunus persica]
ko00061~Fatty acid biosynthesis	TR32035|c0_g2	-0.470231	0.689263	NC	-0.270696	0.718709	NC	0.219318	0.789538	NC	0.228522	0.719495	NC	0.500218	0.497197	NC	0.234869	0.746641	NC	0.013371	1	NC	-0.409372	0.520776	NC	-0.640326	0.700567	NC	-1.0472	0.0489091	DOWN	-0.646234	0.521927	NC	-2.25903	0.000107884	DOWN	-1.17708	0.192704	NC	PREDICTED: acyl-[acyl-carrier-protein] desaturase, chloroplastic-like [Prunus mume]
ko00061~Fatty acid biosynthesis	TR32035|c0_g4	-0.598041	0.698101	NC	0.988374	0.122094	NC	1.60705	0.0128998	NC	2.40695	7.3e-06	UP	1.42247	0.0115659	UP	1.82039	0.00197696	UP	-0.575863	0.53232	NC	1.63627	0.00541729	UP	-0.184719	0.985754	NC	1.53744	0.0053809	UP	-0.113507	0.966299	NC	0.64354	0.307635	NC	-0.852151	0.224215	NC	PREDICTED: acyl-[acyl-carrier-protein] desaturase, chloroplastic-like [Prunus mume]
ko00061~Fatty acid biosynthesis	TR33055|c0_g1	0.526612	0.646554	NC	0.500888	0.486469	NC	-0.00437568	1	NC	0.616963	0.341782	NC	0.120926	0.930051	NC	1.29193	0.0223696	UP	0.679425	0.50365	NC	1.90884	0.000213625	UP	0.613696	0.648081	NC	1.39894	0.0061611	UP	-0.519105	0.528693	NC	2.66292	2.05e-08	UP	1.30826	0.0138124	UP	PREDICTED: probable acyl-activating enzyme 16, chloroplastic [Prunus mume]
ko00061~Fatty acid biosynthesis	TR37879|c0_g1	0.158703	0.970433	NC	-0.0420888	1	NC	-0.180838	0.863039	NC	1.39191	0.0105379	UP	1.43448	0.0210142	UP	2.42459	2.77e-06	UP	1.03633	0.14483	NC	2.36531	2.64e-06	UP	-0.0628279	1	NC	2.55774	2.03e-07	UP	0.183981	0.875343	NC	2.34134	1.2e-06	UP	-0.173079	0.837548	NC	PREDICTED: acyl-[acyl-carrier-protein] desaturase, chloroplastic-like [Prunus mume]
ko00061~Fatty acid biosynthesis	TR40170|c0_g1	0	1	NC	0	1	NC	0	1	NC	0	1	NC	0	1	NC	0	1	NC	0	1	NC	0	1	NC	0	1	NC	0	1	NC	0	1	NC	7.71965	7.36e-13	UP	2.71946	3.27e-05	UP	hypothetical protein PRUPE_ppa002256mg [Prunus persica]
ko00061~Fatty acid biosynthesis	TR42452|c0_g2	1.20334	0.161399	NC	4.2603	2.11e-16	UP	3.07584	1.65e-10	UP	1.57476	0.011839	NC	-2.67953	1.34e-07	DOWN	0	1	NC	-0.618194	0.602403	NC	1.27702	0.0630462	NC	0.32875	0.905303	NC	0.493232	0.559566	NC	-0.790392	0.397575	NC	0.97056	0.112229	NC	0.506852	0.54707	NC	PREDICTED: putative ribonuclease H protein At1g65750 [Prunus mume]
ko00061~Fatty acid biosynthesis	TR43553|c0_g1	0	1	NC	0	1	NC	0	1	NC	0	1	NC	0	1	NC	0	1	NC	0	1	NC	3.00078	9.27e-06	UP	0.832127	0.568246	NC	2.83078	2.85e-05	UP	-0.190873	0.892373	NC	3.84292	2.05e-10	UP	1.04802	0.0856056	UP	PREDICTED: long chain acyl-CoA synthetase 1-like [Malus domestica]
ko00061~Fatty acid biosynthesis	TR44686|c0_g1	0	1	NC	0	1	NC	0	1	NC	0	1	NC	0	1	NC	0	1	NC	0	1	NC	0	1	NC	0	1	NC	0	1	NC	0	1	NC	6.71522	3.96e-08	UP	4.12591	5.75e-05	NC	hypothetical protein PRUPE_ppa002256mg [Prunus persica]
ko00061~Fatty acid biosynthesis	TR44686|c0_g3	0	1	NC	0	1	NC	0	1	NC	0	1	NC	0	1	NC	0	1	NC	0	1	NC	0	1	NC	0	1	NC	0	1	NC	0	1	NC	7.33676	6.88e-11	UP	3.06124	3.85e-05	UP	PREDICTED: long chain acyl-CoA synthetase 7, peroxisomal-like [Eucalyptus grandis]
ko00061~Fatty acid biosynthesis	TR44708|c0_g1	-0.184117	0.886008	NC	0.208019	0.730207	NC	0.41312	0.438669	NC	-0.661716	0.141311	NC	-0.869654	0.0813953	NC	-1.46463	0.000831395	DOWN	-0.796805	0.227276	NC	-1.78491	4.26e-05	DOWN	-0.319559	0.855393	NC	-1.49929	0.000418587	DOWN	0.273682	0.759169	NC	-2.38053	2.98e-08	DOWN	-0.842761	0.12199	NC	hypothetical protein PRUPE_ppa012082mg [Prunus persica]
ko00061~Fatty acid biosynthesis	TR45019|c0_g1	0.0355481	1	NC	3.89245	1.45e-15	UP	3.87241	2.5e-15	UP	-1.98363	0.0168294	NC	-5.87655	3.69e-21	NC	-0.571163	0.478217	NC	0	1	NC	6.48707	5.6e-36	NC	7.0391	1.32e-33	NC	0.619446	0.294074	NC	-5.86152	1.14e-29	NC	2.52523	2.05e-07	NC	1.94764	0.000275517	NC	PREDICTED: uncharacterized protein LOC103328879 [Prunus mume]
ko00061~Fatty acid biosynthesis	TR49015|c0_g1	-0.194609	0.872283	NC	0.581889	0.237881	NC	0.798111	0.0897154	NC	0.747013	0.0842629	NC	0.165747	0.803295	NC	1.00702	0.0159952	UP	0.264899	0.785948	NC	0.46677	0.286488	NC	-0.540972	0.555388	NC	-0.164376	0.723861	NC	-0.641651	0.274498	NC	-1.64417	5.23e-05	DOWN	-1.43618	0.00188558	DOWN	hypothetical protein PRUPE_ppa009593mg [Prunus persica]
ko00061~Fatty acid biosynthesis	TR50123|c0_g3	0.901417	0.134845	NC	0.671186	0.177184	NC	-0.20862	0.729374	NC	0.890567	0.0440007	NC	0.22156	0.733428	NC	1.03819	0.0165258	UP	0.154299	0.910987	NC	1.05571	0.0138437	UP	0.0172997	1	NC	0.706854	0.101055	NC	-0.357792	0.628014	NC	1.07028	0.00958581	UP	0.402048	0.496329	NC	hypothetical protein PRUPE_ppa010537mg [Prunus persica]
ko00061~Fatty acid biosynthesis	TR50614|c0_g3	0	1	NC	0	1	NC	0	1	NC	0	1	NC	0	1	NC	0	1	NC	0	1	NC	0	1	NC	0	1	NC	0	1	NC	0	1	NC	2.799	0.00028084	UP	0.960341	0.279408	NC	hypothetical protein PRUPE_ppa001880mg [Prunus persica]
ko00061~Fatty acid biosynthesis	TR52067|c0_g2	-0.759658	0.246628	NC	1.57126	0.000332498	UP	2.35375	6.42e-08	UP	2.79455	6.59e-11	UP	1.2272	0.00814382	UP	3.70797	2.74e-17	UP	0.918812	0.104284	NC	2.9975	2.56e-12	UP	-0.711099	0.340102	NC	1.94431	3.19e-06	UP	-1.06434	0.0363969	DOWN	0.0682406	0.890461	NC	-1.83461	5.68e-05	DOWN	fatty acyl-ACP thioesterase A [Prunus sibirica]
ko00061~Fatty acid biosynthesis	TR52836|c2_g6	0	1	NC	0	1	NC	0	1	NC	6.61911	8.51e-07	UP	6.62362	2.93e-06	UP	0	1	NC	-2.13156	0.0640578	NC	0	1	NC	0	1	NC	0	1	NC	0	1	NC	0	1	NC	0	1	NC	PREDICTED: stearoyl-[acyl-carrier-protein] 9-desaturase 6, chloroplastic-like, partial [Ziziphus jujuba]
ko00061~Fatty acid biosynthesis	TR52928|c0_g7	-0.196737	0.871228	NC	0.182519	0.764253	NC	0.401965	0.445457	NC	1.26374	0.0026971	UP	1.08487	0.0208131	UP	1.90369	4.73e-06	UP	0.644751	0.320409	NC	1.44288	0.00050221	UP	-0.462152	0.659264	NC	1.44815	0.00042767	UP	-0.00523416	1	NC	-0.283658	0.507591	NC	-1.68335	0.000206253	DOWN	hypothetical protein PRUPE_ppa002255mg [Prunus persica]
ko00061~Fatty acid biosynthesis	TR53230|c2_g10	0.131595	0.950628	NC	1.6955	0.000192088	UP	1.5862	0.000539669	UP	1.78143	6.45e-05	UP	0.0866265	0.92736	NC	1.77233	7.35e-05	UP	-0.00519277	1	NC	0.726488	0.125864	NC	-1.04624	0.116483	NC	-0.911465	0.057663	NC	-1.64837	0.00294396	DOWN	-3.13368	5.13e-09	DOWN	-2.18014	0.000792323	DOWN	hypothetical protein PRUPE_ppa005228mg [Prunus persica]
ko00061~Fatty acid biosynthesis	TR53230|c2_g12	-0.117241	1	NC	1.46407	0.010111	UP	1.60237	0.00565342	UP	1.06186	0.0922907	NC	-0.401692	0.582634	NC	0.655436	0.370977	NC	-0.399448	0.831404	NC	0.713208	0.316886	NC	0.0565364	1	NC	-2.71947	0.0014616	NC	-3.40386	0.000357736	NC	-1.6363	0.0202879	NC	0	1	NC	hypothetical protein PRUPE_ppa005228mg [Prunus persica]
ko00061~Fatty acid biosynthesis	TR53230|c2_g9	0.0102218	1	NC	1.33006	0.00244782	UP	1.34222	0.00234386	UP	1.98562	2.18e-06	UP	0.657245	0.191862	NC	1.87545	6.54e-06	UP	-0.105741	0.949792	NC	0.607672	0.157945	NC	-1.26838	0.0194023	DOWN	-0.788354	0.0601303	NC	-1.40739	0.00334201	DOWN	-2.42203	7.3e-09	DOWN	-1.59629	0.000584306	DOWN	hypothetical protein PRUPE_ppa005228mg [Prunus persica]
ko00061~Fatty acid biosynthesis	TR53878|c1_g1	-0.509115	0.557231	NC	0.046603	0.971161	NC	0.576353	0.301044	NC	0.750594	0.112864	NC	0.702417	0.202937	NC	0.521393	0.280575	NC	-0.225425	0.866746	NC	0.163432	0.774146	NC	-0.359261	0.828969	NC	-0.868006	0.0657733	NC	-1.03859	0.087236	DOWN	-2.56029	2.63e-07	DOWN	-1.65271	0.00579445	DOWN	PREDICTED: malonyl-CoA-acyl carrier protein transacylase, mitochondrial [Prunus mume]
ko00061~Fatty acid biosynthesis	TR53878|c1_g2	0	1	NC	0	1	NC	0	1	NC	0.445101	0.581736	NC	0.894003	0.312213	NC	0	1	NC	0.0489391	1	NC	1.14736	0.0669474	UP	0.652803	0.772352	NC	0	1	NC	-1.9602	0.0169939	DOWN	0	1	NC	0	1	NC	PREDICTED: malonyl-CoA-acyl carrier protein transacylase, mitochondrial [Prunus mume]
ko00061~Fatty acid biosynthesis	TR53878|c1_g4	-0.602101	0.392115	NC	0.294731	0.598357	NC	0.919416	0.048382	NC	1.23411	0.00350646	UP	0.941398	0.0496769	NC	1.48016	0.000385349	UP	0.250551	0.803942	NC	0.820792	0.0527545	NC	-0.660268	0.406521	NC	-0.217011	0.637297	NC	-1.04841	0.0409899	DOWN	-1.82136	1.03e-05	DOWN	-1.56342	0.000795978	DOWN	PREDICTED: malonyl-CoA-acyl carrier protein transacylase, mitochondrial [Prunus mume]
ko00061~Fatty acid biosynthesis	TR53878|c1_g5	-0.498602	0.692922	NC	-0.285641	0.743095	NC	0.232768	0.840492	NC	-0.187125	0.846605	NC	0.0995431	0.976897	NC	0.846582	0.166473	NC	1.0355	0.275327	NC	-0.0536703	1	NC	-0.89482	0.50475	NC	-2.15651	0.00160664	NC	-2.0963	0.02352	NC	-2.81442	0.000176535	DOWN	0	1	NC	PREDICTED: malonyl-CoA-acyl carrier protein transacylase, mitochondrial [Prunus mume]
ko00061~Fatty acid biosynthesis	TR53878|c1_g6	-0.371791	0.683039	NC	0.181709	0.771835	NC	0.576296	0.256685	NC	0.87981	0.0437445	NC	0.700541	0.170141	NC	1.31819	0.00188111	UP	0.44386	0.572101	NC	0.838374	0.0507994	NC	-0.480343	0.648904	NC	-0.496043	0.26279	NC	-1.34478	0.00664681	DOWN	-1.81969	1.88e-05	DOWN	-1.28082	0.00987321	DOWN	PREDICTED: uncharacterized protein LOC103331694 [Prunus mume]
ko00061~Fatty acid biosynthesis	TR53989|c1_g16	0.0867883	0.973874	NC	-0.55471	0.293412	NC	-0.621982	0.230442	NC	-0.947258	0.0434568	NC	-0.393622	0.548482	NC	-1.21995	0.0102322	DOWN	-0.266482	0.855605	NC	-0.962356	0.0373276	NC	0.257039	0.931065	NC	-1.23783	0.00572198	DOWN	-0.287806	0.769878	NC	-1.97876	9.88e-06	DOWN	-0.697675	0.257937	NC	PREDICTED: uncharacterized protein LOC103329132 [Prunus mume]
ko00061~Fatty acid biosynthesis	TR53989|c1_g3	-0.505206	0.588407	NC	-1.03269	0.0539154	DOWN	-0.508829	0.438955	NC	-1.04953	0.0508105	DOWN	-0.0201075	1	NC	-0.387657	0.529784	NC	0.664773	0.533234	NC	-0.490925	0.353014	NC	-0.102398	1	NC	-0.754318	0.14196	NC	-0.276292	0.816735	NC	0.0820442	0.873684	NC	0.88058	0.14773	NC	PREDICTED: long chain acyl-CoA synthetase 8 [Prunus mume]
ko00061~Fatty acid biosynthesis	TR54448|c2_g1	0.272618	0.79476	NC	-1.28934	0.00439012	DOWN	-1.54064	0.000548736	DOWN	-0.708565	0.114915	NC	0.582548	0.286594	NC	-0.709854	0.11095	NC	0.00445148	1	NC	-0.806006	0.0658389	NC	-0.0964838	0.996367	NC	-0.581857	0.178292	NC	0.215439	0.812023	NC	-1.15351	0.00527152	DOWN	-0.540796	0.34107	NC	PREDICTED: short-chain type dehydrogenase/reductase-like [Prunus mume]
ko00061~Fatty acid biosynthesis	TR54448|c2_g3	0.483567	0.599787	NC	-1.90043	0.000350153	DOWN	-2.36336	4.18e-06	DOWN	-2.6485	1.14e-05	DOWN	-0.75183	0.400328	NC	-3.59775	3.53e-07	DOWN	0	1	NC	-3.36907	3.58e-07	DOWN	0	1	NC	-2.73205	7.8e-07	DOWN	0	1	NC	-3.59192	1.28e-09	DOWN	0	1	NC	PREDICTED: short-chain type dehydrogenase/reductase-like [Prunus mume]
ko00061~Fatty acid biosynthesis	TR54496|c0_g2	0	1	NC	0	1	NC	0	1	NC	0	1	NC	0	1	NC	0	1	NC	0	1	NC	1.86923	0.0098958	UP	0.592855	0.846024	NC	0	1	NC	-0.866916	0.448354	NC	1.34186	0.0648419	UP	0.365296	0.786442	NC	PREDICTED: probable acyl-activating enzyme 16, chloroplastic [Prunus mume]
ko00061~Fatty acid biosynthesis	TR54496|c0_g4	0	1	NC	1.4033	0.150424	NC	0.669583	0.546193	NC	0	1	NC	-0.38772	0.861047	NC	0	1	NC	0	1	NC	0	1	NC	0	1	NC	0	1	NC	0	1	NC	3.69147	3.55e-09	UP	2.15271	0.000618885	UP	PREDICTED: probable acyl-activating enzyme 16, chloroplastic [Prunus mume]
ko00061~Fatty acid biosynthesis	TR54496|c0_g5	1.12041	0.231084	NC	0.5026	0.586148	NC	-0.598576	0.4626	NC	1.35249	0.0496275	NC	0.852051	0.311653	NC	1.65664	0.0210023	NC	0.313783	0.899043	NC	2.26234	0.000170161	NC	0.602057	0.713085	NC	1.53779	0.0124159	NC	-0.739084	0.361741	NC	2.62964	1.35e-06	NC	1.13132	0.0646	UP	PREDICTED: probable acyl-activating enzyme 16, chloroplastic [Prunus mume]
ko00061~Fatty acid biosynthesis	TR55263|c0_g1	0	1	NC	0	1	NC	0	1	NC	0	1	NC	0	1	NC	0	1	NC	0	1	NC	0	1	NC	0	1	NC	4.30256	2.95e-07	NC	2.18684	0.02352	NC	6.00603	6.1e-17	NC	1.72821	0.00187701	UP	PREDICTED: long chain acyl-CoA synthetase 6, peroxisomal [Prunus mume]
ko00061~Fatty acid biosynthesis	TR55513|c0_g1	0.171764	0.89548	NC	0.378517	0.47807	NC	0.230895	0.690379	NC	2.48776	3.64e-09	UP	2.11465	1.62e-06	UP	3.22288	4.93e-14	UP	0.740125	0.227123	NC	2.89592	7.6e-12	UP	-0.327911	0.808407	NC	1.98351	1.61e-06	UP	-0.923569	0.0778532	NC	-0.0635692	0.893215	NC	-2.00226	7.86e-06	DOWN	PREDICTED: acetyl-coenzyme A carboxylase carboxyl transferase subunit alpha, chloroplastic [Prunus mume]
ko00061~Fatty acid biosynthesis	TR55784|c0_g1	-1.58743	0.0872136	NC	-0.430953	0.620921	NC	1.17873	0.177618	NC	-0.892804	0.253294	NC	-0.462088	0.740673	NC	-1.71447	0.050297	NC	0	1	NC	-6.10893	7.98e-05	DOWN	0	1	NC	-6.35144	1.28e-06	DOWN	0	1	NC	-4.49048	4.38e-06	NC	0	1	NC	PREDICTED: probable acyl-activating enzyme 6 [Prunus mume]
ko00061~Fatty acid biosynthesis	TR55784|c0_g6	0	1	NC	2.12032	0.0011709	UP	5.30772	1.54e-08	NC	1.92959	0.00516426	UP	-0.18151	0.875278	NC	0	1	NC	-1.05021	0.373161	NC	0	1	NC	0	1	NC	0	1	NC	0	1	NC	0	1	NC	0	1	NC	PREDICTED: probable acyl-activating enzyme 6 [Prunus mume]
ko00061~Fatty acid biosynthesis	TR55963|c6_g11	-0.953182	0.298007	NC	1.07801	0.052927	NC	2.05309	0.000213993	NC	1.51448	0.00305922	UP	0.442386	0.503821	NC	2.84543	4.55e-09	UP	1.33762	0.0221198	UP	2.11119	1.63e-05	UP	-0.7349	0.422019	NC	1.09421	0.030537	NC	-1.02501	0.0964792	DOWN	2.46096	1.55e-07	UP	1.40575	0.00730519	UP	hypothetical protein PRUPE_ppa019594mg, partial [Prunus persica]
ko00061~Fatty acid biosynthesis	TR55969|c0_g3	0.120866	0.943518	NC	0.62084	0.209903	NC	0.521626	0.308741	NC	1.35674	0.00146606	UP	0.736716	0.141932	NC	2.1282	4.68e-07	UP	0.775945	0.20307	NC	1.39448	0.000912094	UP	-0.734632	0.3239	NC	1.13171	0.00676279	UP	-0.274104	0.72944	NC	-0.511929	0.228076	NC	-1.59794	0.000591847	DOWN	PREDICTED: uncharacterized protein LOC103319171 [Prunus mume]
ko00061~Fatty acid biosynthesis	TR55969|c0_g6	0.173874	0.912154	NC	0.655079	0.222782	NC	0.503646	0.378699	NC	0.99956	0.0376029	NC	0.345494	0.597027	NC	1.38856	0.00277249	UP	0.393777	0.6914	NC	1.03763	0.0262418	UP	-0.351341	0.830538	NC	0.560357	0.239951	NC	-0.487893	0.515983	NC	-0.944452	0.0528348	NC	-1.46417	0.00729024	DOWN	PREDICTED: uncharacterized protein LOC103319171 [Prunus mume]
ko00061~Fatty acid biosynthesis	TR56731|c0_g2	-0.338794	0.718046	NC	0.989125	0.0314127	NC	1.34942	0.00244635	UP	1.66289	8.26e-05	UP	0.6748	0.181311	NC	1.7523	2.9e-05	UP	0.0947045	0.958791	NC	0.803835	0.0604172	NC	-0.948952	0.132079	NC	0.269413	0.553339	NC	-0.545922	0.389011	NC	-1.41267	0.000632648	DOWN	-1.63822	0.000443416	DOWN	hypothetical protein PRUPE_ppa006875mg [Prunus persica]
ko00061~Fatty acid biosynthesis	TR56731|c0_g31	-0.975628	0.281162	NC	0.904324	0.12268	NC	1.90104	0.000809904	UP	1.73882	0.00054092	UP	0.836723	0.157779	NC	2.1746	1.43e-05	UP	0.441134	0.641785	NC	0.68525	0.264767	NC	-1.48675	0.0333394	DOWN	0.251696	0.671283	NC	-0.443926	0.67103	NC	-1.79367	0.00445838	DOWN	-2.00023	0.00462242	DOWN	hypothetical protein PRUPE_ppa006875mg [Prunus persica]
ko00061~Fatty acid biosynthesis	TR57859|c0_g2	-0.385517	0.652359	NC	0.00136996	1	NC	0.408637	0.435087	NC	1.1189	0.00804592	UP	1.11925	0.0164057	UP	1.48959	0.000332195	UP	0.375505	0.647748	NC	0.858838	0.0408277	NC	-0.631678	0.434575	NC	0.131883	0.780198	NC	-0.738529	0.18753	NC	-0.815146	0.0447575	NC	-0.901636	0.0675894	NC	hypothetical protein PRUPE_ppa003597mg [Prunus persica]
ko00061~Fatty acid biosynthesis	TR57898|c1_g1	-1.36624	0.119467	NC	4.64224	2.44e-21	UP	6.02988	1.12e-28	NC	6.58394	3.66e-37	UP	1.94607	1.33e-05	UP	7.6639	2.1e-46	UP	1.0853	0.0420927	UP	6.96072	1.51e-40	UP	-0.705933	0.346671	NC	5.57884	4.42e-29	UP	-1.3931	0.00369319	DOWN	2.96667	3.96e-10	UP	-2.57468	1.56e-08	DOWN	hypothetical protein PRUPE_ppa004714mg [Prunus persica]
ko00061~Fatty acid biosynthesis	TR58179|c0_g2	-0.331115	0.72202	NC	-0.553149	0.267958	NC	-0.200155	0.735841	NC	0.192136	0.695482	NC	0.747362	0.131419	NC	0.0737786	0.894113	NC	-0.112352	0.944607	NC	0.0303515	0.96254	NC	-0.0434796	1	NC	-0.515898	0.227078	NC	-0.557136	0.368512	NC	-2.13029	2.36e-07	DOWN	-1.57912	0.000602158	DOWN	hypothetical protein PRUPE_ppa002540mg [Prunus persica]
ko00061~Fatty acid biosynthesis	TR58179|c0_g6	-0.229845	0.872975	NC	-0.708227	0.234025	NC	-0.458926	0.5095	NC	-1.91878	0.00165722	DOWN	-1.21189	0.13123	NC	-2.76188	0.000101621	NC	0	1	NC	-2.35169	0.000204343	NC	0	1	NC	-3.14127	6.58e-07	DOWN	0	1	NC	-3.07497	5.62e-07	DOWN	0	1	NC	PREDICTED: long chain acyl-CoA synthetase 4 [Prunus mume]
ko00061~Fatty acid biosynthesis	TR58537|c1_g2	-0.432458	0.605664	NC	0.622684	0.206627	NC	1.07774	0.018815	UP	1.43343	0.000715049	UP	0.813548	0.0984725	NC	1.86822	8.38e-06	UP	0.439775	0.570481	NC	1.33984	0.00138164	UP	-0.529614	0.574183	NC	0.602111	0.158588	NC	-0.748612	0.18549	NC	-1.03286	0.0126162	DOWN	-1.59074	0.000629554	DOWN	hypothetical protein PRUPE_ppa004053mg [Prunus persica]
ko00061~Fatty acid biosynthesis	TR58537|c1_g3	-0.308213	0.74836	NC	0.601563	0.220024	NC	0.931884	0.0432926	NC	1.57589	0.000169467	UP	0.974915	0.0400781	NC	1.70922	3.88e-05	UP	0.137624	0.919877	NC	1.2986	0.00174722	UP	-0.411659	0.716423	NC	0.459604	0.285182	NC	-0.849934	0.114237	NC	-0.90549	0.0258115	NC	-1.32041	0.00472319	DOWN	hypothetical protein PRUPE_ppa004053mg [Prunus persica]
ko00061~Fatty acid biosynthesis	TR58987|c1_g5	0.630396	0.452791	NC	0.134449	0.879316	NC	-0.47513	0.419663	NC	-0.38013	0.539332	NC	-0.516882	0.463661	NC	-0.0885527	0.94669	NC	0.295437	0.857331	NC	-0.190815	0.787129	NC	-0.101774	1	NC	-0.646523	0.222283	NC	-0.465373	0.648863	NC	-1.12397	0.027367	DOWN	-0.445687	0.606107	NC	PREDICTED: 3-oxoacyl-[acyl-carrier-protein] reductase 4-like isoform X1 [Prunus mume]
ko00061~Fatty acid biosynthesis	TR59632|c1_g1	-0.433143	0.691794	NC	1.02244	0.0442881	UP	1.47767	0.00290766	UP	2.21577	1.19e-06	UP	1.19487	0.0165046	UP	2.52918	2.98e-08	UP	0.317055	0.752139	NC	2.19089	1.49e-06	UP	-0.33985	0.818364	NC	0.402443	0.427919	NC	-1.79585	0.00041187	DOWN	-1.68994	0.000983483	DOWN	-2.05267	0.000412969	DOWN	PREDICTED: 3-oxoacyl-[acyl-carrier-protein] reductase 4 [Prunus mume]
ko00061~Fatty acid biosynthesis	TR59632|c1_g10	-0.92103	0.177859	NC	1.14007	0.0171784	UP	2.08364	7.2e-06	UP	2.74274	5.08e-10	UP	1.60667	0.000532774	UP	3.42057	1.75e-14	UP	0.683761	0.292828	NC	2.7048	7.23e-10	UP	-0.716441	0.348969	NC	1.03355	0.0198504	UP	-1.68126	0.000498085	DOWN	-0.533501	0.248749	NC	-1.52534	0.00236211	DOWN	PREDICTED: 3-oxoacyl-[acyl-carrier-protein] reductase 4 [Prunus mume]
ko00061~Fatty acid biosynthesis	TR59632|c1_g12	0	1	NC	0.77758	0.320932	NC	1.47736	0.0508923	UP	2.80386	4.41e-07	UP	2.03623	0.000282511	UP	3.56491	2.79e-11	UP	0.769675	0.298089	NC	2.10602	0.000249412	UP	-1.45816	0.0298384	DOWN	0.87088	0.198642	NC	-1.24361	0.0822665	DOWN	0	1	NC	-2.15392	0.0141709	NC	PREDICTED: 3-oxoacyl-[acyl-carrier-protein] reductase 4 [Prunus mume]
ko00061~Fatty acid biosynthesis	TR59632|c1_g14	-0.324339	0.755072	NC	0.109006	0.886728	NC	0.455617	0.407232	NC	1.65107	0.000138989	UP	1.54395	0.00099369	UP	1.53838	0.000386602	UP	-0.106627	0.954527	NC	1.64007	0.000130926	UP	0.101294	0.992409	NC	-0.0311377	0.974915	NC	-1.68075	0.000537417	DOWN	-0.963655	0.0272344	NC	-0.894243	0.0993768	NC	hypothetical protein PRUPE_ppa006511mg [Prunus persica]
ko00061~Fatty acid biosynthesis	TR59632|c1_g15	0	1	NC	1.63164	0.133043	NC	2.59409	0.0339837	NC	4.54769	1.71e-10	NC	2.94736	2.93e-06	NC	5.13695	2.15e-13	NC	0.6114	0.506331	NC	3.8721	4.48e-07	NC	-1.2722	0.100807	NC	0	1	NC	-1.54824	0.0479672	DOWN	0	1	NC	0	1	NC	PREDICTED: 3-oxoacyl-[acyl-carrier-protein] reductase 4 [Prunus mume]
ko00061~Fatty acid biosynthesis	TR59632|c1_g18	-0.267947	0.856232	NC	1.57126	0.00176144	UP	1.86277	0.000203941	UP	3.27943	2.96e-12	UP	1.71619	0.000310096	UP	4.11974	4.93e-18	UP	0.846459	0.165897	NC	3.3987	4.86e-13	UP	-0.722749	0.359278	NC	0.991925	0.046419	NC	-2.41612	7.05e-07	DOWN	-0.531311	0.368561	NC	-1.48459	0.0113185	DOWN	PREDICTED: 3-oxoacyl-[acyl-carrier-protein] reductase 4 [Prunus mume]
ko00061~Fatty acid biosynthesis	TR59632|c1_g19	0.131828	0.954692	NC	1.74622	0.000298957	UP	1.63643	0.000796937	UP	3.07539	4.28e-11	UP	1.33141	0.00592721	UP	3.7589	1.17e-15	UP	0.690461	0.303783	NC	3.45417	1.47e-13	UP	-0.305623	0.846024	NC	1.26186	0.00851848	UP	-2.20113	5.41e-06	DOWN	-0.076029	0.937216	NC	-1.29598	0.0226389	DOWN	PREDICTED: 3-oxoacyl-[acyl-carrier-protein] reductase 4 [Prunus mume]
ko00061~Fatty acid biosynthesis	TR59632|c1_g2	-0.446839	0.836114	NC	0.118049	0.965313	NC	0	1	NC	1.99344	0.000484638	UP	1.87309	0.00282037	UP	2.04684	0.000638915	NC	0.055277	1	NC	1.50869	0.010852	UP	-0.541149	0.75392	NC	-0.530834	0.58399	NC	-2.04464	0.0116017	NC	-2.49062	0.00587654	NC	-1.90032	0.125972	NC	PREDICTED: 3-oxoacyl-[acyl-carrier-protein] reductase 4 [Prunus mume]
ko00061~Fatty acid biosynthesis	TR59632|c1_g3	-1.35683	0.0829338	DOWN	0.736509	0.212418	NC	2.11662	0.000164772	UP	2.32603	1e-06	UP	1.59477	0.00155128	UP	2.61911	3.79e-08	UP	0.298371	0.779869	NC	2.13654	7.71e-06	UP	-0.484304	0.697217	NC	0.268092	0.663951	NC	-1.87403	0.000487352	DOWN	-1.19502	0.0303915	DOWN	-1.42501	0.0280511	DOWN	hypothetical protein PRUPE_ppa006511mg [Prunus persica]
ko00061~Fatty acid biosynthesis	TR59632|c1_g4	-0.82015	0.373423	NC	0.774555	0.18343	NC	1.61713	0.00359177	UP	2.34654	1.04e-06	UP	1.57448	0.00198979	UP	3.1252	5.02e-11	UP	0.785765	0.244571	NC	2.70778	1.3e-08	UP	-0.419149	0.745154	NC	0.769944	0.134579	NC	-1.94483	0.000160963	DOWN	-0.4827	0.418371	NC	-1.21334	0.0497621	DOWN	PREDICTED: 3-oxoacyl-[acyl-carrier-protein] reductase 4 [Prunus mume]
ko00061~Fatty acid biosynthesis	TR59632|c1_g5	-1.27753	0.117548	NC	-0.287174	0.728718	NC	1.01059	0.159243	NC	1.13257	0.0429927	NC	1.41309	0.0217626	NC	1.74892	0.000690544	UP	0.619002	0.487864	NC	2.11267	1.89e-05	UP	0.361707	0.854759	NC	-0.61209	0.359985	NC	-2.73225	2.78e-06	NC	-3.19339	1.88e-05	NC	-2.52208	0.00870486	NC	PREDICTED: 3-oxoacyl-[acyl-carrier-protein] reductase 4 [Prunus mume]
ko00061~Fatty acid biosynthesis	TR59632|c1_g6	0.0872139	1	NC	0.354777	0.694826	NC	0.290465	0.752312	NC	1.05901	0.0872254	UP	0.711598	0.393861	NC	3.02503	6.58e-09	UP	1.97108	0.00121554	UP	1.31167	0.0299378	NC	-1.7112	0.0106489	NC	0.113491	0.945717	NC	-1.19786	0.123783	NC	-1.93119	0.0112992	NC	-2.00643	0.032039	NC	PREDICTED: 3-oxoacyl-[acyl-carrier-protein] reductase 4 [Prunus mume]
ko00061~Fatty acid biosynthesis	TR59632|c1_g8	-0.538611	0.52025	NC	0.67749	0.188294	NC	1.23854	0.0105231	UP	1.65138	0.000202807	UP	0.978187	0.0515302	NC	1.70648	0.000116689	UP	0.0614486	0.994761	NC	1.48757	0.00070929	UP	-0.218812	0.925773	NC	-0.607666	0.20344	NC	-2.10787	2.1e-05	DOWN	-2.40718	9.19e-07	DOWN	-1.7584	0.00241942	DOWN	PREDICTED: 3-oxoacyl-[acyl-carrier-protein] reductase 4 [Prunus mume]
ko00061~Fatty acid biosynthesis	TR60518|c0_g13	-0.520131	0.495849	NC	0.099164	0.887998	NC	0.639915	0.196095	NC	-0.223043	0.652604	NC	-0.321971	0.588779	NC	0.132251	0.795271	NC	0.359377	0.684228	NC	-0.106382	0.838234	NC	-0.239633	0.905303	NC	-1.64233	0.000105888	DOWN	-1.54774	0.0015487	DOWN	-4.09005	1.97e-18	DOWN	-2.40624	1.51e-06	DOWN	PREDICTED: biotin carboxyl carrier protein of acetyl-CoA carboxylase, chloroplastic isoform X2 [Prunus mume]
ko00061~Fatty acid biosynthesis	TR60651|c11_g1	0	1	NC	0	1	NC	0	1	NC	6.70285	5.92e-07	NC	6.70949	2.05e-06	NC	0	1	NC	-0.866627	0.50365	NC	8.53087	1.11e-16	UP	2.7385	0.000108443	UP	8.93673	3.04e-20	UP	0.149292	0.90287	NC	8.35416	1.33e-16	UP	-0.618719	0.303041	NC	PREDICTED: glucose and ribitol dehydrogenase-like [Prunus mume]
ko00061~Fatty acid biosynthesis	TR60651|c11_g2	0	1	NC	7.77012	1e-12	UP	4.61238	7.49e-10	NC	12.9565	1.38e-52	UP	5.54859	1.65e-29	UP	12.8558	5.11e-51	UP	0.057899	0.993312	NC	13.5053	2.71e-57	UP	0.542737	0.555066	NC	13.6982	1.66e-59	UP	-0.0605179	0.975381	NC	12.6234	2.67e-50	UP	-1.09573	0.0223027	DOWN	PREDICTED: glucose and ribitol dehydrogenase-like [Prunus mume]
ko00061~Fatty acid biosynthesis	TR60651|c11_g5	0	1	NC	2.51445	0.000225574	NC	2.13258	0.00125363	NC	9.72328	1.59e-56	NC	7.22759	1.56e-42	UP	11.0388	5.87e-68	NC	1.33085	0.008165	UP	12.0871	8.84e-78	NC	1.04145	0.0767686	UP	12.4273	8.52e-81	NC	0.319979	0.662096	NC	11.8546	1.14e-75	NC	-0.531583	0.328417	NC	PREDICTED: glucose and ribitol dehydrogenase-like [Prunus mume]
ko00061~Fatty acid biosynthesis	TR61099|c1_g1	0.979673	0.239667	NC	-1.12001	0.124903	NC	-2.07998	0.000705915	DOWN	-1.8456	0.0203174	NC	0	1	NC	-5.99667	0.00017643	DOWN	0	1	NC	-6.10178	7.98e-05	DOWN	0	1	NC	-3.01202	0.000589446	NC	0	1	NC	-6.42016	4.63e-07	DOWN	0	1	NC	fatty acyl-ACP thioesterase B [Prunus sibirica]
ko00061~Fatty acid biosynthesis	TR61099|c1_g11	0.491801	0.634888	NC	-0.726615	0.276572	NC	-1.19933	0.0361575	DOWN	-1.66829	0.0107113	DOWN	-0.943611	0.333085	NC	-1.08924	0.106975	NC	0	1	NC	-1.66742	0.0132677	DOWN	0	1	NC	-0.977845	0.073841	NC	0.679771	0.670966	NC	-2.10014	0.000363343	DOWN	-1.08788	0.234176	NC	fatty acyl-ACP thioesterase B [Prunus sibirica]
ko00061~Fatty acid biosynthesis	TR61099|c1_g16	-0.129107	0.990657	NC	-2.06204	0.005282	NC	-1.91212	0.0125295	NC	-4.18652	4e-05	NC	0	1	NC	-2.90647	0.00380688	NC	0	1	NC	-3.22947	0.000649636	NC	0	1	NC	-3.81574	5.94e-06	NC	0	1	NC	-3.45702	1.01e-05	DOWN	0	1	NC	fatty acyl-ACP thioesterase B [Prunus sibirica]
ko00061~Fatty acid biosynthesis	TR61099|c1_g17	0.524379	0.600967	NC	-0.785885	0.223112	NC	-1.29046	0.0216743	DOWN	-3.51504	7.37e-06	NC	-2.73219	0.00430293	NC	-3.6083	3.69e-05	NC	0	1	NC	-3.00591	6.39e-05	DOWN	0	1	NC	-3.31703	1.82e-06	NC	0	1	NC	-3.02422	4.58e-06	NC	0	1	NC	fatty acyl-ACP thioesterase B [Prunus sibirica]
ko00061~Fatty acid biosynthesis	TR61099|c1_g2	0.563797	0.435312	NC	-0.59549	0.229298	NC	-1.13808	0.0117278	DOWN	-1.03095	0.0166201	DOWN	-0.434768	0.435398	NC	-1.63987	0.000118855	DOWN	-0.603002	0.394188	NC	-1.86765	1.06e-05	DOWN	-0.227558	0.919366	NC	-1.45364	0.000467042	DOWN	0.40337	0.575028	NC	-1.99626	1.5e-06	DOWN	-0.512993	0.367419	NC	fatty acyl-ACP thioesterase B [Prunus sibirica]
ko00061~Fatty acid biosynthesis	TR61099|c1_g5	0.52207	0.679872	NC	-1.38872	0.0717416	DOWN	-1.89134	0.00559407	DOWN	-2.98105	0.0033995	NC	0	1	NC	-1.60149	0.100156	NC	0	1	NC	-6.01826	0.000116465	DOWN	0	1	NC	-2.92599	0.000796688	NC	0	1	NC	-2.7113	0.000471776	DOWN	0	1	NC	fatty acyl-ACP thioesterase B [Prunus sibirica]
ko00061~Fatty acid biosynthesis	TR61322|c0_g4	0.275674	0.812776	NC	0.54311	0.305187	NC	0.28952	0.62857	NC	1.81259	3.32e-05	UP	1.27206	0.00781102	UP	2.29972	1.29e-07	UP	0.491254	0.518407	NC	2.73624	2.87e-10	UP	0.434272	0.704358	NC	2.82625	6.02e-11	UP	0.0818715	0.955425	NC	2.3726	2.38e-08	UP	-0.414659	0.473943	NC	hypothetical protein PRUPE_ppa009827mg [Prunus persica]
ko00061~Fatty acid biosynthesis	TR61813|c2_g2	0	1	NC	0	1	NC	0	1	NC	0	1	NC	0	1	NC	0	1	NC	0	1	NC	0	1	NC	0	1	NC	0	1	NC	0	1	NC	2.56922	1.67e-05	UP	1.41366	0.032039	UP	PREDICTED: long chain acyl-CoA synthetase 6, peroxisomal [Prunus mume]
ko00061~Fatty acid biosynthesis	TR61813|c2_g5	0.0393885	1	NC	-0.598543	0.230164	NC	-0.615204	0.214941	NC	0.250515	0.605691	NC	0.85278	0.0836395	NC	0.637082	0.143067	NC	0.392457	0.631917	NC	0.798907	0.0608193	NC	0.160816	0.956119	NC	1.31139	0.00150015	UP	0.504387	0.433006	NC	2.64104	2.41e-10	UP	1.36809	0.00318215	UP	PREDICTED: long chain acyl-CoA synthetase 6, peroxisomal [Prunus mume]
ko00061~Fatty acid biosynthesis	TR62231|c4_g1	-0.490319	0.634888	NC	0.861983	0.105765	NC	1.37097	0.00790213	UP	1.24876	0.0100309	UP	0.384175	0.563371	NC	1.52993	0.00128567	UP	0.287204	0.815191	NC	1.20227	0.0119915	UP	-0.328326	0.857623	NC	-0.059957	0.954104	NC	-1.26989	0.0332552	DOWN	-3.84275	1.36e-08	NC	-3.73084	2.66e-07	NC	hypothetical protein PRUPE_ppa006868mg [Prunus persica]
ko00061~Fatty acid biosynthesis	TR62231|c4_g17	-0.0801958	0.973114	NC	0.416343	0.427052	NC	0.518997	0.303644	NC	1.09087	0.0101204	UP	0.675305	0.17949	NC	1.34921	0.0012134	UP	0.263399	0.789117	NC	0.738717	0.082543	NC	-0.611098	0.463974	NC	-0.340762	0.441501	NC	-1.08979	0.0316805	DOWN	-2.26564	5.85e-08	DOWN	-1.88119	3.87e-05	DOWN	hypothetical protein PRUPE_ppa006868mg [Prunus persica]
ko00061~Fatty acid biosynthesis	TR62231|c4_g2	0	1	NC	1.9469	0.0127417	UP	0.748415	0.362844	NC	0	1	NC	-1.51553	0.12765	NC	0	1	NC	0	1	NC	0	1	NC	0	1	NC	0	1	NC	0	1	NC	0	1	NC	0	1	NC	PREDICTED: enoyl-[acyl-carrier-protein] reductase [NADH] 1, chloroplastic-like [Prunus mume]
ko00061~Fatty acid biosynthesis	TR62231|c4_g21	0.231564	0.883333	NC	-0.395821	0.610204	NC	-0.606027	0.357538	NC	-0.148819	0.843069	NC	0.243674	0.832896	NC	-0.990933	0.140459	NC	-0.83017	0.548744	NC	-1.32494	0.0409708	DOWN	0	1	NC	-0.909175	0.12295	NC	0.404095	0.814669	NC	-3.08463	7.02e-06	NC	-2.13128	0.0252707	NC	PREDICTED: enoyl-[acyl-carrier-protein] reductase [NADH] 1, chloroplastic-like [Prunus mume]
ko00061~Fatty acid biosynthesis	TR62231|c4_g26	-0.493625	0.635607	NC	-0.549239	0.39081	NC	-0.0341464	1	NC	-0.38216	0.570388	NC	0.165965	0.924225	NC	-0.341196	0.632658	NC	0.0443971	1	NC	-1.10921	0.0715438	DOWN	-0.762819	0.641222	NC	-3.83713	6.61e-08	NC	-2.6991	0.00455784	NC	-4.89137	2.3e-10	NC	0	1	NC	PREDICTED: enoyl-[acyl-carrier-protein] reductase [NADH] 1, chloroplastic-like isoform X2 [Pyrus x bretschneideri]
ko00061~Fatty acid biosynthesis	TR62231|c4_g29	-0.0804289	0.978852	NC	0.0279662	0.987173	NC	0.130383	0.857529	NC	-0.0574746	0.94811	NC	-0.0821707	0.950268	NC	-0.0276072	0.99866	NC	0.0366602	1	NC	-0.25085	0.648381	NC	-0.22302	0.949519	NC	-0.863879	0.0682003	NC	-0.622469	0.426593	NC	-2.42716	1.19e-06	DOWN	-1.52589	0.0129806	DOWN	PREDICTED: enoyl-[acyl-carrier-protein] reductase [NADH] 1, chloroplastic-like [Prunus mume]
ko00061~Fatty acid biosynthesis	TR62231|c4_g33	-0.257457	0.831507	NC	0.657614	0.209736	NC	0.936985	0.0587099	NC	1.21402	0.00702619	UP	0.558417	0.312892	NC	2.02774	3.69e-06	UP	0.819276	0.195667	NC	1.16778	0.00884928	UP	-0.860333	0.235227	NC	-0.237126	0.648824	NC	-1.41418	0.00772491	DOWN	-2.58467	1.73e-07	DOWN	-2.3012	4.09e-05	DOWN	PREDICTED: enoyl-[acyl-carrier-protein] reductase [NADH] 1, chloroplastic-like [Prunus mume]
ko00061~Fatty acid biosynthesis	TR62231|c4_g7	-0.0342646	1	NC	0.531302	0.368581	NC	0.587781	0.298859	NC	-0.414498	0.500193	NC	-0.943156	0.117699	NC	1.11855	0.020541	UP	1.53629	0.0143257	UP	0.294634	0.585037	NC	-0.822621	0.357715	NC	-0.753847	0.145172	NC	-1.05826	0.122017	NC	-3.24067	7.74e-08	DOWN	-2.44046	0.000668952	DOWN	PREDICTED: enoyl-[acyl-carrier-protein] reductase [NADH] 1, chloroplastic-like isoform X2 [Pyrus x bretschneideri]
ko00061~Fatty acid biosynthesis	TR62265|c0_g1	-0.622367	0.378336	NC	-2.57026	8.77e-09	DOWN	-1.92628	2.34e-05	DOWN	-1.87534	2.12e-05	DOWN	0.692259	0.225892	NC	-5.14461	6.83e-20	DOWN	-3.25063	1.11e-06	NC	-3.63151	6.91e-14	DOWN	1.50179	0.213415	NC	-2.95432	3.97e-11	DOWN	0.670077	0.434599	NC	-1.87172	9.51e-06	DOWN	1.11097	0.0368548	NC	PREDICTED: long chain acyl-CoA synthetase 1 isoform X1 [Prunus mume]
ko00061~Fatty acid biosynthesis	TR63050|c4_g10	0	1	NC	6.67313	1.55e-07	UP	5.7725	1.79e-07	NC	9.21395	1.52e-21	UP	2.9005	1.69e-08	UP	10.6104	8.88e-32	UP	1.55238	0.00297757	UP	10.1589	8.9e-29	UP	-0.557326	0.568246	NC	9.19339	4.49e-22	UP	-1.22047	0.0212526	DOWN	6.92854	5.58e-09	UP	-2.29421	1.02e-05	DOWN	PREDICTED: LOW QUALITY PROTEIN: acyl-[acyl-carrier-protein] desaturase 6, chloroplastic [Prunus mume]
ko00061~Fatty acid biosynthesis	TR63050|c4_g11	0	1	NC	5.8114	4.69e-19	NC	6.70733	9.47e-21	NC	7.22944	8.38e-30	NC	1.44949	0.00235636	UP	7.29733	5.85e-30	NC	0.0895465	0.966928	NC	5.97803	8.2e-20	NC	-1.33086	0.0242896	DOWN	5.8976	1.5e-19	NC	-0.113188	0.939672	NC	3.46619	6.3e-06	NC	-2.39818	3.43e-06	DOWN	PREDICTED: LOW QUALITY PROTEIN: acyl-[acyl-carrier-protein] desaturase 6, chloroplastic [Prunus mume]
ko00061~Fatty acid biosynthesis	TR63050|c4_g13	0	1	NC	5.20804	0.00341345	NC	5.21547	0.00359336	NC	8.46871	2.34e-16	NC	3.607	2.65e-09	NC	7.34513	6.42e-09	NC	-0.965121	0.175967	NC	7.30277	1.3e-09	UP	-0.14804	1	NC	7.76648	9.96e-13	NC	0.209459	0.877325	NC	6.46885	4.63e-07	UP	-1.32087	0.0340544	NC	PREDICTED: LOW QUALITY PROTEIN: acyl-[acyl-carrier-protein] desaturase 6, chloroplastic [Prunus mume]
ko00061~Fatty acid biosynthesis	TR63050|c4_g14	0	1	NC	10.9988	5.5e-36	UP	9.13698	1.32e-34	NC	12.2487	1.97e-46	UP	1.61494	0.000397863	UP	12.9869	3.61e-52	UP	0.895169	0.119186	NC	12.1114	3.47e-45	UP	-0.982642	0.110364	NC	10.8972	1.65e-35	UP	-1.46285	0.00238045	DOWN	8.68533	8.28e-19	UP	-2.25192	1.5e-06	DOWN	hypothetical protein PRUPE_ppa023265mg, partial [Prunus persica]
ko00061~Fatty acid biosynthesis	TR63050|c4_g15	0	1	NC	6.31031	3.97e-06	NC	6.32013	3.11e-06	NC	8.69618	6.37e-18	UP	2.75171	3.64e-07	NC	9.4708	1.03e-22	UP	0.929206	0.153801	NC	8.54102	1.11e-16	UP	-1.03659	0.150145	NC	7.06083	2.94e-09	UP	-1.729	0.0028859	DOWN	6.07386	1.02e-05	UP	-1.02601	0.15443	NC	PREDICTED: LOW QUALITY PROTEIN: acyl-[acyl-carrier-protein] desaturase 6, chloroplastic [Prunus mume]
ko00061~Fatty acid biosynthesis	TR63050|c4_g18	0	1	NC	11.0524	1.97e-36	UP	11.0638	1.85e-36	UP	12.5987	1.82e-49	UP	1.91691	1.94e-05	UP	13.2575	1.56e-54	UP	0.815786	0.16897	NC	12.2437	2.46e-46	UP	-1.12171	0.050885	DOWN	11.1064	2.91e-37	UP	-1.38618	0.00432301	DOWN	8.58018	4.29e-18	UP	-2.56227	4.55e-08	DOWN	PREDICTED: LOW QUALITY PROTEIN: acyl-[acyl-carrier-protein] desaturase 6, chloroplastic [Prunus mume]
ko00061~Fatty acid biosynthesis	TR63050|c4_g19	0	1	NC	7.35651	6.82e-21	NC	9.23957	3.19e-22	UP	8.96995	2.21e-32	NC	1.71789	0.000253939	UP	10.1942	4.05e-41	NC	1.27937	0.0148806	UP	9.34625	3.52e-35	NC	-0.884504	0.187057	NC	9.19465	5.67e-36	NC	-0.237188	0.782189	NC	6.93893	6.05e-18	NC	-2.2238	2.05e-06	DOWN	hypothetical protein PRUPE_ppa023265mg, partial [Prunus persica]
ko00061~Fatty acid biosynthesis	TR63050|c4_g2	0	1	NC	9.57769	9.43e-25	UP	8.67891	8.43e-25	NC	11.7502	4.03e-42	UP	2.5385	1.83e-08	UP	12.1253	1.16e-44	UP	0.530497	0.457083	NC	11.6848	1.6e-41	UP	-0.548265	0.555846	NC	10.7908	1.25e-34	UP	-1.14717	0.0247565	DOWN	8.87441	4.49e-20	UP	-1.94415	3.84e-05	DOWN	PREDICTED: LOW QUALITY PROTEIN: acyl-[acyl-carrier-protein] desaturase 6, chloroplastic [Prunus mume]
ko00061~Fatty acid biosynthesis	TR63050|c4_g20	0	1	NC	8.97303	2.21e-20	UP	8.98453	2.16e-20	UP	9.4836	1.52e-23	NC	0.886783	0.0958675	NC	10.1264	7.36e-28	UP	0.800882	0.221099	NC	9.60474	2.12e-24	UP	-0.627949	0.492642	NC	8.47619	4.55e-17	UP	-1.38265	0.00934888	DOWN	6.69719	5.56e-08	UP	-1.81371	0.00111592	DOWN	PREDICTED: LOW QUALITY PROTEIN: acyl-[acyl-carrier-protein] desaturase 6, chloroplastic [Prunus mume]
ko00061~Fatty acid biosynthesis	TR63050|c4_g22	0	1	NC	5.92763	4.22e-05	NC	5.93886	4.72e-05	NC	7.34623	6.81e-10	UP	1.78058	0.00759152	NC	7.85739	1.03e-11	UP	0.662899	0.475298	NC	8.00872	2.17e-13	UP	0.0431409	1	NC	6.92952	1.02e-08	UP	-1.33201	0.0499442	DOWN	6.18689	3.07e-06	UP	-0.770803	0.312848	NC	PREDICTED: LOW QUALITY PROTEIN: acyl-[acyl-carrier-protein] desaturase 6, chloroplastic [Prunus mume]
ko00061~Fatty acid biosynthesis	TR63050|c4_g24	0	1	NC	7.3551	1.42e-10	UP	7.36476	1.71e-10	UP	9.03487	2.76e-20	UP	2.04578	6.91e-05	UP	10.5398	3.39e-31	UP	1.66079	0.00132539	UP	9.15237	5.51e-21	UP	-1.49406	0.00795348	DOWN	8.20984	2.27e-15	UP	-1.18938	0.0383292	DOWN	7.13376	6.62e-10	UP	-1.11242	0.0668193	DOWN	PREDICTED: LOW QUALITY PROTEIN: acyl-[acyl-carrier-protein] desaturase 6, chloroplastic [Prunus mume]
ko00061~Fatty acid biosynthesis	TR63050|c4_g25	0	1	NC	0	1	NC	0	1	NC	8.40407	6.77e-16	NC	4.73206	2.4e-12	NC	8.94201	8.19e-19	UP	0.695808	0.375441	NC	7.1507	5.96e-09	UP	-1.89357	0.00239701	DOWN	6.39582	1.28e-06	NC	-1.0011	0.200597	NC	0	1	NC	-6.29034	1.57e-05	NC	PREDICTED: LOW QUALITY PROTEIN: acyl-[acyl-carrier-protein] desaturase 6, chloroplastic [Prunus mume]
ko00061~Fatty acid biosynthesis	TR63050|c4_g26	0	1	NC	9.45287	1.88e-51	NC	9.72209	3.51e-52	UP	11.7857	1.25e-71	NC	2.36109	7.35e-08	UP	12.1006	9.12e-75	NC	0.332184	0.702941	NC	11.4051	7.33e-69	NC	-0.705398	0.344754	NC	10.0424	1.28e-56	NC	-1.38686	0.00369319	DOWN	7.82701	2.44e-38	NC	-2.17554	1.13e-06	DOWN	hypothetical protein PRUPE_ppa023265mg, partial [Prunus persica]
ko00061~Fatty acid biosynthesis	TR63050|c4_g28	0	1	NC	10.574	1.17e-46	NC	8.62098	6.71e-43	NC	12.6164	8.28e-64	NC	2.15476	1.03e-06	UP	13.1422	7.07e-67	NC	0.582135	0.389374	NC	12.2777	1.82e-60	NC	-0.902071	0.156737	NC	11.2253	2.86e-53	NC	-1.1354	0.0231351	DOWN	9.21444	9.16e-37	NC	-1.99011	1.07e-05	DOWN	PREDICTED: LOW QUALITY PROTEIN: acyl-[acyl-carrier-protein] desaturase 6, chloroplastic [Prunus mume]
ko00061~Fatty acid biosynthesis	TR63050|c4_g29	0	1	NC	7.57124	1.07e-11	UP	7.57927	1.29e-11	UP	8.94695	1.17e-19	UP	1.74577	0.000711992	UP	9.91212	3.71e-26	UP	1.12348	0.0578461	UP	8.33576	1.96e-15	UP	-1.68002	0.00293329	DOWN	7.71342	1.6e-12	UP	-0.877618	0.191619	NC	0	1	NC	-3.25793	3e-06	DOWN	PREDICTED: LOW QUALITY PROTEIN: acyl-[acyl-carrier-protein] desaturase 6, chloroplastic [Prunus mume]
ko00061~Fatty acid biosynthesis	TR63050|c4_g4	0	1	NC	7.37836	4.49e-21	NC	9.26666	2.08e-22	UP	10.1088	6.05e-42	NC	2.84297	3.32e-10	UP	10.8656	6.29e-47	NC	0.812355	0.176266	NC	10.3323	1.42e-43	NC	-0.569693	0.525557	NC	9.22291	3.23e-36	NC	-1.19755	0.017377	DOWN	6.91605	8e-18	NC	-2.28108	1.12e-06	DOWN	PREDICTED: LOW QUALITY PROTEIN: acyl-[acyl-carrier-protein] desaturase 6, chloroplastic [Prunus mume]
ko00061~Fatty acid biosynthesis	TR63050|c4_g5	0	1	NC	0	1	NC	0	1	NC	7.95235	3.44e-13	NC	2.41572	6.11e-05	NC	8.04921	9.29e-13	NC	0.253939	0.902323	NC	7.69837	1.23e-11	UP	-0.45434	0.814616	NC	6.88347	1.41e-08	UP	-1.0665	0.133043	NC	0	1	NC	-3.65377	5.05e-05	NC	PREDICTED: LOW QUALITY PROTEIN: acyl-[acyl-carrier-protein] desaturase 6, chloroplastic [Prunus mume]
ko00061~Fatty acid biosynthesis	TR63050|c4_g7	0	1	NC	8.16953	3.78e-15	UP	8.17997	4.45e-15	UP	9.48711	1.39e-23	NC	1.67982	0.000793385	NC	10.354	1.3e-29	NC	1.02504	0.0846897	NC	9.17229	3.85e-21	UP	-1.28621	0.0334795	NC	8.5924	7.75e-18	UP	-0.83176	0.187859	NC	0	1	NC	-3.95943	5.28e-10	DOWN	PREDICTED: LOW QUALITY PROTEIN: acyl-[acyl-carrier-protein] desaturase 6, chloroplastic [Prunus mume]
ko00061~Fatty acid biosynthesis	TR63050|c4_g8	0	1	NC	7.22481	1.25e-27	NC	10.4062	3.84e-31	UP	9.91973	5.96e-51	NC	2.74749	6.32e-10	UP	10.1014	1.04e-50	NC	0.209174	0.849947	NC	9.45823	1.51e-46	NC	-0.659391	0.4081	NC	8.18649	1.51e-35	NC	-1.31196	0.00764553	DOWN	5.39199	3.37e-15	NC	-2.75152	4.09e-09	DOWN	PREDICTED: LOW QUALITY PROTEIN: acyl-[acyl-carrier-protein] desaturase 6, chloroplastic [Prunus mume]
ko00061~Fatty acid biosynthesis	TR63626|c2_g13	0.488954	0.587244	NC	0.574297	0.295769	NC	0.106046	0.897006	NC	0.759826	0.119375	NC	0.187086	0.802172	NC	1.23876	0.00765241	UP	0.486135	0.575862	NC	0.993513	0.0343122	NC	-0.244961	0.921767	NC	1.8454	2.64e-05	UP	0.84161	0.157771	NC	3.15853	7.32e-13	UP	1.35107	0.00459693	UP	hypothetical protein PRUPE_ppa018974mg, partial [Prunus persica]
ko00061~Fatty acid biosynthesis	TR63945|c0_g2	-1.10718	0.0380404	DOWN	-2.64995	5.29e-10	DOWN	-1.52041	0.000483945	DOWN	-3.30915	1.47e-14	DOWN	-0.655226	0.195606	NC	-3.48498	7.42e-16	DOWN	-0.167391	0.893812	NC	-4.1396	7.82e-21	DOWN	-0.652853	0.42312	NC	-4.90799	6.85e-27	DOWN	-0.781147	0.165339	NC	-7.61823	9.39e-49	DOWN	-2.68177	1.12e-08	DOWN	PREDICTED: subtilisin-like protease [Prunus mume]
ko00061~Fatty acid biosynthesis	TR64068|c0_g10	0.903068	0.134545	NC	0.208333	0.732117	NC	-0.673543	0.174172	NC	0.169854	0.749315	NC	-0.0386049	0.982874	NC	-1.22217	0.0077366	DOWN	-1.38606	0.0141591	DOWN	-0.83437	0.0657356	NC	0.386906	0.813993	NC	-0.65904	0.13268	NC	0.166107	0.891479	NC	-0.931122	0.0278191	NC	-0.240179	0.739218	NC	PREDICTED: acetyl-coenzyme A carboxylase carboxyl transferase subunit alpha, chloroplastic-like [Prunus mume]
ko00061~Fatty acid biosynthesis	TR64195|c1_g1	0.228093	0.841606	NC	0.755792	0.114312	NC	0.55084	0.272675	NC	1.60012	0.000154002	UP	0.847133	0.0834454	NC	2.11662	4.92e-07	UP	0.521615	0.465509	NC	1.62158	0.000106015	UP	-0.495643	0.620944	NC	1.02963	0.0135843	UP	-0.603407	0.318722	NC	0.289117	0.505694	NC	-0.699101	0.181685	NC	PREDICTED: 3-oxoacyl-[acyl-carrier-protein] synthase III, chloroplastic [Prunus mume]
ko00061~Fatty acid biosynthesis	TR64783|c0_g13	-1.07941	0.0456225	DOWN	-1.03471	0.0221218	DOWN	0.0646405	0.932422	NC	-3.20014	9.73e-14	DOWN	-2.16689	1.01e-06	DOWN	-4.32499	8.76e-22	DOWN	-1.11788	0.0433139	DOWN	-4.85847	5.51e-26	DOWN	-0.532156	0.615504	NC	-6.09046	6.25e-36	DOWN	-1.24208	0.0203118	DOWN	-8.44717	1.25e-52	DOWN	-2.32491	1.97e-05	DOWN	PREDICTED: subtilisin-like protease [Prunus mume]
ko00061~Fatty acid biosynthesis	TR65673|c5_g10	0.904662	0.30601	NC	-0.460783	0.599065	NC	-1.34278	0.0372583	DOWN	-0.807594	0.341782	NC	-0.344709	0.883768	NC	-1.31943	0.145967	NC	0	1	NC	-0.554755	0.539326	NC	0	1	NC	-0.269643	0.741387	NC	0.273896	0.979054	NC	0.0815627	0.946573	NC	0.38611	0.723954	NC	PREDICTED: long chain acyl-CoA synthetase 2 [Prunus mume]
ko00061~Fatty acid biosynthesis	TR65673|c5_g11	0.667924	0.428971	NC	-1.36343	0.0227142	DOWN	-2.00989	0.000344528	DOWN	-1.16766	0.0783987	DOWN	0.195027	0.967823	NC	-2.19014	0.00335217	DOWN	0	1	NC	-2.66202	0.000353594	NC	0	1	NC	-0.460298	0.431443	NC	2.18415	0.02352	NC	-0.0426418	0.972101	NC	0.455483	0.56893	NC	PREDICTED: long chain acyl-CoA synthetase 2 [Prunus mume]
ko00061~Fatty acid biosynthesis	TR65673|c5_g15	-0.170175	0.898949	NC	-1.68682	0.000124509	DOWN	-1.49686	0.000821642	DOWN	-2.14361	9.34e-07	DOWN	-0.456501	0.442526	NC	-2.38004	7.79e-08	DOWN	-0.228448	0.864642	NC	-2.37779	5.44e-08	DOWN	0.00336197	1	NC	-1.01486	0.0158359	DOWN	1.35226	0.00900766	UP	-0.755917	0.0677313	NC	0.289699	0.651745	NC	PREDICTED: long chain acyl-CoA synthetase 2 [Prunus mume]
ko00061~Fatty acid biosynthesis	TR65673|c5_g17	-0.300041	0.921674	NC	-5.83999	9.71e-05	DOWN	0	1	NC	-2.39744	0.0264119	NC	0	1	NC	-1.95269	0.0922956	NC	0	1	NC	-3.12959	0.00935485	NC	0	1	NC	-1.66693	0.0622965	DOWN	0	1	NC	-3.02306	0.00159402	NC	0	1	NC	PREDICTED: long chain acyl-CoA synthetase 2 [Prunus mume]
ko00061~Fatty acid biosynthesis	TR65673|c5_g21	0.209875	0.872283	NC	-1.66369	0.000487486	DOWN	-1.853	0.000103284	DOWN	-2.05636	3.44e-05	DOWN	-0.393614	0.623315	NC	-1.99568	8.97e-05	DOWN	0.0662701	1	NC	-2.37758	3.78e-06	DOWN	-0.378418	0.896237	NC	-1.31414	0.00368813	DOWN	1.05344	0.167921	NC	-0.67356	0.128917	NC	0.673211	0.265371	NC	PREDICTED: long chain acyl-CoA synthetase 2 [Prunus mume]
ko00061~Fatty acid biosynthesis	TR65673|c5_g8	-0.121958	0.94144	NC	-1.57166	0.000382229	DOWN	-1.42914	0.00146703	DOWN	-1.90692	1.24e-05	DOWN	-0.335655	0.59012	NC	-2.1497	1.15e-06	DOWN	-0.236152	0.856675	NC	-1.67019	0.000105995	DOWN	0.479247	0.700567	NC	-0.413352	0.348481	NC	1.2468	0.0156484	UP	0.070404	0.882754	NC	0.513372	0.35789	NC	PREDICTED: long chain acyl-CoA synthetase 2 [Prunus mume]
ko00061~Fatty acid biosynthesis	TR65673|c5_g9	0.17512	0.943727	NC	-1.27937	0.063363	DOWN	-1.43511	0.0281959	DOWN	-2.59782	0.00105056	NC	-1.32436	0.330802	NC	-3.94374	0.000173456	NC	0	1	NC	-3.38985	0.00020016	NC	0	1	NC	-2.14538	0.00150189	DOWN	0	1	NC	-3.59648	8.28e-06	NC	0	1	NC	PREDICTED: long chain acyl-CoA synthetase 2 [Prunus mume]
ko00061~Fatty acid biosynthesis	TR65846|c0_g16	-0.695854	0.282678	NC	-0.197873	0.740133	NC	0.519037	0.302299	NC	-1.39965	0.000895669	DOWN	-1.20195	0.0098176	DOWN	-1.40895	0.000751301	DOWN	-0.00471014	1	NC	-1.24053	0.00289083	DOWN	0.167831	0.952725	NC	-1.47631	0.0003357	DOWN	-0.244922	0.763811	NC	-2.36749	1.1e-08	DOWN	-0.859577	0.0878969	NC	PREDICTED: subtilisin-like protease [Prunus mume]
ko00061~Fatty acid biosynthesis	TR66550|c2_g4	0	1	NC	0	1	NC	0	1	NC	0	1	NC	0	1	NC	0	1	NC	0	1	NC	0	1	NC	0	1	NC	0	1	NC	0	1	NC	7.89338	7.87e-14	UP	2.75808	1.44e-05	UP	hypothetical protein PRUPE_ppa026460mg [Prunus persica]
ko00061~Fatty acid biosynthesis	TR66719|c5_g33	0.370316	0.691758	NC	1.10323	0.0174129	UP	0.753686	0.12352	NC	0.755779	0.0960491	NC	-0.346446	0.561218	NC	0.583883	0.207842	NC	-0.164889	0.904797	NC	0.344782	0.475498	NC	-0.238143	0.916655	NC	0.669313	0.126455	NC	0.312077	0.702923	NC	0.720298	0.0882691	NC	0.0903286	0.922076	NC	putative gag-pol polyprotein [Fragaria x ananassa]
ko00061~Fatty acid biosynthesis	TR66723|c4_g82	-0.873971	0.142215	NC	-0.16817	0.786803	NC	0.726941	0.130991	NC	-0.897448	0.0387193	NC	-0.731109	0.146961	NC	-1.7937	2.71e-05	DOWN	-0.890959	0.139687	NC	-2.81463	1.29e-10	DOWN	-1.02072	0.130828	NC	-6.37334	2.51e-33	NC	-3.55685	2.46e-10	NC	-9.55622	6.36e-44	NC	-3.12608	0.0089809	NC	hypothetical protein PRUPE_ppa001661mg [Prunus persica]
ko00061~Fatty acid biosynthesis	TR66840|c0_g3	-0.0545324	0.991749	NC	-1.93354	6.09e-06	DOWN	-1.85724	1.6e-05	DOWN	-2.33189	3.2e-08	DOWN	-0.396451	0.479744	NC	-2.42567	8.34e-09	DOWN	-0.0879911	0.965511	NC	-2.96821	3.03e-12	DOWN	-0.542322	0.568246	NC	-2.65792	2.55e-10	DOWN	0.297155	0.701534	NC	-3.65068	3.83e-17	DOWN	-0.955901	0.054928	NC	hypothetical protein PRUPE_ppa000034mg [Prunus persica]
ko00061~Fatty acid biosynthesis	TR66840|c0_g9	-0.0459437	0.99748	NC	-1.7133	6.48e-05	DOWN	-1.64625	0.000141696	DOWN	-2.15211	2.91e-07	DOWN	-0.438415	0.419931	NC	-2.55368	1.24e-09	DOWN	-0.395296	0.626232	NC	-2.78923	3.81e-11	DOWN	-0.235103	0.902313	NC	-2.50261	2.07e-09	DOWN	0.273626	0.725769	NC	-2.91909	3.6e-12	DOWN	-0.379576	0.516692	NC	hypothetical protein PRUPE_ppa000034mg [Prunus persica]
ko00061~Fatty acid biosynthesis	TR66958|c3_g19	1.87679	5.22e-05	UP	1.73935	4.98e-05	UP	-0.116755	0.856821	NC	1.08046	0.0106422	UP	-0.660088	0.189056	NC	0.467418	0.288662	NC	-0.606063	0.362986	NC	0.556661	0.197237	NC	0.0903995	0.995141	NC	-1.20322	0.0035335	DOWN	-1.77236	0.000123138	DOWN	-1.69762	3.05e-05	DOWN	-0.463869	0.412467	NC	hypothetical protein PRUPE_ppa001756mg [Prunus persica]
ko00071~Fatty acid degradation	TR14140|c0_g1	-0.0996893	0.992121	NC	-1.41672	0.0421576	DOWN	-1.29615	0.0676021	DOWN	-3.40987	0.000317905	NC	0	1	NC	-1.47585	0.0704153	DOWN	0	1	NC	-2.06645	0.00925218	DOWN	0	1	NC	-2.66023	0.000631337	NC	0	1	NC	-6.76971	2.03e-08	DOWN	0	1	NC	hypothetical protein PRUPE_ppa003524mg [Prunus persica]
ko00071~Fatty acid degradation	TR16525|c0_g1	0	1	NC	3.85164	3.24e-05	NC	6.52683	7.21e-07	UP	0	1	NC	-6.15936	0.000194259	DOWN	0	1	NC	0	1	NC	0	1	NC	0	1	NC	0	1	NC	0	1	NC	0	1	NC	0	1	NC	PREDICTED: alcohol dehydrogenase [Prunus mume]
ko00071~Fatty acid degradation	TR19491|c0_g1	0	1	NC	0	1	NC	0	1	NC	0	1	NC	0	1	NC	0	1	NC	0	1	NC	0	1	NC	0	1	NC	0	1	NC	0	1	NC	3.65445	6.86e-08	NC	1.83139	0.00746658	UP	hypothetical protein EUGRSUZ_F01499 [Eucalyptus grandis]
ko00071~Fatty acid degradation	TR28632|c0_g1	-0.312205	0.824961	NC	-1.71232	0.00341307	NC	-1.3804	0.0260296	NC	-5.11117	6.46e-08	NC	-3.40591	0.00781102	NC	-4.69697	1.56e-06	NC	0	1	NC	-7.31293	2.32e-09	DOWN	0	1	NC	-7.55522	1e-10	DOWN	0	1	NC	-7.63376	1.9e-12	DOWN	0	1	NC	PREDICTED: alcohol dehydrogenase-like 7 [Prunus mume]
ko00071~Fatty acid degradation	TR28784|c0_g3	-0.326553	0.84848	NC	-2.69482	0.000305459	DOWN	-2.34906	0.00282402	DOWN	-6.55717	2.84e-06	DOWN	0	1	NC	-6.40839	1.34e-05	DOWN	0	1	NC	-6.51406	4.54e-06	DOWN	0	1	NC	-6.75541	3.75e-08	DOWN	0	1	NC	-6.83354	1.06e-08	DOWN	0	1	NC	PREDICTED: alcohol dehydrogenase-like 7 [Prunus mume]
ko00071~Fatty acid degradation	TR28784|c0_g5	0.0573429	1	NC	-1.7442	0.0265048	DOWN	-1.78111	0.0220394	DOWN	-6.02155	0.000138989	DOWN	0	1	NC	-5.87128	0.000382263	DOWN	0	1	NC	-5.97511	0.000170382	DOWN	0	1	NC	-6.21783	2.74e-06	DOWN	0	1	NC	-6.2965	1.42e-06	DOWN	0	1	NC	PREDICTED: alcohol dehydrogenase-like 7 [Prunus mume]
ko00071~Fatty acid degradation	TR33055|c0_g1	0.526612	0.646554	NC	0.500888	0.486469	NC	-0.00437568	1	NC	0.616963	0.341782	NC	0.120926	0.930051	NC	1.29193	0.0223696	UP	0.679425	0.50365	NC	1.90884	0.000213625	UP	0.613696	0.648081	NC	1.39894	0.0061611	UP	-0.519105	0.528693	NC	2.66292	2.05e-08	UP	1.30826	0.0138124	UP	PREDICTED: probable acyl-activating enzyme 16, chloroplastic [Prunus mume]
ko00071~Fatty acid degradation	TR37686|c1_g1	-0.987508	0.0772202	NC	-1.8514	1.51e-05	DOWN	-0.842236	0.0717056	NC	-1.09613	0.00954443	DOWN	0.756988	0.125399	NC	-1.3748	0.000946866	DOWN	-0.272281	0.78073	NC	-1.63586	7.98e-05	DOWN	-0.260952	0.879626	NC	-1.80175	1.23e-05	DOWN	-0.17536	0.849583	NC	-2.06805	4.47e-07	DOWN	-0.23236	0.723954	NC	hypothetical protein PRUPE_ppa006513mg [Prunus persica]
ko00071~Fatty acid degradation	TR40170|c0_g1	0	1	NC	0	1	NC	0	1	NC	0	1	NC	0	1	NC	0	1	NC	0	1	NC	0	1	NC	0	1	NC	0	1	NC	0	1	NC	7.71965	7.36e-13	UP	2.71946	3.27e-05	UP	hypothetical protein PRUPE_ppa002256mg [Prunus persica]
ko00071~Fatty acid degradation	TR42849|c1_g1	0.340674	0.858655	NC	-1.49436	0.049942	DOWN	-1.81417	0.0110193	DOWN	-6.05621	9.57e-05	DOWN	0	1	NC	-5.90816	0.000382263	DOWN	0	1	NC	-6.01366	0.000116465	DOWN	0	1	NC	-6.25372	1.86e-06	DOWN	0	1	NC	-6.33157	9.75e-07	DOWN	0	1	NC	PREDICTED: alcohol dehydrogenase-like 7 [Prunus mume]
ko00071~Fatty acid degradation	TR42972|c0_g10	1.07279	0.382299	NC	1.33229	0.0831186	UP	0.278439	0.77844	NC	0	1	NC	0.205799	0.876449	NC	0	1	NC	0	1	NC	1.94082	0.00450003	UP	2.61053	0.0399004	NC	1.35071	0.0544508	UP	-0.605588	0.53235	NC	1.65088	0.0114412	UP	0.332371	0.720913	NC	PREDICTED: acetyl-CoA acetyltransferase, cytosolic 1 [Prunus mume]
ko00071~Fatty acid degradation	TR42972|c0_g15	-0.0337438	1	NC	-0.544969	0.520166	NC	-0.491039	0.563582	NC	0.858665	0.17532	NC	1.40241	0.0386344	UP	-0.018397	1	NC	-0.862552	0.494864	NC	0.523532	0.450791	NC	0.538962	0.85713	NC	0.917469	0.102065	NC	0.378148	0.739461	NC	1.27543	0.0128304	UP	0.398444	0.601123	NC	PREDICTED: acetyl-CoA acetyltransferase, cytosolic 1 [Prunus mume]
ko00071~Fatty acid degradation	TR42972|c0_g5	0.516931	0.499998	NC	0.570742	0.256864	NC	0.074275	0.922072	NC	0.890047	0.0409678	NC	0.319339	0.587589	NC	0.412878	0.367665	NC	-0.470667	0.543986	NC	0.909777	0.0328426	NC	0.496613	0.62914	NC	0.794215	0.0605079	NC	-0.126248	0.908258	NC	1.82027	9.32e-06	UP	1.06569	0.0277759	UP	PREDICTED: acetyl-CoA acetyltransferase, cytosolic 1 [Prunus mume]
ko00071~Fatty acid degradation	TR42972|c0_g9	0	1	NC	0	1	NC	0	1	NC	0	1	NC	0	1	NC	0	1	NC	0	1	NC	0	1	NC	0	1	NC	0	1	NC	0	1	NC	2.16291	0.00122617	UP	2.21534	0.00370151	NC	PREDICTED: acetyl-CoA acetyltransferase, cytosolic 1 [Prunus mume]
ko00071~Fatty acid degradation	TR43553|c0_g1	0	1	NC	0	1	NC	0	1	NC	0	1	NC	0	1	NC	0	1	NC	0	1	NC	3.00078	9.27e-06	UP	0.832127	0.568246	NC	2.83078	2.85e-05	UP	-0.190873	0.892373	NC	3.84292	2.05e-10	UP	1.04802	0.0856056	UP	PREDICTED: long chain acyl-CoA synthetase 1-like [Malus domestica]
ko00071~Fatty acid degradation	TR43625|c0_g1	-0.486455	0.596046	NC	-1.56834	0.00253494	DOWN	-1.06205	0.0578249	DOWN	-1.92273	0.000429704	DOWN	-0.357699	0.763953	NC	-1.53665	0.00463511	DOWN	0.388655	0.877331	NC	-1.61909	0.00239241	DOWN	-0.0801547	1	NC	-2.82175	1.74e-07	NC	-1.20707	0.187859	NC	-6.57353	1.79e-16	NC	-3.675	0.00819303	NC	PREDICTED: peroxisomal acyl-coenzyme A oxidase 1-like [Prunus mume]
ko00071~Fatty acid degradation	TR43879|c0_g1	-0.472848	0.787179	NC	-3.39494	0.000166642	NC	0	1	NC	-3.69214	0.000844848	NC	0	1	NC	-3.28818	0.00863068	NC	0	1	NC	-3.58517	0.00102366	NC	0	1	NC	-6.13446	5.95e-06	DOWN	0	1	NC	-6.21217	2.08e-06	DOWN	0	1	NC	hypothetical protein PRUPE_ppa003524mg [Prunus persica]
ko00071~Fatty acid degradation	TR43879|c0_g2	-1.50329	0.120024	NC	-6.43408	1.3e-06	DOWN	0	1	NC	-6.0721	9.57e-05	DOWN	0	1	NC	-3.42204	0.00440675	NC	0	1	NC	-6.02802	0.000116465	DOWN	0	1	NC	-6.2692	1.86e-06	DOWN	0	1	NC	-6.34733	9.75e-07	DOWN	0	1	NC	hypothetical protein PRUPE_ppa003524mg [Prunus persica]
ko00071~Fatty acid degradation	TR43879|c0_g3	-0.614668	0.399637	NC	-2.53937	3.04e-08	DOWN	-1.90565	5.6e-05	DOWN	-3.52241	2.41e-12	DOWN	-0.98715	0.151925	NC	-2.81836	1.24e-08	DOWN	0.704535	0.53232	NC	-2.72094	1.44e-08	DOWN	0.0983109	1	NC	-4.96677	1.07e-19	NC	-2.24393	0.00170326	NC	-6.06665	5.15e-24	NC	0	1	NC	hypothetical protein PRUPE_ppa003524mg [Prunus persica]
ko00071~Fatty acid degradation	TR44686|c0_g1	0	1	NC	0	1	NC	0	1	NC	0	1	NC	0	1	NC	0	1	NC	0	1	NC	0	1	NC	0	1	NC	0	1	NC	0	1	NC	6.71522	3.96e-08	UP	4.12591	5.75e-05	NC	hypothetical protein PRUPE_ppa002256mg [Prunus persica]
ko00071~Fatty acid degradation	TR44686|c0_g3	0	1	NC	0	1	NC	0	1	NC	0	1	NC	0	1	NC	0	1	NC	0	1	NC	0	1	NC	0	1	NC	0	1	NC	0	1	NC	7.33676	6.88e-11	UP	3.06124	3.85e-05	UP	PREDICTED: long chain acyl-CoA synthetase 7, peroxisomal-like [Eucalyptus grandis]
ko00071~Fatty acid degradation	TR46621|c0_g1	0	1	NC	0	1	NC	0	1	NC	0	1	NC	0	1	NC	0	1	NC	0	1	NC	0	1	NC	0	1	NC	3.44144	1.71e-06	NC	0.953657	0.295133	NC	4.69149	2.05e-13	NC	1.28114	0.0260776	UP	hypothetical protein PRUPE_ppa005421mg [Prunus persica]
ko00071~Fatty acid degradation	TR47090|c0_g1	0	1	NC	0	1	NC	0	1	NC	0	1	NC	0	1	NC	0	1	NC	0	1	NC	0	1	NC	0	1	NC	0	1	NC	0	1	NC	2.90094	2.44e-05	UP	3.13645	0.000401144	UP	PREDICTED: acetyl-CoA acetyltransferase, cytosolic 1 [Prunus mume]
ko00071~Fatty acid degradation	TR49412|c0_g1	0.0731837	0.978591	NC	1.19268	0.00776097	UP	1.1418	0.0116492	UP	2.03328	1.48e-06	UP	0.843222	0.0841206	NC	1.96482	2.93e-06	UP	-0.0612669	0.990036	NC	2.17436	2.21e-07	UP	0.210099	0.921767	NC	2.48488	3.29e-09	UP	0.297883	0.694679	NC	2.96404	2.07e-12	UP	0.514813	0.348033	NC	hypothetical protein PRUPE_ppa002282mg [Prunus persica]
ko00071~Fatty acid degradation	TR50614|c0_g3	0	1	NC	0	1	NC	0	1	NC	0	1	NC	0	1	NC	0	1	NC	0	1	NC	0	1	NC	0	1	NC	0	1	NC	0	1	NC	2.799	0.00028084	UP	0.960341	0.279408	NC	hypothetical protein PRUPE_ppa001880mg [Prunus persica]
ko00071~Fatty acid degradation	TR50949|c0_g12	-0.912264	0.119972	NC	-2.83149	9.14e-11	DOWN	-1.90009	1.71e-05	DOWN	-3.86202	4.85e-17	DOWN	-1.03174	0.0567489	DOWN	-4.10701	4.81e-18	DOWN	-0.238513	0.89802	NC	-3.92908	2.04e-17	DOWN	0.178105	0.975264	NC	-3.82444	2.75e-17	DOWN	0.0937624	0.975949	NC	-5.22601	8.07e-27	DOWN	-1.35971	0.0188356	NC	hypothetical protein PRUPE_ppa007182mg [Prunus persica]
ko00071~Fatty acid degradation	TR50949|c0_g2	-0.844042	0.377176	NC	-2.33125	0.00100721	DOWN	0	1	NC	-6.57895	2.84e-06	DOWN	0	1	NC	-3.92873	0.000236693	NC	0	1	NC	-3.37441	0.00020016	NC	0	1	NC	-3.90501	7.3e-06	NC	0	1	NC	-4.91319	1.19e-07	NC	0	1	NC	PREDICTED: alcohol dehydrogenase-like 6 isoform X3 [Prunus mume]
ko00071~Fatty acid degradation	TR50949|c0_g5	-0.995733	0.260269	NC	-3.62066	4.95e-07	NC	-2.60511	0.00398983	NC	-4.53888	2.47e-06	NC	0	1	NC	-6.80576	3.72e-06	DOWN	0	1	NC	-3.46828	3.54e-05	NC	0	1	NC	-7.15386	6.62e-10	DOWN	0	1	NC	-5.29015	2.73e-09	NC	0	1	NC	PREDICTED: alcohol dehydrogenase-like 6 isoform X3 [Prunus mume]
ko00071~Fatty acid degradation	TR50949|c0_g8	-0.811282	0.278708	NC	-3.02943	1.38e-07	NC	-2.19856	0.000425924	NC	-3.42315	1.42e-07	NC	0	1	NC	-3.47892	1.27e-06	DOWN	0	1	NC	-4.18822	1.11e-08	NC	0	1	NC	-4.74686	8.84e-11	NC	0	1	NC	-5.46826	1.34e-13	NC	0	1	NC	PREDICTED: alcohol dehydrogenase-like 6 isoform X3 [Prunus mume]
ko00071~Fatty acid degradation	TR50949|c0_g9	-1.00705	0.142422	NC	-3.32544	7.31e-09	DOWN	-2.29686	0.000249065	DOWN	-3.15975	2.28e-07	NC	0	1	NC	-7.96359	2.14e-11	DOWN	0	1	NC	-5.75958	1.66e-11	NC	0	1	NC	-4.28571	2.69e-11	NC	0	1	NC	-8.39246	5.63e-17	DOWN	0	1	NC	PREDICTED: alcohol dehydrogenase-like 6 isoform X3 [Prunus mume]
ko00071~Fatty acid degradation	TR51006|c0_g1	-0.270869	0.84091	NC	2.60542	1.12e-08	UP	2.89958	4.23e-10	UP	1.14745	0.0188218	NC	-1.45248	0.00304234	DOWN	-0.797632	0.186732	NC	-1.93287	0.00231243	NC	0.112853	0.893248	NC	0.907126	0.425779	NC	-0.779418	0.137711	NC	-0.90082	0.225839	NC	-2.40243	1.65e-05	NC	-1.58543	0.0310881	NC	PREDICTED: alcohol dehydrogenase-like 4 [Prunus mume]
ko00071~Fatty acid degradation	TR51759|c1_g10	0.0759794	0.978591	NC	-0.411671	0.45798	NC	-0.468685	0.385887	NC	-1.90078	5.13e-05	DOWN	-1.49096	0.00423221	DOWN	-2.27842	4.08e-06	DOWN	-0.37142	0.779869	NC	-2.24931	2.86e-06	DOWN	0.0294726	1	NC	-3.00439	5.09e-10	DOWN	-0.763094	0.377191	NC	-2.75057	3.43e-09	DOWN	0.297693	0.784188	NC	PREDICTED: alcohol dehydrogenase class-3 [Prunus mume]
ko00071~Fatty acid degradation	TR51759|c1_g5	0.103744	0.961298	NC	-0.344897	0.5611	NC	-0.429479	0.4474	NC	-1.77	0.000436119	DOWN	-1.42714	0.0103565	DOWN	-1.81363	0.000472316	DOWN	-0.0387601	1	NC	-1.9897	7.98e-05	DOWN	-0.174409	1	NC	-2.71903	7.35e-08	DOWN	-0.737256	0.469625	NC	-2.28937	1.41e-06	DOWN	0.467095	0.645568	NC	PREDICTED: alcohol dehydrogenase class-3 [Prunus mume]
ko00071~Fatty acid degradation	TR51759|c1_g6	0.0184533	1	NC	-0.14282	0.821491	NC	-0.140498	0.822537	NC	-0.601128	0.170657	NC	-0.458672	0.393311	NC	-1.40275	0.000729126	DOWN	-0.795802	0.181068	NC	-1.4161	0.000620365	DOWN	-0.0135768	1	NC	-2.16997	1.64e-07	DOWN	-0.765268	0.1669	NC	-2.02549	7.2e-07	DOWN	0.185957	0.787889	NC	hypothetical protein PRUPE_ppa006317mg [Prunus persica]
ko00071~Fatty acid degradation	TR52928|c0_g7	-0.196737	0.871228	NC	0.182519	0.764253	NC	0.401965	0.445457	NC	1.26374	0.0026971	UP	1.08487	0.0208131	UP	1.90369	4.73e-06	UP	0.644751	0.320409	NC	1.44288	0.00050221	UP	-0.462152	0.659264	NC	1.44815	0.00042767	UP	-0.00523416	1	NC	-0.283658	0.507591	NC	-1.68335	0.000206253	DOWN	hypothetical protein PRUPE_ppa002255mg [Prunus persica]
ko00071~Fatty acid degradation	TR53989|c1_g16	0.0867883	0.973874	NC	-0.55471	0.293412	NC	-0.621982	0.230442	NC	-0.947258	0.0434568	NC	-0.393622	0.548482	NC	-1.21995	0.0102322	DOWN	-0.266482	0.855605	NC	-0.962356	0.0373276	NC	0.257039	0.931065	NC	-1.23783	0.00572198	DOWN	-0.287806	0.769878	NC	-1.97876	9.88e-06	DOWN	-0.697675	0.257937	NC	PREDICTED: uncharacterized protein LOC103329132 [Prunus mume]
ko00071~Fatty acid degradation	TR53989|c1_g3	-0.505206	0.588407	NC	-1.03269	0.0539154	DOWN	-0.508829	0.438955	NC	-1.04953	0.0508105	DOWN	-0.0201075	1	NC	-0.387657	0.529784	NC	0.664773	0.533234	NC	-0.490925	0.353014	NC	-0.102398	1	NC	-0.754318	0.14196	NC	-0.276292	0.816735	NC	0.0820442	0.873684	NC	0.88058	0.14773	NC	PREDICTED: long chain acyl-CoA synthetase 8 [Prunus mume]
ko00071~Fatty acid degradation	TR54496|c0_g2	0	1	NC	0	1	NC	0	1	NC	0	1	NC	0	1	NC	0	1	NC	0	1	NC	1.86923	0.0098958	UP	0.592855	0.846024	NC	0	1	NC	-0.866916	0.448354	NC	1.34186	0.0648419	UP	0.365296	0.786442	NC	PREDICTED: probable acyl-activating enzyme 16, chloroplastic [Prunus mume]
ko00071~Fatty acid degradation	TR54496|c0_g4	0	1	NC	1.4033	0.150424	NC	0.669583	0.546193	NC	0	1	NC	-0.38772	0.861047	NC	0	1	NC	0	1	NC	0	1	NC	0	1	NC	0	1	NC	0	1	NC	3.69147	3.55e-09	UP	2.15271	0.000618885	UP	PREDICTED: probable acyl-activating enzyme 16, chloroplastic [Prunus mume]
ko00071~Fatty acid degradation	TR54496|c0_g5	1.12041	0.231084	NC	0.5026	0.586148	NC	-0.598576	0.4626	NC	1.35249	0.0496275	NC	0.852051	0.311653	NC	1.65664	0.0210023	NC	0.313783	0.899043	NC	2.26234	0.000170161	NC	0.602057	0.713085	NC	1.53779	0.0124159	NC	-0.739084	0.361741	NC	2.62964	1.35e-06	NC	1.13132	0.0646	UP	PREDICTED: probable acyl-activating enzyme 16, chloroplastic [Prunus mume]
ko00071~Fatty acid degradation	TR55263|c0_g1	0	1	NC	0	1	NC	0	1	NC	0	1	NC	0	1	NC	0	1	NC	0	1	NC	0	1	NC	0	1	NC	4.30256	2.95e-07	NC	2.18684	0.02352	NC	6.00603	6.1e-17	NC	1.72821	0.00187701	UP	PREDICTED: long chain acyl-CoA synthetase 6, peroxisomal [Prunus mume]
ko00071~Fatty acid degradation	TR55327|c0_g1	-1.37158	0.0486478	NC	-0.828047	0.161556	NC	0.563134	0.449725	NC	0.317859	0.599583	NC	1.14584	0.0630148	NC	0.132768	0.870306	NC	-0.177959	0.93149	NC	1.46655	0.00191078	NC	1.33003	0.0671928	NC	1.75184	0.000126782	NC	0.274454	0.759217	NC	3.37392	9.26e-14	UP	1.66093	0.000441268	UP	PREDICTED: alcohol dehydrogenase-like 1 [Prunus mume]
ko00071~Fatty acid degradation	TR55674|c1_g11	0	1	NC	0	1	NC	0	1	NC	0	1	NC	0	1	NC	0	1	NC	0	1	NC	0	1	NC	0	1	NC	0	1	NC	0	1	NC	6.32162	1.42e-06	UP	2.56298	0.00500899	NC	hypothetical protein [Zea mays]
ko00071~Fatty acid degradation	TR55739|c2_g3	0	1	NC	0.436146	0.705176	NC	0.170462	0.963669	NC	0	1	NC	-0.221222	0.962034	NC	1.27086	0.0732907	NC	1.05473	0.392339	NC	1.14898	0.118285	NC	-0.124311	1	NC	1.07444	0.0956733	NC	-0.0843793	0.990024	NC	1.26467	0.0355614	UP	0.222144	0.868674	NC	PREDICTED: acyl-CoA dehydrogenase family member 11-like [Prunus mume]
ko00071~Fatty acid degradation	TR55739|c2_g4	0	1	NC	0	1	NC	0	1	NC	0	1	NC	0	1	NC	0	1	NC	0	1	NC	4.88205	6.7e-06	NC	5.5984	0.00217963	UP	0	1	NC	-2.7545	0.00664681	NC	0	1	NC	0	1	NC	PREDICTED: acyl-CoA dehydrogenase family member 11-like [Prunus mume]
ko00071~Fatty acid degradation	TR55739|c2_g5	0.257964	0.807484	NC	0.663368	0.170481	NC	0.42681	0.413061	NC	1.24809	0.00310511	UP	0.586586	0.254844	NC	1.42117	0.00064627	UP	0.179002	0.879704	NC	1.70985	3.79e-05	UP	0.288145	0.85171	NC	1.20012	0.00360959	UP	-0.520125	0.409757	NC	1.52727	0.000162928	UP	0.367927	0.531928	NC	hypothetical protein PRUPE_ppa001473mg [Prunus persica]
ko00071~Fatty acid degradation	TR55739|c2_g6	0.121257	0.973114	NC	0.664973	0.246769	NC	0.565177	0.348097	NC	1.39102	0.00452665	UP	0.728501	0.209639	NC	1.72269	0.000386258	UP	0.337448	0.762187	NC	1.58333	0.000885362	UP	-0.140622	0.986098	NC	1.5716	0.000742384	UP	-0.021925	1	NC	2.10298	3e-06	UP	0.573904	0.329771	NC	PREDICTED: acyl-CoA dehydrogenase family member 11-like [Prunus mume]
ko00071~Fatty acid degradation	TR55739|c2_g7	-0.0139162	1	NC	0.46698	0.54973	NC	0.502344	0.504222	NC	0.420353	0.60737	NC	-0.0425181	1	NC	1.51807	0.00812336	UP	1.10046	0.221033	NC	0.991508	0.0930873	NC	-0.526051	0.780588	NC	0.757762	0.168598	NC	-0.248041	0.889936	NC	1.24439	0.0159098	UP	0.535085	0.472438	NC	PREDICTED: acyl-CoA dehydrogenase family member 11-like [Prunus mume]
ko00071~Fatty acid degradation	TR55784|c0_g1	-1.58743	0.0872136	NC	-0.430953	0.620921	NC	1.17873	0.177618	NC	-0.892804	0.253294	NC	-0.462088	0.740673	NC	-1.71447	0.050297	NC	0	1	NC	-6.10893	7.98e-05	DOWN	0	1	NC	-6.35144	1.28e-06	DOWN	0	1	NC	-4.49048	4.38e-06	NC	0	1	NC	PREDICTED: probable acyl-activating enzyme 6 [Prunus mume]
ko00071~Fatty acid degradation	TR55784|c0_g6	0	1	NC	2.12032	0.0011709	UP	5.30772	1.54e-08	NC	1.92959	0.00516426	UP	-0.18151	0.875278	NC	0	1	NC	-1.05021	0.373161	NC	0	1	NC	0	1	NC	0	1	NC	0	1	NC	0	1	NC	0	1	NC	PREDICTED: probable acyl-activating enzyme 6 [Prunus mume]
ko00071~Fatty acid degradation	TR55963|c6_g11	-0.953182	0.298007	NC	1.07801	0.052927	NC	2.05309	0.000213993	NC	1.51448	0.00305922	UP	0.442386	0.503821	NC	2.84543	4.55e-09	UP	1.33762	0.0221198	UP	2.11119	1.63e-05	UP	-0.7349	0.422019	NC	1.09421	0.030537	NC	-1.02501	0.0964792	DOWN	2.46096	1.55e-07	UP	1.40575	0.00730519	UP	hypothetical protein PRUPE_ppa019594mg, partial [Prunus persica]
ko00071~Fatty acid degradation	TR57845|c0_g2	0.27499	0.786568	NC	-0.264572	0.64066	NC	-0.518659	0.302571	NC	-1.08308	0.010823	DOWN	-0.818682	0.0948876	NC	-2.0976	6.74e-07	DOWN	-1.0075	0.0710445	DOWN	-1.52859	0.000244848	DOWN	0.569639	0.539109	NC	-0.684277	0.10367	NC	0.831406	0.127921	NC	-0.553647	0.17967	NC	0.16862	0.81332	NC	PREDICTED: aldehyde dehydrogenase family 2 member B7, mitochondrial [Prunus mume]
ko00071~Fatty acid degradation	TR58042|c3_g10	0.189378	0.891567	NC	-0.168935	0.804939	NC	-0.337628	0.573109	NC	0.674925	0.156477	NC	0.843136	0.113131	NC	0.177649	0.753888	NC	-0.490343	0.576243	NC	0.954585	0.0330994	NC	0.775463	0.366865	NC	1.55111	0.000316812	UP	0.586489	0.365167	NC	1.66571	8.05e-05	UP	0.155683	0.837742	NC	hypothetical protein PRUPE_ppa002036mg [Prunus persica]
ko00071~Fatty acid degradation	TR58179|c0_g2	-0.331115	0.72202	NC	-0.553149	0.267958	NC	-0.200155	0.735841	NC	0.192136	0.695482	NC	0.747362	0.131419	NC	0.0737786	0.894113	NC	-0.112352	0.944607	NC	0.0303515	0.96254	NC	-0.0434796	1	NC	-0.515898	0.227078	NC	-0.557136	0.368512	NC	-2.13029	2.36e-07	DOWN	-1.57912	0.000602158	DOWN	hypothetical protein PRUPE_ppa002540mg [Prunus persica]
ko00071~Fatty acid degradation	TR58179|c0_g6	-0.229845	0.872975	NC	-0.708227	0.234025	NC	-0.458926	0.5095	NC	-1.91878	0.00165722	DOWN	-1.21189	0.13123	NC	-2.76188	0.000101621	NC	0	1	NC	-2.35169	0.000204343	NC	0	1	NC	-3.14127	6.58e-07	DOWN	0	1	NC	-3.07497	5.62e-07	DOWN	0	1	NC	PREDICTED: long chain acyl-CoA synthetase 4 [Prunus mume]
ko00071~Fatty acid degradation	TR58945|c1_g10	-0.344493	0.765182	NC	-0.30759	0.635046	NC	0.0561419	0.971919	NC	-0.182824	0.779026	NC	0.121596	0.914893	NC	-0.582583	0.292182	NC	-0.393885	0.751616	NC	0.0095573	1	NC	0.59025	0.679138	NC	-1.54848	0.00168862	DOWN	-1.56399	0.0122374	DOWN	-0.789137	0.0923683	NC	0.795342	0.245145	NC	PREDICTED: alcohol dehydrogenase 1B [Prunus mume]
ko00071~Fatty acid degradation	TR58945|c1_g13	0.450383	0.59212	NC	0.865963	0.0694933	NC	0.435818	0.411865	NC	0.559557	0.225617	NC	-0.306452	0.616215	NC	-0.515468	0.278755	NC	-1.06985	0.0708055	DOWN	0.129657	0.811302	NC	0.643626	0.502166	NC	-0.860891	0.0495357	NC	-1.00007	0.0735465	DOWN	-0.988097	0.0202522	NC	-0.0912435	0.930668	NC	hypothetical protein PRUPE_ppa005777m1g, partial [Prunus persica]
ko00071~Fatty acid degradation	TR58945|c1_g16	0.430443	0.716152	NC	0.895047	0.145177	NC	0.486013	0.461192	NC	1.29951	0.0175471	UP	0.408571	0.565681	NC	0.579881	0.412369	NC	-0.709482	0.50365	NC	0.968965	0.0868013	NC	0.386017	0.874802	NC	-0.503615	0.497599	NC	-1.47878	0.0440518	DOWN	1.05568	0.0378353	UP	1.59988	0.0130455	UP	PREDICTED: alcohol dehydrogenase 1B [Prunus mume]
ko00071~Fatty acid degradation	TR58945|c1_g19	0.380003	0.726345	NC	0.510965	0.385619	NC	0.150511	0.852335	NC	-0.112925	0.87199	NC	-0.624698	0.338665	NC	-1.7459	0.00525637	NC	-1.6178	0.0620806	NC	-0.51644	0.36043	NC	1.22264	0.337464	NC	-1.70432	0.00151874	DOWN	-1.19809	0.157029	NC	-3.08588	2.88e-07	DOWN	0	1	NC	PREDICTED: alcohol dehydrogenase 1B [Prunus mume]
ko00071~Fatty acid degradation	TR58945|c1_g9	1.20989	0.0895432	UP	0.554281	0.440626	NC	-0.637161	0.282405	NC	0.743314	0.216355	NC	0.188637	0.865194	NC	-0.106704	1	NC	-0.839526	0.449591	NC	-0.393081	0.606987	NC	0	1	NC	-0.146953	0.90033	NC	0.233924	0.943446	NC	-0.555758	0.381192	NC	-0.363566	0.723954	NC	PREDICTED: alcohol dehydrogenase 1B [Prunus mume]
ko00071~Fatty acid degradation	TR59082|c1_g1	-0.75379	0.28014	NC	-1.49555	0.00185703	DOWN	-0.720895	0.19377	NC	-0.563516	0.257658	NC	0.932074	0.0989391	NC	-1.79373	0.000367104	DOWN	-1.22216	0.0902871	DOWN	-0.878813	0.0673295	NC	0.912455	0.374974	NC	-0.135421	0.801558	NC	0.733402	0.27603	NC	-0.914179	0.0380063	NC	-0.740946	0.202875	NC	PREDICTED: aldehyde dehydrogenase family 3 member H1 isoform X2 [Prunus mume]
ko00071~Fatty acid degradation	TR59082|c1_g3	-0.54267	0.46532	NC	-1.31435	0.00317153	DOWN	-0.75146	0.119269	NC	-0.849303	0.051552	NC	0.464105	0.401558	NC	-1.45879	0.000640973	DOWN	-0.602584	0.394837	NC	-1.02746	0.0157669	DOWN	0.432013	0.717728	NC	-0.149778	0.751764	NC	0.866666	0.115882	NC	-0.601552	0.146951	NC	-0.416266	0.472779	NC	PREDICTED: aldehyde dehydrogenase family 3 member H1 isoform X2 [Prunus mume]
ko00071~Fatty acid degradation	TR59902|c2_g3	-0.499883	0.705834	NC	-1.99765	0.00648377	DOWN	-1.47848	0.0751214	DOWN	-6.38807	1.11e-05	DOWN	0	1	NC	-6.23764	3.94e-05	DOWN	0	1	NC	-6.3425	1.29e-05	DOWN	0	1	NC	-4.86863	1.47e-06	NC	0	1	NC	-6.66405	5.56e-08	DOWN	0	1	NC	hypothetical protein PRUPE_ppa023795mg [Prunus persica]
ko00071~Fatty acid degradation	TR59902|c2_g5	0.352653	0.824138	NC	0.0641322	0.978086	NC	-0.268677	0.757661	NC	-0.407107	0.60737	NC	-0.469341	0.698492	NC	0.841955	0.184407	NC	1.24866	0.198299	NC	0.594179	0.370258	NC	-0.246318	0.961613	NC	1.06334	0.0590838	UP	0.454574	0.696075	NC	2.2563	4.23e-06	UP	1.22429	0.0254076	UP	hypothetical protein PRUPE_ppa006932mg [Prunus persica]
ko00071~Fatty acid degradation	TR59902|c2_g7	-0.132687	0.937061	NC	-1.79534	7.09e-05	DOWN	-1.64211	0.000345885	DOWN	-4.58094	5.95e-17	DOWN	-2.78678	4.98e-06	DOWN	-7.44729	6.13e-22	NC	0	1	NC	-6.89515	1.43e-22	NC	0	1	NC	-5.66243	4.1e-23	NC	0	1	NC	-3.19012	6.66e-12	DOWN	2.50243	0.00054144	NC	PREDICTED: alcohol dehydrogenase-like 7 [Prunus mume]
ko00071~Fatty acid degradation	TR59902|c2_g9	0.237254	0.829554	NC	-0.694388	0.151103	NC	-0.910505	0.0507914	NC	-2.58959	2.92e-09	DOWN	-1.89585	4.12e-05	DOWN	-5.49643	3.32e-25	DOWN	-2.89563	1.61e-06	DOWN	-4.15394	7.48e-19	DOWN	1.33632	0.170904	NC	-4.93706	1.43e-24	DOWN	-0.794055	0.298628	NC	-6.85155	1.1e-35	DOWN	-1.87628	0.00805365	NC	hypothetical protein PRUPE_ppa023795mg [Prunus persica]
ko00071~Fatty acid degradation	TR59917|c0_g1	-2.25886	2.05e-06	DOWN	-3.04375	1.98e-11	DOWN	-0.763666	0.157985	NC	-3.22138	6.88e-12	DOWN	-0.177566	0.83734	NC	-3.71663	1.04e-13	DOWN	-0.489653	0.732299	NC	-3.00897	8.58e-11	DOWN	0.705661	0.672215	NC	-4.6466	1.8e-20	NC	-1.64418	0.0115486	NC	-5.92153	1.7e-26	NC	-1.23942	0.211792	NC	PREDICTED: 3-ketoacyl-CoA thiolase 2, peroxisomal [Prunus mume]
ko00071~Fatty acid degradation	TR59917|c0_g11	-1.97822	2.24e-05	DOWN	-2.79853	1.23e-10	DOWN	-0.801438	0.0986226	NC	-2.936	1.92e-11	DOWN	-0.14083	0.859184	NC	-3.51986	6.28e-15	DOWN	-0.577039	0.47646	NC	-3.05437	3.2e-12	DOWN	0.465882	0.713715	NC	-2.97355	6.11e-12	DOWN	0.0690034	0.97824	NC	-4.19598	2.65e-20	DOWN	-1.18428	0.0232427	DOWN	PREDICTED: LOW QUALITY PROTEIN: 3-ketoacyl-CoA thiolase 2, peroxisomal-like [Malus domestica]
ko00071~Fatty acid degradation	TR59917|c0_g12	-1.60144	0.00223233	DOWN	-2.33671	6.45e-07	DOWN	-0.714182	0.215694	NC	-1.24224	0.00756057	DOWN	1.09376	0.0550109	UP	-3.04907	9.21e-09	DOWN	-1.79607	0.011733	DOWN	-2.28171	1.66e-06	NC	0.763428	0.609362	NC	-2.42517	1.62e-07	DOWN	-0.153035	0.957304	NC	-4.56064	2.95e-17	NC	-2.10176	0.00256911	NC	PREDICTED: 3-ketoacyl-CoA thiolase 2, peroxisomal [Prunus mume]
ko00071~Fatty acid degradation	TR59917|c0_g13	-1.73796	0.00508355	DOWN	-2.35061	3.49e-05	DOWN	-0.593235	0.510351	NC	-2.96739	4.86e-06	DOWN	0	1	NC	-2.97933	1.85e-05	DOWN	0	1	NC	-2.33823	0.000156736	DOWN	0	1	NC	-5.92388	8.04e-12	NC	0	1	NC	-2.87622	4.71e-07	DOWN	0	1	NC	PREDICTED: 3-ketoacyl-CoA thiolase 2, peroxisomal [Prunus mume]
ko00071~Fatty acid degradation	TR59917|c0_g14	-1.88965	0.0324972	NC	-2.96673	0.000278663	DOWN	0	1	NC	-2.59056	0.00423395	NC	0	1	NC	-3.54965	0.00226306	NC	0	1	NC	-3.84674	0.000249412	NC	0	1	NC	-4.38813	8.1e-06	NC	0	1	NC	-6.47571	3.21e-07	DOWN	0	1	NC	PREDICTED: 3-ketoacyl-CoA thiolase 2, peroxisomal [Prunus mume]
ko00071~Fatty acid degradation	TR59917|c0_g15	-1.83671	0.0040448	DOWN	-2.71467	4.58e-06	DOWN	-0.858809	0.385887	NC	-3.4107	2.26e-06	NC	0	1	NC	-4.81285	5.81e-07	NC	0	1	NC	-4.95726	3.12e-08	NC	0	1	NC	-2.99568	2.4e-06	DOWN	0	1	NC	-7.74287	4.64e-13	DOWN	0	1	NC	PREDICTED: 3-ketoacyl-CoA thiolase 2, peroxisomal [Prunus mume]
ko00071~Fatty acid degradation	TR59917|c0_g16	-2.29078	3.46e-05	DOWN	-2.69448	1.87e-07	DOWN	-0.383918	0.630099	NC	-3.65721	2.86e-09	DOWN	0	1	NC	-8.33458	1.17e-12	DOWN	0	1	NC	-4.37469	1.21e-10	NC	0	1	NC	-4.46827	1.93e-12	DOWN	0	1	NC	-4.93239	8.84e-15	DOWN	0	1	NC	PREDICTED: 3-ketoacyl-CoA thiolase 2, peroxisomal [Prunus mume]
ko00071~Fatty acid degradation	TR59917|c0_g18	-2.85212	5.81e-07	NC	-2.60738	8.08e-07	DOWN	0.266179	0.84617	NC	-3.38469	4.47e-08	DOWN	-0.780965	0.480655	NC	-1.2053	0.0271872	DOWN	2.16151	0.0145789	UP	-1.85095	0.000530498	DOWN	-0.641104	0.731236	NC	-1.66966	0.000542137	DOWN	0.172621	0.963647	NC	-3.00681	1.67e-08	DOWN	-1.30595	0.0995736	DOWN	PREDICTED: 3-ketoacyl-CoA thiolase 2, peroxisomal [Prunus mume]
ko00071~Fatty acid degradation	TR59917|c0_g20	-1.11649	0.0738485	DOWN	-1.5019	0.00238834	DOWN	-0.365651	0.585246	NC	-1.67627	0.000881645	DOWN	-0.176966	0.846045	NC	-1.34818	0.00877688	DOWN	0.332661	0.869518	NC	-1.36434	0.00602996	DOWN	-0.0154051	1	NC	-1.60987	0.000932042	DOWN	-0.258554	0.853244	NC	-1.97812	2.84e-05	DOWN	-0.31422	0.718153	NC	PREDICTED: 3-ketoacyl-CoA thiolase 2, peroxisomal [Prunus mume]
ko00071~Fatty acid degradation	TR59917|c0_g21	-1.55631	0.0105701	DOWN	-3.07544	6e-08	NC	-1.50069	0.0308636	NC	-1.99487	0.000374332	DOWN	0	1	NC	-2.00294	0.000977117	DOWN	0	1	NC	-3.09062	1.24e-06	NC	0	1	NC	-2.2391	2.57e-05	DOWN	0.838594	0.587517	NC	-5.62363	5.56e-14	NC	-3.32879	0.00466857	NC	hypothetical protein PRUPE_ppa005303mg [Prunus persica]
ko00071~Fatty acid degradation	TR59917|c0_g24	-2.11645	4.46e-05	DOWN	-3.08078	7.22e-10	DOWN	-0.944101	0.153678	NC	-3.81232	3.21e-11	DOWN	-0.736856	0.485097	NC	-5.55665	3.46e-14	NC	0	1	NC	-3.69963	6.55e-11	NC	0	1	NC	-4.18399	6.48e-14	DOWN	0	1	NC	-5.17819	1.77e-17	NC	0	1	NC	PREDICTED: 3-ketoacyl-CoA thiolase 2, peroxisomal [Prunus mume]
ko00071~Fatty acid degradation	TR59917|c0_g25	-2.01129	1.43e-05	DOWN	-2.5694	2.43e-09	DOWN	-0.538323	0.291278	NC	-2.16062	3.88e-07	DOWN	0.407909	0.476982	NC	-2.9861	7.39e-12	DOWN	-0.81879	0.199259	NC	-2.84149	4.3e-11	DOWN	0.144769	0.972442	NC	-3.16393	2.51e-13	DOWN	-0.332649	0.669477	NC	-4.44512	2.34e-22	DOWN	-1.24703	0.0139842	DOWN	PREDICTED: 3-ketoacyl-CoA thiolase 2, peroxisomal [Prunus mume]
ko00071~Fatty acid degradation	TR59917|c0_g26	-1.7193	0.0105629	DOWN	-2.87479	3.74e-06	NC	0	1	NC	-3.11811	8.23e-06	DOWN	0	1	NC	-2.97112	0.000101621	DOWN	0	1	NC	-3.69164	2.05e-06	NC	0	1	NC	-4.26941	9.48e-09	NC	0	1	NC	-4.95366	9.34e-11	NC	0	1	NC	hypothetical protein PRUPE_ppa005303mg [Prunus persica]
ko00071~Fatty acid degradation	TR59917|c0_g3	-0.641414	0.437758	NC	-0.940588	0.0912761	NC	-0.280055	0.70562	NC	-0.792388	0.142868	NC	0.145779	0.90829	NC	-2.05727	0.000396508	NC	-1.25011	0.18962	NC	-1.95944	0.000650318	DOWN	0.0994128	1	NC	-1.83521	0.000356034	DOWN	0.114871	0.987609	NC	-4.41937	2.34e-11	NC	-2.53829	0.0038231	NC	PREDICTED: 3-ketoacyl-CoA thiolase 2, peroxisomal [Prunus mume]
ko00071~Fatty acid degradation	TR59917|c0_g5	-2.92933	3.58e-10	DOWN	-3.20443	1.12e-12	DOWN	-0.256993	0.691305	NC	-3.12681	7.06e-12	DOWN	0.0757016	0.957726	NC	-3.50471	1.35e-13	DOWN	-0.370555	0.755905	NC	-3.76084	2.43e-15	DOWN	-0.254324	0.950394	NC	-3.8233	1.66e-16	DOWN	-0.0710074	0.986401	NC	-4.85721	7.15e-23	DOWN	-0.998565	0.153578	NC	PREDICTED: 3-ketoacyl-CoA thiolase 2, peroxisomal [Prunus mume]
ko00071~Fatty acid degradation	TR59917|c0_g6	0.230243	0.921674	NC	0	1	NC	-1.46197	0.0614664	DOWN	0	1	NC	0	1	NC	0	1	NC	0	1	NC	0	1	NC	0	1	NC	0	1	NC	0	1	NC	0	1	NC	0	1	NC	PREDICTED: 3-ketoacyl-CoA thiolase 2, peroxisomal [Prunus mume]
ko00071~Fatty acid degradation	TR59917|c0_g7	-2.15695	6.18e-05	DOWN	-2.52947	4.46e-07	DOWN	-0.352058	0.679196	NC	-2.63202	9.73e-07	DOWN	-0.105053	1	NC	-2.77584	1e-06	DOWN	-0.136285	1	NC	-3.6969	5.19e-10	DOWN	0	1	NC	-3.58629	2.06e-11	NC	0	1	NC	-4.8872	1.37e-15	DOWN	0	1	NC	PREDICTED: 3-ketoacyl-CoA thiolase 2, peroxisomal [Prunus mume]
ko00071~Fatty acid degradation	TR59917|c0_g8	-1.54301	0.00414147	DOWN	-2.27476	2.09e-06	DOWN	-0.714045	0.229206	NC	-2.94109	2.01e-08	DOWN	-0.66841	0.393861	NC	-3.75285	1.84e-10	DOWN	0	1	NC	-3.711	8.05e-11	DOWN	0	1	NC	-3.78401	1.07e-12	DOWN	0	1	NC	-5.65027	2.16e-19	DOWN	0	1	NC	PREDICTED: 3-ketoacyl-CoA thiolase 2, peroxisomal [Prunus mume]
ko00071~Fatty acid degradation	TR59917|c0_g9	-2.89187	1.22e-07	DOWN	-4.08375	1.11e-12	DOWN	-1.17139	0.177618	NC	-2.82645	3.67e-07	DOWN	0	1	NC	-4.57126	1.5e-10	NC	0	1	NC	-4.36126	5.37e-11	NC	0	1	NC	-4.64723	2.53e-13	NC	0	1	NC	-4.07126	1.4e-12	DOWN	0	1	NC	PREDICTED: 3-ketoacyl-CoA thiolase 2, peroxisomal [Prunus mume]
ko00071~Fatty acid degradation	TR60830|c7_g1	-0.197039	0.953222	NC	-0.0521043	1	NC	0.166465	0.923534	NC	-0.404627	0.714909	NC	-0.353418	0.844507	NC	-0.383893	0.672759	NC	0	1	NC	-0.0149103	1	NC	0	1	NC	0.36537	0.60574	NC	0.367217	0.79924	NC	1.51273	0.0034033	UP	1.17516	0.0648866	UP	acyl-CoA oxidase 1 [Prunus persica]
ko00071~Fatty acid degradation	TR60830|c7_g10	0.179767	0.952389	NC	-0.184264	0.85814	NC	-0.344564	0.696941	NC	0.143637	0.905892	NC	0.327899	0.735101	NC	0.0598499	0.949444	NC	-0.0774225	1	NC	-1.54252	0.0478904	DOWN	0	1	NC	-0.0315815	1	NC	1.49412	0.177197	NC	-0.553803	0.422581	NC	-0.481324	0.625009	NC	PREDICTED: peroxisomal acyl-coenzyme A oxidase 1 [Prunus mume]
ko00071~Fatty acid degradation	TR60830|c7_g11	0.286596	0.827394	NC	-0.159596	0.866865	NC	-0.425004	0.513088	NC	-0.583315	0.340972	NC	-0.425751	0.62643	NC	-1.84098	0.00497475	DOWN	-1.24328	0.272563	NC	-1.92382	0.00179043	DOWN	0	1	NC	-1.4812	0.00767378	DOWN	0	1	NC	-1.36906	0.0100314	DOWN	0.151093	0.975615	NC	acyl-CoA oxidase 1 [Prunus persica]
ko00071~Fatty acid degradation	TR60830|c7_g13	0.0641572	0.98735	NC	-0.370202	0.510049	NC	-0.412388	0.451845	NC	0.722836	0.10847	NC	1.09405	0.0257416	UP	0.444528	0.341928	NC	-0.272097	0.797255	NC	0.965873	0.0255259	NC	0.520767	0.624605	NC	1.1355	0.00722295	UP	0.159813	0.875341	NC	1.26882	0.00212414	UP	0.170726	0.814264	NC	acyl-CoA oxidase 1 [Prunus persica]
ko00071~Fatty acid degradation	TR60830|c7_g6	0.822055	0.386766	NC	0.26596	0.772179	NC	-0.536294	0.449074	NC	0.664774	0.334866	NC	0.402927	0.637077	NC	-1.56818	0.100156	NC	-2.20044	0.0552635	NC	0.0932952	1	NC	1.63668	0.327093	NC	1.25622	0.0231833	UP	1.14557	0.127417	NC	1.12477	0.0389992	UP	-0.0926938	0.956827	NC	acyl-CoA oxidase 1 [Prunus persica]
ko00071~Fatty acid degradation	TR61242|c1_g1	0.0819392	0.971811	NC	0.244278	0.670688	NC	0.184181	0.758723	NC	1.50603	0.000332126	UP	1.26404	0.00608451	UP	0.899625	0.0326514	NC	-0.59959	0.371481	NC	1.40332	0.00071419	UP	0.503926	0.602801	NC	2.20112	1.13e-07	UP	0.785938	0.152685	NC	2.55003	8.13e-10	UP	0.389798	0.50073	NC	hypothetical protein PRUPE_ppa002036mg [Prunus persica]
ko00071~Fatty acid degradation	TR61813|c2_g2	0	1	NC	0	1	NC	0	1	NC	0	1	NC	0	1	NC	0	1	NC	0	1	NC	0	1	NC	0	1	NC	0	1	NC	0	1	NC	2.56922	1.67e-05	UP	1.41366	0.032039	UP	PREDICTED: long chain acyl-CoA synthetase 6, peroxisomal [Prunus mume]
ko00071~Fatty acid degradation	TR61813|c2_g5	0.0393885	1	NC	-0.598543	0.230164	NC	-0.615204	0.214941	NC	0.250515	0.605691	NC	0.85278	0.0836395	NC	0.637082	0.143067	NC	0.392457	0.631917	NC	0.798907	0.0608193	NC	0.160816	0.956119	NC	1.31139	0.00150015	UP	0.504387	0.433006	NC	2.64104	2.41e-10	UP	1.36809	0.00318215	UP	PREDICTED: long chain acyl-CoA synthetase 6, peroxisomal [Prunus mume]
ko00071~Fatty acid degradation	TR62265|c0_g1	-0.622367	0.378336	NC	-2.57026	8.77e-09	DOWN	-1.92628	2.34e-05	DOWN	-1.87534	2.12e-05	DOWN	0.692259	0.225892	NC	-5.14461	6.83e-20	DOWN	-3.25063	1.11e-06	NC	-3.63151	6.91e-14	DOWN	1.50179	0.213415	NC	-2.95432	3.97e-11	DOWN	0.670077	0.434599	NC	-1.87172	9.51e-06	DOWN	1.11097	0.0368548	NC	PREDICTED: long chain acyl-CoA synthetase 1 isoform X1 [Prunus mume]
ko00071~Fatty acid degradation	TR62582|c0_g18	0	1	NC	0	1	NC	0	1	NC	0	1	NC	0	1	NC	4.70343	1.24e-07	NC	1.69074	0.0770163	UP	0	1	NC	-0.85897	0.59442	NC	0	1	NC	0	1	NC	4.70431	1.13e-08	NC	1.15139	0.0881379	UP	acyl-CoA oxidase 4 [Prunus persica]
ko00071~Fatty acid degradation	TR62582|c0_g9	0	1	NC	0	1	NC	0	1	NC	0	1	NC	0	1	NC	0	1	NC	0	1	NC	0	1	NC	0	1	NC	0	1	NC	0	1	NC	6.12618	6.79e-06	UP	0.283613	0.859082	NC	PREDICTED: acyl-coenzyme A oxidase 4, peroxisomal-like isoform X1 [Pyrus x bretschneideri]
ko00071~Fatty acid degradation	TR63626|c2_g13	0.488954	0.587244	NC	0.574297	0.295769	NC	0.106046	0.897006	NC	0.759826	0.119375	NC	0.187086	0.802172	NC	1.23876	0.00765241	UP	0.486135	0.575862	NC	0.993513	0.0343122	NC	-0.244961	0.921767	NC	1.8454	2.64e-05	UP	0.84161	0.157771	NC	3.15853	7.32e-13	UP	1.35107	0.00459693	UP	hypothetical protein PRUPE_ppa018974mg, partial [Prunus persica]
ko00071~Fatty acid degradation	TR63711|c4_g11	0.898937	0.165955	NC	-1.18876	0.0213887	DOWN	-2.06791	1.28e-05	DOWN	-3.59564	5.77e-09	DOWN	-2.40912	0.0013434	DOWN	-4.30591	1.43e-09	NC	0	1	NC	-3.94399	1.54e-09	NC	0	1	NC	-5.21083	2.43e-13	NC	0	1	NC	-3.09848	1.17e-08	DOWN	0	1	NC	PREDICTED: aldehyde dehydrogenase family 2 member B4, mitochondrial-like, partial [Malus domestica]
ko00071~Fatty acid degradation	TR63711|c4_g12	0.898033	0.240256	NC	-0.996192	0.140176	NC	-1.87344	0.000894003	DOWN	-2.16497	0.00368501	DOWN	-1.17219	0.310174	NC	-6.56658	4.73e-06	DOWN	0	1	NC	-1.61312	0.0258004	NC	0	1	NC	-1.78734	0.00530666	DOWN	0	1	NC	-1.49215	0.0152154	DOWN	0	1	NC	PREDICTED: aldehyde dehydrogenase family 2 member B4, mitochondrial-like, partial [Malus domestica]
ko00071~Fatty acid degradation	TR63711|c4_g13	1.9888	0.000314264	UP	1.32289	0.0145495	UP	-0.645465	0.243599	NC	-1.77065	0.0148241	NC	-3.09258	4.93e-06	NC	-2.4753	0.00452264	NC	0	1	NC	-0.661413	0.34083	NC	0	1	NC	-1.90161	0.00559633	DOWN	0	1	NC	-0.892042	0.125491	NC	1.04526	0.354699	NC	PREDICTED: aldehyde dehydrogenase family 2 member B4, mitochondrial-like, partial [Malus domestica]
ko00071~Fatty acid degradation	TR63711|c4_g16	0.612591	0.571505	NC	-0.6278	0.435561	NC	-1.21852	0.0780894	DOWN	-1.21472	0.135057	NC	-0.588221	0.697458	NC	-1.19461	0.166212	NC	0	1	NC	-1.67764	0.0388479	NC	0	1	NC	0.186702	0.837381	NC	1.84221	0.085048	NC	0.337723	0.62307	NC	0.18392	0.907454	NC	hypothetical protein PRUPE_ppa003869mg [Prunus persica]
ko00071~Fatty acid degradation	TR63711|c4_g17	1.13259	0.0659825	UP	-0.219193	0.767032	NC	-1.33345	0.00701727	DOWN	-2.9043	9.9e-06	DOWN	-2.68818	0.000183747	DOWN	-2.9234	2.73e-05	NC	0	1	NC	-2.28082	0.000251231	DOWN	0	1	NC	-3.53306	5.7e-08	DOWN	0	1	NC	-3.4607	1.75e-08	NC	0	1	NC	PREDICTED: aldehyde dehydrogenase family 2 member B4, mitochondrial-like, partial [Malus domestica]
ko00071~Fatty acid degradation	TR63711|c4_g2	2.24735	0.00175165	UP	1.22806	0.120203	NC	-0.999796	0.112218	NC	0	1	NC	-1.23307	0.244287	NC	0	1	NC	0	1	NC	0	1	NC	0	1	NC	0	1	NC	0	1	NC	0	1	NC	0	1	NC	PREDICTED: aldehyde dehydrogenase family 2 member B4, mitochondrial-like, partial [Malus domestica]
ko00071~Fatty acid degradation	TR63711|c4_g3	1.35165	0.0586267	UP	0.120482	0.935584	NC	-1.21063	0.0401148	DOWN	-1.51032	0.0821571	DOWN	-1.63043	0.0882273	DOWN	-2.00987	0.0387202	NC	0	1	NC	-1.11595	0.184233	NC	0	1	NC	-2.89114	0.00107743	DOWN	0	1	NC	-2.56622	0.0011751	NC	0	1	NC	PREDICTED: aldehyde dehydrogenase family 2 member B4, mitochondrial-like, partial [Malus domestica]
ko00071~Fatty acid degradation	TR63711|c4_g5	0.634892	0.345988	NC	0.0891429	0.89894	NC	-0.524459	0.294188	NC	-0.604987	0.16841	NC	-0.694118	0.16439	NC	-1.26674	0.00233956	DOWN	-0.654734	0.310199	NC	-0.471986	0.280174	NC	0.795333	0.25243	NC	-0.556099	0.189218	NC	-0.0945242	0.939546	NC	0.437947	0.292133	NC	1.03045	0.032724	UP	PREDICTED: aldehyde dehydrogenase family 2 member B4, mitochondrial [Prunus mume]
ko00071~Fatty acid degradation	TR63711|c4_g6	0.981356	0.228617	NC	-0.2506	0.833233	NC	-1.2126	0.0460123	DOWN	-1.45475	0.0967222	NC	-1.20546	0.218834	NC	-2.48427	0.015892	NC	0	1	NC	-0.726923	0.39947	NC	0	1	NC	-1.49086	0.0293572	DOWN	0	1	NC	-0.302853	0.680561	NC	1.2202	0.167735	NC	PREDICTED: aldehyde dehydrogenase family 2 member B4, mitochondrial-like, partial [Malus domestica]
ko00071~Fatty acid degradation	TR63711|c4_g7	0	1	NC	0	1	NC	0	1	NC	0	1	NC	0	1	NC	0	1	NC	0	1	NC	0	1	NC	0	1	NC	0	1	NC	0	1	NC	5.83696	3.59e-05	UP	1.57744	0.124624	NC	PREDICTED: aldehyde dehydrogenase family 2 member B4, mitochondrial-like, partial [Malus domestica]
ko00071~Fatty acid degradation	TR63711|c4_g8	0.93279	0.132947	NC	0.158142	0.823964	NC	-0.756105	0.133948	NC	-2.18018	2.52e-05	NC	-2.3416	2.3e-05	NC	-4.54567	1.75e-10	NC	-2.32789	0.058329	NC	-4.2206	1.67e-10	NC	0	1	NC	-2.80842	5.56e-08	DOWN	0	1	NC	-1.95964	3.62e-05	DOWN	0.886461	0.258624	NC	PREDICTED: aldehyde dehydrogenase family 2 member B4, mitochondrial-like, partial [Malus domestica]
ko00071~Fatty acid degradation	TR63711|c4_g9	0.447144	0.606424	NC	-0.815951	0.114602	NC	-1.24366	0.00945532	DOWN	-1.63321	0.000940666	DOWN	-0.820762	0.183669	NC	-2.39123	9.65e-06	DOWN	-0.74966	0.507841	NC	-1.38261	0.00499044	DOWN	1.00425	0.377598	NC	-1.54565	0.000935355	DOWN	-0.171611	0.893303	NC	-1.13018	0.0112992	DOWN	0.451418	0.539021	NC	PREDICTED: aldehyde dehydrogenase family 2 member B4, mitochondrial-like, partial [Malus domestica]
ko00071~Fatty acid degradation	TR63778|c10_g1	0.641688	0.359702	NC	1.67165	0.000139454	UP	1.04966	0.0226952	UP	1.69796	7.36e-05	UP	0.022745	0.996945	NC	1.25443	0.00356583	UP	-0.437401	0.586168	NC	0.755194	0.0852039	NC	-0.499151	0.640127	NC	2.26461	7.86e-08	UP	1.49754	0.00188421	UP	0.792062	0.058135	NC	-1.4278	0.00223958	DOWN	PREDICTED: alcohol dehydrogenase 1 [Prunus mume]
ko00071~Fatty acid degradation	TR63778|c10_g10	0	1	NC	0	1	NC	0	1	NC	0	1	NC	0	1	NC	0	1	NC	0	1	NC	0	1	NC	0	1	NC	3.59244	4.89e-07	NC	1.31922	0.126157	NC	0	1	NC	-1.69117	0.0136235	DOWN	alcohol dehydrogenase, partial [Prunus armeniaca]
ko00071~Fatty acid degradation	TR63778|c10_g12	0.701292	0.439406	NC	1.78145	0.000351986	UP	1.10224	0.0316268	UP	1.76183	0.000446593	UP	-0.0138909	1	NC	1.95779	9.61e-05	UP	0.20473	0.895441	NC	1.00404	0.0608548	UP	-0.951228	0.269004	NC	2.35508	6.11e-07	UP	1.33537	0.0182058	UP	1.33759	0.00477721	UP	-0.980637	0.0705629	NC	alcohol dehydrogenase, partial [Prunus armeniaca]
ko00071~Fatty acid degradation	TR63778|c10_g3	1.32294	0.0102549	UP	1.855	1.99e-05	UP	0.553329	0.270363	NC	2.45303	9.38e-09	UP	0.598415	0.246394	NC	1.87914	9.47e-06	UP	-0.568027	0.414375	NC	1.51167	0.000352322	UP	-0.36766	0.772352	NC	2.30321	4.59e-08	UP	0.779895	0.162654	NC	2.53318	1.63e-09	UP	0.268508	0.672501	NC	putative alcohol dehydrogenase Adh-1 [Prunus dulcis]
ko00071~Fatty acid degradation	TR63778|c10_g5	0.828992	0.170292	NC	1.91926	7.19e-06	UP	1.11149	0.013556	UP	2.57583	1.06e-09	UP	0.656454	0.192174	NC	1.90141	4.92e-06	UP	-0.669104	0.294669	NC	1.53369	0.000218679	UP	-0.367997	0.768375	NC	2.66484	2.16e-10	UP	1.1195	0.0251999	UP	1.87226	4.4e-06	UP	-0.749206	0.141411	NC	hypothetical protein PRUPE_ppa007186mg [Prunus persica]
ko00071~Fatty acid degradation	TR63778|c10_g7	0.688491	0.361014	NC	1.3467	0.00436578	UP	0.680384	0.185022	NC	2.29129	3.06e-07	UP	0.945509	0.059667	NC	1.51155	0.000949841	UP	-0.774072	0.245512	NC	0.782382	0.0984145	NC	-0.729405	0.413134	NC	1.86073	2.28e-05	UP	1.06607	0.0553732	UP	1.8462	1.99e-05	UP	0.0320537	0.991296	NC	alcohol dehydrogenase, partial [Prunus armeniaca]
ko00071~Fatty acid degradation	TR63778|c10_g8	0	1	NC	0	1	NC	0	1	NC	0	1	NC	0	1	NC	0	1	NC	0	1	NC	0	1	NC	0	1	NC	3.7307	3.18e-06	NC	2.79932	0.00396525	NC	0	1	NC	-1.78321	0.0184364	DOWN	alcohol dehydrogenase, partial [Prunus armeniaca]
ko00071~Fatty acid degradation	TR63778|c10_g9	0.909921	0.135791	NC	1.71607	9.89e-05	UP	0.827294	0.0828937	NC	2.34541	5.27e-08	UP	0.629067	0.222128	NC	1.4423	0.000822951	UP	-0.897213	0.12722	NC	1.33878	0.00186144	UP	-0.103904	0.993163	NC	2.85534	2.84e-11	UP	1.5047	0.00173908	UP	1.68706	4.88e-05	UP	-1.12073	0.0198861	DOWN	alcohol dehydrogenase, partial [Prunus armeniaca]
ko00071~Fatty acid degradation	TR64065|c2_g1	-0.0707325	0.992375	NC	-1.19183	0.035157	DOWN	-1.10125	0.0527708	DOWN	-0.849175	0.12751	NC	0.341067	0.695631	NC	-1.1928	0.0488996	DOWN	-0.336112	0.891113	NC	-0.782993	0.164626	NC	0.408023	0.917907	NC	-0.875253	0.0878699	NC	-0.103391	0.974012	NC	-0.876112	0.079441	NC	0.0365383	1	NC	hypothetical protein PRUPE_ppa002439m1g, partial [Prunus persica]
ko00071~Fatty acid degradation	TR64065|c2_g2	-0.549129	0.452903	NC	-1.35917	0.00204691	DOWN	-0.788646	0.0973366	NC	-0.663559	0.131772	NC	0.697159	0.168589	NC	-0.683639	0.113404	NC	-0.0134905	1	NC	-0.41348	0.353883	NC	0.270184	0.875395	NC	-0.334468	0.449597	NC	0.0686204	0.968068	NC	-0.477732	0.251527	NC	-0.103676	0.898484	NC	acyl-CoA oxidase 3 [Prunus persica]
ko00071~Fatty acid degradation	TR64993|c4_g2	0.519322	0.4917	NC	1.32568	0.00261084	UP	0.827281	0.0779404	NC	1.69427	5.55e-05	UP	0.369109	0.513154	NC	1.4085	0.000745423	UP	-0.279425	0.770557	NC	1.63224	8.6e-05	UP	0.22355	0.912162	NC	1.80368	1.27e-05	UP	0.160551	0.866792	NC	1.54982	0.000133864	UP	-0.211663	0.751574	NC	acyl-CoA oxidase 4 [Prunus persica]
ko00071~Fatty acid degradation	TR65456|c3_g13	0.29721	0.837797	NC	-0.254538	0.750533	NC	-0.531291	0.400187	NC	-1.32323	0.0373433	DOWN	-1.06867	0.162807	NC	-1.90722	0.00704717	DOWN	0	1	NC	-0.991507	0.109327	NC	0	1	NC	-1.41383	0.0159234	DOWN	0	1	NC	-0.582688	0.294857	NC	0.865595	0.299088	NC	hypothetical protein PRUPE_ppa002052mg [Prunus persica]
ko00071~Fatty acid degradation	TR65456|c3_g2	-0.0218442	1	NC	-0.394376	0.467873	NC	-0.351731	0.522853	NC	-0.382345	0.422191	NC	0.0140394	1	NC	-1.05462	0.0165244	DOWN	-0.664978	0.34053	NC	-0.67557	0.126147	NC	0.379079	0.788479	NC	-0.913672	0.0325721	NC	-0.24865	0.777283	NC	-0.675408	0.10732	NC	0.276993	0.676951	NC	hypothetical protein PRUPE_ppa002052mg [Prunus persica]
ko00071~Fatty acid degradation	TR65456|c3_g3	-0.345771	0.803645	NC	-0.63934	0.323764	NC	-0.274162	0.743722	NC	-0.537205	0.414392	NC	0.0992587	0.944674	NC	-2.38053	0.00109542	NC	-1.81795	0.106355	NC	-0.818871	0.194264	NC	0	1	NC	-1.16043	0.0383756	DOWN	-0.348472	0.842559	NC	-1.17335	0.0295031	DOWN	0.0238529	1	NC	hypothetical protein PRUPE_ppa002052mg [Prunus persica]
ko00071~Fatty acid degradation	TR65456|c3_g6	0.335332	0.733135	NC	-0.443273	0.421814	NC	-0.759411	0.126165	NC	-2.35322	9.92e-07	DOWN	-1.9126	0.000269874	DOWN	-3.26701	1.67e-09	DOWN	-0.904883	0.429708	NC	-2.87623	1.28e-08	DOWN	0.388668	0.936375	NC	-3.00843	3.05e-10	DOWN	-0.138094	0.928244	NC	-3.10118	9.95e-11	DOWN	-0.0602513	1	NC	PREDICTED: peroxisomal fatty acid beta-oxidation multifunctional protein AIM1 [Prunus mume]
ko00071~Fatty acid degradation	TR65456|c3_g8	0.0741783	0.978591	NC	-0.549176	0.280749	NC	-0.604166	0.2298	NC	-0.812026	0.0691278	NC	-0.266147	0.676008	NC	-1.54987	0.000434848	DOWN	-0.729992	0.295048	NC	-1.55315	0.000361297	DOWN	-0.00165998	1	NC	-1.61072	0.000153613	DOWN	-0.0683869	0.974139	NC	-1.85289	1.12e-05	DOWN	-0.207851	0.785614	NC	hypothetical protein PRUPE_ppa002052mg [Prunus persica]
ko00071~Fatty acid degradation	TR65456|c3_g9	-0.0862247	0.994735	NC	-1.31008	0.0553781	DOWN	-1.20359	0.0837894	DOWN	-0.83842	0.217872	NC	0.465149	0.740673	NC	-0.392706	0.632469	NC	0.447959	0.827719	NC	-1.28466	0.0852393	NC	-0.879373	0.754261	NC	-1.12951	0.0688312	DOWN	0	1	NC	-0.865894	0.127989	NC	0.299931	0.853614	NC	PREDICTED: peroxisomal fatty acid beta-oxidation multifunctional protein AIM1 [Prunus mume]
ko00071~Fatty acid degradation	TR65604|c1_g16	-1.94048	5.32e-05	DOWN	-0.348428	0.526559	NC	1.61409	0.000339217	UP	-1.94947	9.31e-06	DOWN	-1.60252	0.000796172	DOWN	-4.41346	1.34e-17	DOWN	-2.45167	8.07e-05	DOWN	-4.8516	1.75e-20	DOWN	-0.432371	0.921767	NC	-5.15399	1.75e-23	DOWN	-0.309807	0.932871	NC	-5.04969	2.28e-23	DOWN	0	1	NC	hypothetical protein PRUPE_ppa001798mg [Prunus persica]
ko00071~Fatty acid degradation	TR65604|c1_g34	-2.16218	0.000235389	DOWN	-0.791039	0.153385	NC	1.39199	0.0193243	UP	-1.62276	0.00254612	NC	-0.834349	0.238315	NC	-3.98142	1.72e-07	NC	-2.31866	0.058329	NC	-7.99666	7.07e-12	DOWN	0	1	NC	-4.9155	4.37e-12	NC	0	1	NC	-4.72193	4.45e-12	DOWN	0	1	NC	PREDICTED: subtilisin-like protease [Prunus mume]
ko00071~Fatty acid degradation	TR65673|c5_g10	0.904662	0.30601	NC	-0.460783	0.599065	NC	-1.34278	0.0372583	DOWN	-0.807594	0.341782	NC	-0.344709	0.883768	NC	-1.31943	0.145967	NC	0	1	NC	-0.554755	0.539326	NC	0	1	NC	-0.269643	0.741387	NC	0.273896	0.979054	NC	0.0815627	0.946573	NC	0.38611	0.723954	NC	PREDICTED: long chain acyl-CoA synthetase 2 [Prunus mume]
ko00071~Fatty acid degradation	TR65673|c5_g11	0.667924	0.428971	NC	-1.36343	0.0227142	DOWN	-2.00989	0.000344528	DOWN	-1.16766	0.0783987	DOWN	0.195027	0.967823	NC	-2.19014	0.00335217	DOWN	0	1	NC	-2.66202	0.000353594	NC	0	1	NC	-0.460298	0.431443	NC	2.18415	0.02352	NC	-0.0426418	0.972101	NC	0.455483	0.56893	NC	PREDICTED: long chain acyl-CoA synthetase 2 [Prunus mume]
ko00071~Fatty acid degradation	TR65673|c5_g15	-0.170175	0.898949	NC	-1.68682	0.000124509	DOWN	-1.49686	0.000821642	DOWN	-2.14361	9.34e-07	DOWN	-0.456501	0.442526	NC	-2.38004	7.79e-08	DOWN	-0.228448	0.864642	NC	-2.37779	5.44e-08	DOWN	0.00336197	1	NC	-1.01486	0.0158359	DOWN	1.35226	0.00900766	UP	-0.755917	0.0677313	NC	0.289699	0.651745	NC	PREDICTED: long chain acyl-CoA synthetase 2 [Prunus mume]
ko00071~Fatty acid degradation	TR65673|c5_g17	-0.300041	0.921674	NC	-5.83999	9.71e-05	DOWN	0	1	NC	-2.39744	0.0264119	NC	0	1	NC	-1.95269	0.0922956	NC	0	1	NC	-3.12959	0.00935485	NC	0	1	NC	-1.66693	0.0622965	DOWN	0	1	NC	-3.02306	0.00159402	NC	0	1	NC	PREDICTED: long chain acyl-CoA synthetase 2 [Prunus mume]
ko00071~Fatty acid degradation	TR65673|c5_g21	0.209875	0.872283	NC	-1.66369	0.000487486	DOWN	-1.853	0.000103284	DOWN	-2.05636	3.44e-05	DOWN	-0.393614	0.623315	NC	-1.99568	8.97e-05	DOWN	0.0662701	1	NC	-2.37758	3.78e-06	DOWN	-0.378418	0.896237	NC	-1.31414	0.00368813	DOWN	1.05344	0.167921	NC	-0.67356	0.128917	NC	0.673211	0.265371	NC	PREDICTED: long chain acyl-CoA synthetase 2 [Prunus mume]
ko00071~Fatty acid degradation	TR65673|c5_g8	-0.121958	0.94144	NC	-1.57166	0.000382229	DOWN	-1.42914	0.00146703	DOWN	-1.90692	1.24e-05	DOWN	-0.335655	0.59012	NC	-2.1497	1.15e-06	DOWN	-0.236152	0.856675	NC	-1.67019	0.000105995	DOWN	0.479247	0.700567	NC	-0.413352	0.348481	NC	1.2468	0.0156484	UP	0.070404	0.882754	NC	0.513372	0.35789	NC	PREDICTED: long chain acyl-CoA synthetase 2 [Prunus mume]
ko00071~Fatty acid degradation	TR65673|c5_g9	0.17512	0.943727	NC	-1.27937	0.063363	DOWN	-1.43511	0.0281959	DOWN	-2.59782	0.00105056	NC	-1.32436	0.330802	NC	-3.94374	0.000173456	NC	0	1	NC	-3.38985	0.00020016	NC	0	1	NC	-2.14538	0.00150189	DOWN	0	1	NC	-3.59648	8.28e-06	NC	0	1	NC	PREDICTED: long chain acyl-CoA synthetase 2 [Prunus mume]
ko00071~Fatty acid degradation	TR65846|c0_g15	-0.362987	0.725373	NC	-1.44768	0.00411856	DOWN	-1.0638	0.0461959	DOWN	-2.36364	1.32e-05	NC	-0.916202	0.210846	NC	-4.00276	9.2e-09	NC	-1.612	0.243163	NC	-1.10879	0.0269107	DOWN	2.86104	0.00327835	NC	-2.01105	4.61e-05	DOWN	-0.911636	0.236424	NC	-2.56531	3.82e-07	DOWN	-0.518416	0.604227	NC	PREDICTED: subtilisin-like protease [Prunus mume]
ko00071~Fatty acid degradation	TR66274|c2_g10	0.582113	0.496713	NC	1.21503	0.014367	UP	0.653493	0.22742	NC	1.822	9.57e-05	UP	0.609138	0.279045	NC	1.5258	0.00129361	UP	-0.288041	0.799841	NC	2.16371	2.09e-06	UP	0.637618	0.514754	NC	1.93779	1.71e-05	UP	-0.237716	0.790505	NC	2.48648	2.37e-08	UP	0.586032	0.299843	NC	PREDICTED: probable enoyl-CoA hydratase, mitochondrial isoform X1 [Prunus mume]
ko00071~Fatty acid degradation	TR66274|c2_g12	0.0787698	1	NC	1.4146	0.0114343	UP	1.35544	0.0177669	UP	1.37229	0.015003	UP	-0.0401166	1	NC	1.90258	0.000456062	UP	0.53565	0.585682	NC	1.93641	0.000217416	UP	0.0320351	1	NC	1.53632	0.00301619	UP	-0.408956	0.627388	NC	2.26483	3.32e-06	UP	0.759819	0.206194	NC	PREDICTED: probable enoyl-CoA hydratase, mitochondrial isoform X2 [Prunus mume]
ko00071~Fatty acid degradation	TR66274|c2_g8	0.539553	0.657032	NC	0.879461	0.167964	NC	0.361007	0.645011	NC	1.07615	0.0713811	UP	0.196392	0.851652	NC	1.27831	0.0257928	UP	0.207833	0.915335	NC	1.61022	0.0027616	UP	0.32926	0.905303	NC	1.31504	0.0132191	UP	-0.305744	0.782495	NC	1.78964	0.000303856	UP	0.5113	0.437172	NC	PREDICTED: probable enoyl-CoA hydratase, mitochondrial isoform X2 [Prunus mume]
ko00071~Fatty acid degradation	TR66719|c5_g33	0.370316	0.691758	NC	1.10323	0.0174129	UP	0.753686	0.12352	NC	0.755779	0.0960491	NC	-0.346446	0.561218	NC	0.583883	0.207842	NC	-0.164889	0.904797	NC	0.344782	0.475498	NC	-0.238143	0.916655	NC	0.669313	0.126455	NC	0.312077	0.702923	NC	0.720298	0.0882691	NC	0.0903286	0.922076	NC	putative gag-pol polyprotein [Fragaria x ananassa]
ko00071~Fatty acid degradation	TR66958|c3_g2	1.70526	0.0003479	UP	1.12291	0.0131011	UP	-0.56273	0.258714	NC	0.182141	0.720731	NC	-0.943329	0.0516071	NC	-0.53185	0.239563	NC	-0.706118	0.283609	NC	-0.29374	0.530594	NC	0.239794	0.905303	NC	-1.89728	9.12e-06	DOWN	-1.61502	0.00108662	DOWN	-2.25679	1.29e-07	DOWN	-0.327959	0.641549	NC	hypothetical protein PRUPE_ppa001756mg [Prunus persica]
ko00071~Fatty acid degradation	TR66958|c3_g23	1.61081	0.031142	UP	0.626419	0.464187	NC	-0.964669	0.145764	NC	1.02152	0.152132	NC	0.398996	0.742388	NC	0	1	NC	-0.784595	0.666851	NC	0	1	NC	0	1	NC	0	1	NC	0	1	NC	0	1	NC	0	1	NC	PREDICTED: subtilisin-like protease [Prunus mume]
ko00071~Fatty acid degradation	TR66958|c3_g6	1.39175	0.119467	NC	0	1	NC	-1.33947	0.0503069	DOWN	0	1	NC	0	1	NC	0	1	NC	0	1	NC	0	1	NC	0	1	NC	0	1	NC	0	1	NC	0	1	NC	0	1	NC	PREDICTED: subtilisin-like protease [Prunus mume]
ko00062~Fatty acid elongation	TR39927|c0_g3	0.874578	0.191401	NC	-4.3498	9.77e-12	NC	-5.20273	3.02e-17	NC	-3.77991	9.65e-09	NC	0	1	NC	-7.9285	3.23e-11	DOWN	0	1	NC	-8.03481	3.9e-12	DOWN	0	1	NC	-2.76815	5.22e-07	NC	5.05189	0.011949	NC	-1.55511	0.00150956	DOWN	1.24569	0.101686	NC	PREDICTED: 3-ketoacyl-CoA synthase 19 [Prunus mume]
ko00062~Fatty acid elongation	TR49011|c0_g1	0.132477	0.932867	NC	-4.70598	4.84e-22	DOWN	-4.81856	6.11e-23	DOWN	-6.35962	1.38e-28	DOWN	-1.6565	0.0428583	NC	-6.85528	9.53e-28	DOWN	0	1	NC	-8.95773	1.07e-33	NC	0	1	NC	-7.05922	2.09e-33	NC	0	1	NC	-11.59	1.63e-41	DOWN	0	1	NC	hypothetical protein PRUPE_ppa021836mg [Prunus persica]
ko00062~Fatty acid elongation	TR49311|c1_g3	-0.314984	0.755729	NC	-0.917288	0.0597866	NC	-0.579933	0.27207	NC	0.581928	0.205856	NC	1.50186	0.00165678	UP	0.655958	0.143785	NC	0.0820037	0.980984	NC	0.982378	0.0231843	NC	0.326791	0.828969	NC	0.414305	0.354536	NC	-0.579273	0.36371	NC	-0.716445	0.0939335	NC	-1.09364	0.0302394	DOWN	PREDICTED: palmitoyl-protein thioesterase 1 [Prunus mume]
ko00062~Fatty acid elongation	TR51142|c0_g1	0	1	NC	2.2863	0.000665333	UP	4.20414	5.1e-07	NC	0	1	NC	-6.81262	1.44e-06	DOWN	0	1	NC	0	1	NC	0	1	NC	0	1	NC	0	1	NC	0	1	NC	0	1	NC	0	1	NC	PREDICTED: putative elongation of fatty acids protein DDB_G0272012 [Prunus mume]
ko00062~Fatty acid elongation	TR51142|c0_g2	-3.67339	2.93e-08	NC	-1.08432	0.0503196	DOWN	2.60788	0.000208773	NC	-4.60607	6.89e-09	NC	-3.52523	0.000380576	NC	-3.62997	1.92e-06	NC	0	1	NC	-5.33471	2.36e-09	NC	0	1	NC	-7.88847	1.39e-12	DOWN	0	1	NC	-7.96754	2.2e-14	DOWN	0	1	NC	PREDICTED: putative elongation of fatty acids protein DDB_G0272012 [Prunus mume]
ko00062~Fatty acid elongation	TR51142|c0_g3	-1.6386	0.0157293	NC	-5.00148	3.99e-10	NC	-3.34412	0.000997944	NC	-7.30271	2.94e-09	DOWN	0	1	NC	-7.15092	1.54e-07	DOWN	0	1	NC	-7.25604	3.99e-09	DOWN	0	1	NC	-7.50071	1.63e-10	DOWN	0	1	NC	-7.58004	3.1e-12	DOWN	0	1	NC	PREDICTED: putative elongation of fatty acids protein DDB_G0272012 [Prunus mume]
ko00062~Fatty acid elongation	TR51142|c0_g5	-4.28593	3.46e-13	DOWN	-1.3099	0.00798743	DOWN	2.99879	1.08e-06	UP	-3.01565	2.75e-08	DOWN	-1.70257	0.0105051	DOWN	-3.4534	5.13e-09	NC	0	1	NC	-6.49651	3.36e-15	NC	0	1	NC	-7.04158	6.88e-19	NC	0	1	NC	-9.13048	5.6e-22	DOWN	0	1	NC	PREDICTED: putative elongation of fatty acids protein DDB_G0272012 [Prunus mume]
ko00062~Fatty acid elongation	TR52066|c0_g1	-0.142321	0.930939	NC	-0.802259	0.109207	NC	-0.639407	0.219058	NC	-2.23727	2.58e-06	DOWN	-1.43555	0.00827204	DOWN	-2.01795	3.07e-05	DOWN	0.225151	0.920544	NC	-2.98518	2.53e-09	DOWN	-0.961258	0.422019	NC	-2.41335	1.47e-07	DOWN	0.561779	0.586691	NC	-4.44462	4.46e-17	DOWN	-1.99407	0.00333321	NC	hypothetical protein PRUPE_ppa004500mg [Prunus persica]
ko00062~Fatty acid elongation	TR52417|c0_g1	0.0413071	1	NC	-0.990809	0.0755043	NC	-1.01103	0.0636052	DOWN	-3.35523	3.97e-07	DOWN	-2.36654	0.00245726	DOWN	-5.25241	7.28e-09	NC	0	1	NC	-2.3819	5.49e-05	DOWN	0	1	NC	-3.46643	9.43e-09	NC	0	1	NC	-3.79601	9.91e-10	DOWN	0	1	NC	hypothetical protein PRUPE_ppa004500mg [Prunus persica]
ko00062~Fatty acid elongation	TR52417|c0_g3	0.0967972	0.987029	NC	-1.43913	0.049942	DOWN	-1.51675	0.0297273	DOWN	-3.93258	0.000210636	NC	0	1	NC	-2.65391	0.0119428	NC	0	1	NC	-2.44369	0.00654587	DOWN	0	1	NC	-2.92186	0.000434656	DOWN	0	1	NC	-4.51352	3.08e-06	NC	0	1	NC	hypothetical protein PRUPE_ppa004500mg [Prunus persica]
ko00062~Fatty acid elongation	TR52417|c0_g4	0.0629293	0.986451	NC	-0.808996	0.0928473	NC	-0.850857	0.0770703	NC	-2.10726	2.57e-06	DOWN	-1.29887	0.0103554	DOWN	-2.34007	3.48e-07	DOWN	-0.226227	0.873506	NC	-3.07685	5.94e-11	DOWN	-0.733993	0.511884	NC	-2.37841	6.21e-08	DOWN	0.688996	0.39122	NC	-5.12149	1.19e-22	DOWN	-2.70573	4.26e-06	DOWN	PREDICTED: 3-ketoacyl-CoA synthase 4-like [Prunus mume]
ko00062~Fatty acid elongation	TR53406|c3_g1	-1.36775	0.00602483	DOWN	-6.17239	5.89e-37	DOWN	-4.78524	1.93e-25	DOWN	-8.06919	9.94e-53	DOWN	-1.89718	6.11e-05	DOWN	-8.83338	3.47e-58	DOWN	-0.75568	0.333399	NC	-9.10889	1.53e-60	DOWN	-0.273155	0.93755	NC	-5.71772	8.05e-34	DOWN	3.37966	5.65e-12	UP	-4.80263	2.69e-26	DOWN	0.943428	0.0569154	NC	PREDICTED: 3-ketoacyl-CoA synthase 6 [Prunus mume]
ko00062~Fatty acid elongation	TR55073|c0_g2	0.118569	0.961068	NC	-1.19278	0.0279459	DOWN	-1.29407	0.0142741	DOWN	-0.797385	0.151374	NC	0.38858	0.677982	NC	-1.19638	0.0296814	DOWN	-0.390624	0.799841	NC	-0.906301	0.0993318	NC	0.290153	0.934203	NC	-0.786866	0.112979	NC	0.109856	0.980938	NC	-1.04773	0.0281043	DOWN	-0.226901	0.801196	NC	hypothetical protein PRUPE_ppa010700mg [Prunus persica]
ko00062~Fatty acid elongation	TR55073|c0_g21	1.15267	0.237152	NC	0	1	NC	-1.74296	0.016329	DOWN	0	1	NC	0	1	NC	0	1	NC	0	1	NC	0	1	NC	0	1	NC	0	1	NC	0	1	NC	0	1	NC	0	1	NC	PREDICTED: peroxisomal bifunctional enzyme [Prunus mume]
ko00062~Fatty acid elongation	TR55073|c0_g6	-0.316987	0.807484	NC	-0.884827	0.131359	NC	-0.547186	0.423499	NC	-0.126635	0.879862	NC	0.755332	0.279795	NC	-0.0205788	1	NC	0.110731	0.990036	NC	-0.598145	0.351838	NC	-0.574995	0.740834	NC	-0.514803	0.357419	NC	0.074713	1	NC	-1.20232	0.0221245	DOWN	-0.647685	0.437035	NC	hypothetical protein PRUPE_ppa010700mg [Prunus persica]
ko00062~Fatty acid elongation	TR55085|c0_g1	-0.243124	0.824138	NC	-0.270059	0.634014	NC	-0.00609022	1	NC	-0.963353	0.0249786	NC	-0.692471	0.171232	NC	-1.00039	0.0184689	DOWN	-0.0310841	1	NC	-1.20222	0.00422896	DOWN	-0.201915	0.931065	NC	-1.43545	0.000540058	DOWN	-0.243785	0.769878	NC	-2.51359	2.2e-09	DOWN	-1.0372	0.0366745	DOWN	hypothetical protein PRUPE_ppa004284mg [Prunus persica]
ko00062~Fatty acid elongation	TR56207|c0_g4	-0.388715	0.764759	NC	-0.187532	0.842607	NC	0.221684	0.81965	NC	-1.08577	0.0958728	NC	-0.900104	0.279631	NC	-1.50882	0.0312236	DOWN	-0.413694	0.925234	NC	-1.27083	0.055682	DOWN	0	1	NC	-2.1475	0.000843466	DOWN	0	1	NC	-0.486687	0.388444	NC	1.69592	0.0402027	UP	hypothetical protein PRUPE_ppa012601mg [Prunus persica]
ko00062~Fatty acid elongation	TR56900|c0_g1	-0.249379	0.842832	NC	-1.82005	0.000246517	DOWN	-1.55102	0.00248963	DOWN	-2.8627	4.58e-07	DOWN	-1.04767	0.183669	NC	-2.5581	7.42e-06	NC	0	1	NC	-2.61841	3.33e-06	DOWN	0	1	NC	-3.26886	1.85e-09	DOWN	0	1	NC	-6.11054	2.84e-17	NC	0	1	NC	hypothetical protein PRUPE_ppa008998mg [Prunus persica]
ko00062~Fatty acid elongation	TR56900|c0_g10	-0.298605	0.82532	NC	-0.424636	0.525806	NC	-0.106767	0.903492	NC	-2.09467	0.000646564	DOWN	-1.67141	0.0190662	DOWN	-4.75136	2.21e-07	NC	0	1	NC	-3.33794	3e-06	DOWN	0	1	NC	-5.3506	5.26e-11	NC	0	1	NC	-7.199	1.21e-13	NC	0	1	NC	hypothetical protein PRUPE_ppa008998mg [Prunus persica]
ko00062~Fatty acid elongation	TR56900|c0_g16	-0.603451	0.539984	NC	-1.11744	0.0566583	DOWN	-0.494833	0.490773	NC	-1.32515	0.0318947	DOWN	-0.21049	0.924146	NC	-1.88119	0.00557024	DOWN	0	1	NC	-1.51049	0.0192962	DOWN	0	1	NC	-4.16792	2.88e-08	NC	0	1	NC	-3.77284	3.24e-08	NC	0	1	NC	hypothetical protein PRUPE_ppa008998mg [Prunus persica]
ko00062~Fatty acid elongation	TR56900|c0_g18	0.182722	0.910935	NC	-1.42077	0.00768427	DOWN	-1.58292	0.00222301	DOWN	-2.79735	3.16e-06	DOWN	-1.37967	0.0813953	DOWN	-2.19236	0.000259043	DOWN	0	1	NC	-2.82645	2.53e-06	NC	0	1	NC	-4.01339	2e-10	NC	0	1	NC	-5.59968	2.37e-14	NC	0	1	NC	hypothetical protein PRUPE_ppa008998mg [Prunus persica]
ko00062~Fatty acid elongation	TR56900|c0_g5	-0.0927803	0.998851	NC	-1.74003	0.00623331	NC	-1.62461	0.0175339	NC	-6.84788	3e-07	DOWN	0	1	NC	-6.6979	1.74e-06	DOWN	0	1	NC	-3.85084	2.74e-05	NC	0	1	NC	-7.04603	2.16e-09	DOWN	0	1	NC	-6.47607	6.62e-10	NC	0	1	NC	hypothetical protein PRUPE_ppa008998mg [Prunus persica]
ko00062~Fatty acid elongation	TR56900|c0_g8	-0.0320738	1	NC	-1.79146	0.000266297	DOWN	-1.73957	0.000453948	DOWN	-3.19259	2.27e-08	DOWN	-1.40227	0.0509316	DOWN	-2.52201	4.76e-06	DOWN	0	1	NC	-4.17015	3.81e-11	NC	0	1	NC	-3.70068	2.18e-11	DOWN	0	1	NC	-5.08051	9.69e-16	DOWN	0	1	NC	hypothetical protein PRUPE_ppa008998mg [Prunus persica]
ko00062~Fatty acid elongation	TR56900|c0_g9	0.131192	0.933811	NC	-1.2459	0.00590641	DOWN	-1.35706	0.00257749	DOWN	-2.22179	5.1e-07	DOWN	-0.977357	0.0586596	NC	-2.31364	2.33e-07	DOWN	-0.0847066	0.985536	NC	-2.59899	6.26e-09	DOWN	-0.283667	0.905303	NC	-3.25226	5.69e-13	DOWN	-0.663489	0.361741	NC	-4.96779	3.8e-23	DOWN	-1.68239	0.00519508	DOWN	hypothetical protein PRUPE_ppa008998mg [Prunus persica]
ko00062~Fatty acid elongation	TR57261|c0_g1	-1.07601	0.0683181	DOWN	-1.77172	0.000150661	DOWN	-0.677	0.220949	NC	-3.67368	9.46e-12	DOWN	-1.90385	0.00296156	DOWN	-3.82325	5.36e-11	DOWN	0	1	NC	-3.45166	1.16e-10	DOWN	0	1	NC	-4.16522	1.2e-14	DOWN	0	1	NC	-4.95831	2.88e-18	DOWN	0	1	NC	hypothetical protein PRUPE_ppa009936mg [Prunus persica]
ko00062~Fatty acid elongation	TR57261|c0_g2	-0.821108	0.498163	NC	-1.49469	0.0611893	NC	-0.654005	0.57687	NC	-5.91315	0.000296912	DOWN	0	1	NC	-5.76439	0.000841929	DOWN	0	1	NC	-3.42133	0.00429385	NC	0	1	NC	-4.10043	4.89e-05	NC	0	1	NC	-2.26024	0.00593858	NC	0	1	NC	PREDICTED: elongation of fatty acids protein A-like [Prunus mume]
ko00062~Fatty acid elongation	TR57261|c0_g3	-0.97492	0.154233	NC	-2.31739	1.42e-05	DOWN	-1.3236	0.0297293	DOWN	-4.13563	2e-09	NC	-1.82468	0.0899495	NC	-3.37715	7.42e-07	DOWN	0	1	NC	-8.08646	2.16e-12	DOWN	0	1	NC	-5.49496	2.54e-13	NC	0	1	NC	-5.66899	8.8e-15	NC	0	1	NC	hypothetical protein PRUPE_ppa009936mg [Prunus persica]
ko00062~Fatty acid elongation	TR57261|c0_g4	-0.994999	0.407591	NC	-1.97548	0.0187401	NC	0	1	NC	-3.65923	0.00119915	NC	0	1	NC	-5.75562	0.000841929	DOWN	0	1	NC	-2.78465	0.00429385	NC	0	1	NC	-3.26602	0.000745541	NC	0	1	NC	-2.92917	0.000429381	NC	0	1	NC	PREDICTED: elongation of fatty acids protein A-like [Prunus mume]
ko00062~Fatty acid elongation	TR57261|c0_g8	-1.07188	0.245119	NC	-2.29614	0.000656834	NC	-1.20587	0.137284	NC	-2.1123	0.00461953	DOWN	0	1	NC	-6.50994	6.67e-06	DOWN	0	1	NC	-3.45321	0.000112837	NC	0	1	NC	-4.72731	9.55e-07	NC	0	1	NC	-3.30728	1.45e-05	NC	0	1	NC	hypothetical protein PRUPE_ppa009936mg [Prunus persica]
ko00062~Fatty acid elongation	TR57913|c1_g3	-0.547736	0.473715	NC	-3.42478	2.85e-13	DOWN	-2.8557	1.32e-09	DOWN	-2.65613	1.06e-08	DOWN	0.769415	0.237471	NC	-4.47618	3.85e-16	NC	-1.80592	0.0219537	NC	-3.18816	2.5e-11	DOWN	1.2796	0.26593	NC	-2.2897	1.83e-07	DOWN	0.889025	0.215082	NC	-0.64491	0.127687	NC	1.67244	0.000624151	UP	PREDICTED: 3-ketoacyl-CoA synthase 10 [Prunus mume]
ko00062~Fatty acid elongation	TR57913|c1_g4	-0.373449	0.675049	NC	-3.30732	2.72e-13	DOWN	-2.91499	1.14e-10	DOWN	-3.55786	2.7e-14	DOWN	-0.25391	0.758455	NC	-3.82686	4.95e-15	DOWN	-0.26328	0.892721	NC	-3.40194	1.73e-13	DOWN	0.424943	0.859997	NC	-1.54955	0.000239713	DOWN	1.83805	0.000487894	UP	-1.34244	0.00116694	DOWN	0.239055	0.728409	NC	PREDICTED: 3-ketoacyl-CoA synthase 10 [Prunus mume]
ko00062~Fatty acid elongation	TR57913|c1_g5	-0.252305	0.812776	NC	-2.85322	4.03e-11	DOWN	-2.5804	2.49e-09	DOWN	-3.54243	1.17e-15	DOWN	-0.686809	0.195591	NC	-3.21037	2.1e-13	DOWN	0.341505	0.739532	NC	-3.28844	5.12e-14	DOWN	-0.0764068	1	NC	-1.39973	0.000684838	DOWN	1.88016	7.24e-05	UP	-2.38296	1.06e-08	DOWN	-0.959638	0.0543335	NC	PREDICTED: 3-ketoacyl-CoA synthase 10 [Prunus mume]
ko00062~Fatty acid elongation	TR57913|c1_g7	-0.272951	0.787711	NC	-2.9033	1.25e-11	DOWN	-2.61023	1.13e-09	DOWN	-3.56052	2.34e-16	DOWN	-0.656564	0.196316	NC	-3.656	4.28e-17	DOWN	-0.0866415	0.966635	NC	-3.40894	2.34e-15	DOWN	0.248852	0.888497	NC	-1.66762	4.93e-05	DOWN	1.73062	0.000190836	UP	-1.71491	2.35e-05	DOWN	-0.0209692	0.997169	NC	hypothetical protein PRUPE_ppa004011mg [Prunus persica]
ko00062~Fatty acid elongation	TR58307|c2_g4	0.00542012	1	NC	0.170094	0.791707	NC	0.185863	0.770608	NC	0.540162	0.252176	NC	0.371646	0.543897	NC	0.129712	0.829269	NC	-0.403663	0.662895	NC	-0.0878753	0.878738	NC	-0.217125	0.931065	NC	0.00630994	1	NC	0.0816812	0.967806	NC	-1.00295	0.0221672	DOWN	-0.972023	0.0721939	NC	PREDICTED: pentatricopeptide repeat-containing protein At5g66520-like [Prunus mume]
ko00062~Fatty acid elongation	TR58509|c1_g5	0.12944	0.944483	NC	1.00241	0.0351275	UP	0.895132	0.0638212	NC	1.93245	7.8e-06	UP	0.932741	0.0573879	NC	1.37269	0.00164668	UP	-0.553075	0.447135	NC	1.67957	9.46e-05	UP	0.306666	0.847059	NC	1.32556	0.00184385	UP	-0.364233	0.619864	NC	0.884001	0.0363549	NC	-0.404226	0.501592	NC	PREDICTED: acyl-coenzyme A thioesterase 8 [Prunus mume]
ko00062~Fatty acid elongation	TR58926|c1_g14	-0.132922	0.945004	NC	-1.6015	0.00249507	DOWN	-1.44819	0.00709886	DOWN	-2.96716	1.25e-06	DOWN	-1.36967	0.112723	NC	-3.63157	2.46e-07	NC	0	1	NC	-3.1971	4.7e-07	NC	0	1	NC	-2.96167	1.49e-07	NC	0	1	NC	-2.73989	2.84e-07	DOWN	0	1	NC	PREDICTED: very-long-chain (3R)-3-hydroxyacyl-[acyl-carrier protein] dehydratase PASTICCINO 2A [Prunus mume]
ko00062~Fatty acid elongation	TR58926|c1_g15	-0.904067	0.278708	NC	-2.18729	0.000387261	NC	-1.26372	0.0839257	NC	-4.04204	5.13e-06	NC	0	1	NC	-2.63789	0.000898658	DOWN	0	1	NC	-3.544	2.12e-05	NC	0	1	NC	-2.29377	0.000217196	NC	0	1	NC	-2.2158	0.000307975	DOWN	0	1	NC	PREDICTED: very-long-chain (3R)-3-hydroxyacyl-[acyl-carrier protein] dehydratase PASTICCINO 2A [Prunus mume]
ko00062~Fatty acid elongation	TR58926|c1_g16	-0.171387	0.897525	NC	-1.77663	5.69e-05	DOWN	-1.58623	0.000393946	DOWN	-2.808	5.23e-10	DOWN	-1.03303	0.0517061	DOWN	-3.74103	2.19e-14	DOWN	-0.925626	0.269747	NC	-3.65835	1.47e-14	DOWN	0.0831497	1	NC	-2.60248	2.68e-09	DOWN	1.04644	0.110028	NC	-2.00269	2.05e-06	DOWN	0.630969	0.281727	NC	hypothetical protein PRUPE_ppa011175mg [Prunus persica]
ko00062~Fatty acid elongation	TR58926|c1_g4	-0.857099	0.435679	NC	-1.23752	0.107656	NC	0	1	NC	-1.87387	0.0269312	NC	0	1	NC	-2.64345	0.0119428	NC	0	1	NC	-2.32533	0.00491983	NC	0	1	NC	-2.24115	0.00366595	DOWN	0	1	NC	-3.63964	6.23e-05	NC	0	1	NC	PREDICTED: very-long-chain (3R)-3-hydroxyacyl-[acyl-carrier protein] dehydratase PASTICCINO 2A [Prunus mume]
ko00062~Fatty acid elongation	TR58926|c1_g5	-0.502998	0.551708	NC	-3.05642	2.7e-09	DOWN	-2.53407	1.66e-06	DOWN	-2.85494	1.04e-07	DOWN	0.195603	0.912717	NC	-3.28733	2.99e-08	DOWN	0	1	NC	-2.89503	1.15e-07	NC	0	1	NC	-1.67398	0.000325214	DOWN	1.21041	0.135879	NC	-1.04145	0.0200235	DOWN	0.666517	0.313989	NC	PREDICTED: very-long-chain (3R)-3-hydroxyacyl-[acyl-carrier protein] dehydratase PASTICCINO 2A [Prunus mume]
ko00062~Fatty acid elongation	TR58926|c1_g6	0.169697	0.95867	NC	-0.930717	0.188293	NC	-1.08002	0.108242	NC	-1.75157	0.018372	NC	0	1	NC	-2.07533	0.00863068	NC	0	1	NC	-1.13	0.118069	NC	0	1	NC	-1.17976	0.0636111	DOWN	0	1	NC	-1.16427	0.0550073	DOWN	0	1	NC	PREDICTED: very-long-chain (3R)-3-hydroxyacyl-[acyl-carrier protein] dehydratase PASTICCINO 2A [Prunus mume]
ko00062~Fatty acid elongation	TR58926|c1_g9	-0.36369	0.708296	NC	-2.18058	4.63e-06	DOWN	-1.79565	0.000230329	DOWN	-2.17031	9.77e-06	DOWN	0.00974372	1	NC	-2.91466	5.93e-08	DOWN	-0.734548	0.557722	NC	-3.2455	1.59e-09	DOWN	0	1	NC	-1.76574	0.000102742	DOWN	1.46866	0.0586973	UP	-1.41276	0.0013213	DOWN	0.386606	0.610677	NC	hypothetical protein PRUPE_ppa011175mg [Prunus persica]
ko00062~Fatty acid elongation	TR58980|c1_g1	0.676473	0.30302	NC	-3.75268	5.55e-17	DOWN	-4.40748	7.18e-22	DOWN	-3.02995	4.08e-12	DOWN	0.721672	0.183577	NC	-5.1204	3.29e-25	DOWN	-2.08078	0.000228021	DOWN	-4.58396	2.09e-22	DOWN	0.535989	0.755923	NC	-1.76631	2.1e-05	DOWN	2.80604	9.78e-09	UP	-0.378569	0.369378	NC	1.41189	0.00247487	UP	hypothetical protein PRUPE_ppa004243mg [Prunus persica]
ko00062~Fatty acid elongation	TR58980|c1_g2	-0.690403	0.290855	NC	0.224414	0.701754	NC	0.936801	0.0427183	NC	-1.11059	0.00921277	DOWN	-1.33376	0.00389756	DOWN	-1.58527	0.000171361	DOWN	-0.468154	0.547694	NC	-1.48121	0.000412232	DOWN	0.104421	0.991624	NC	-0.757802	0.0709628	NC	0.712161	0.218328	NC	-1.13721	0.00508003	DOWN	-0.345168	0.569285	NC	hypothetical protein PRUPE_ppa004269mg [Prunus persica]
ko00062~Fatty acid elongation	TR58980|c2_g10	0.359612	0.701409	NC	-2.11648	3.66e-06	DOWN	-2.45436	7.55e-08	DOWN	-2.3909	4.06e-07	DOWN	-0.274099	0.748146	NC	-2.96921	4.44e-09	DOWN	-0.571259	0.655827	NC	-1.89355	4.04e-05	DOWN	1.07163	0.26593	NC	-0.926779	0.0334431	NC	0.957416	0.124027	NC	-0.292384	0.517192	NC	0.667451	0.230873	NC	PREDICTED: 3-ketoacyl-CoA synthase 1-like [Prunus mume]
ko00062~Fatty acid elongation	TR58980|c2_g4	0.138643	0.928461	NC	-2.34426	1.27e-07	DOWN	-2.46229	3.25e-08	DOWN	-2.85865	4.23e-10	DOWN	-0.515409	0.410116	NC	-3.99788	2.4e-15	DOWN	-1.13045	0.195059	NC	-3.02161	6.38e-11	DOWN	0.973176	0.384599	NC	-1.10371	0.00898098	DOWN	1.90856	0.000295274	UP	-0.136361	0.763993	NC	0.993453	0.0480792	NC	hypothetical protein PRUPE_ppa003977mg [Prunus persica]
ko00062~Fatty acid elongation	TR58980|c2_g5	0.106846	0.999618	NC	-1.60086	0.0770598	DOWN	0	1	NC	-2.45475	0.0188455	NC	0	1	NC	-5.39137	0.00429087	DOWN	0	1	NC	-3.18614	0.00935485	NC	0	1	NC	-0.416654	0.646242	NC	0	1	NC	-0.111338	0.924869	NC	0	1	NC	PREDICTED: 3-ketoacyl-CoA synthase 1-like [Prunus mume]
ko00062~Fatty acid elongation	TR59829|c0_g11	0.275763	0.930553	NC	1.32431	0.0483893	NC	1.06973	0.108242	NC	2.27761	0.00010245	NC	0.961869	0.129873	NC	2.0002	0.00183771	NC	-0.267044	0.895588	NC	2.4388	2.28e-05	NC	0.43469	0.844042	NC	1.68485	0.00379496	NC	-0.767518	0.339644	NC	2.64191	1.04e-06	UP	0.999086	0.0999998	NC	hypothetical protein PRUPE_ppa011730mg [Prunus persica]
ko00062~Fatty acid elongation	TR59829|c0_g4	-1.02107	0.205451	NC	0.225573	0.775447	NC	1.26638	0.0332454	UP	-0.126715	0.895622	NC	-0.35179	0.677982	NC	-0.0171665	1	NC	0.114617	0.980888	NC	0.946452	0.0671402	NC	0.959572	0.361561	NC	0.20336	0.736494	NC	-0.751764	0.305099	NC	-0.337192	0.581727	NC	-0.504607	0.507337	NC	PREDICTED: very-long-chain enoyl-CoA reductase-like [Prunus mume]
ko00062~Fatty acid elongation	TR59829|c0_g9	-0.443634	0.708278	NC	0.18839	0.833872	NC	0.652272	0.288326	NC	0.754855	0.171646	NC	0.567537	0.386359	NC	0.606916	0.293458	NC	-0.141398	0.962249	NC	1.05058	0.0366777	UP	0.441913	0.792007	NC	-0.181848	0.754991	NC	-1.23674	0.046787	DOWN	-0.136535	0.829954	NC	0.0792671	0.96968	NC	PREDICTED: very-long-chain enoyl-CoA reductase-like [Prunus mume]
ko00062~Fatty acid elongation	TR60847|c7_g16	-0.136434	0.933098	NC	-3.41216	3.75e-13	DOWN	-3.25677	4.3e-12	DOWN	-4.3623	9.54e-17	DOWN	-0.954609	0.194488	NC	-4.31829	1.85e-15	DOWN	0	1	NC	-4.89934	1.17e-18	DOWN	0	1	NC	-4.56979	3.25e-19	DOWN	0.322359	0.918666	NC	-4.9478	2.45e-21	DOWN	-0.342739	0.839667	NC	hypothetical protein PRUPE_ppa008807mg [Prunus persica]
ko00062~Fatty acid elongation	TR60847|c7_g17	0.0240241	1	NC	-3.52503	4.56e-12	DOWN	-3.52927	4.44e-12	DOWN	-4.52159	4.97e-14	NC	-1.00218	0.336146	NC	-4.52495	1.37e-12	DOWN	0	1	NC	-4.39695	2.65e-13	DOWN	0	1	NC	-4.04229	8.01e-14	DOWN	0	1	NC	-4.56048	1.86e-16	DOWN	0	1	NC	PREDICTED: very-long-chain 3-oxoacyl-CoA reductase 1-like [Prunus mume]
ko00062~Fatty acid elongation	TR60847|c7_g9	0.103937	0.991862	NC	-4.84123	1.18e-06	NC	-4.9268	5.23e-07	NC	-6.34939	1.57e-05	DOWN	0	1	NC	-6.19885	5.72e-05	DOWN	0	1	NC	-6.30328	1.85e-05	DOWN	0	1	NC	-4.53905	2.05e-06	NC	0	1	NC	-6.62518	7.83e-08	DOWN	0	1	NC	PREDICTED: very-long-chain 3-oxoacyl-CoA reductase 1-like [Prunus mume]
ko00062~Fatty acid elongation	TR61747|c2_g3	-0.336638	0.831978	NC	0.776701	0.182134	NC	1.1338	0.0409927	UP	0.549183	0.350485	NC	-0.227446	0.777687	NC	-0.140596	0.920672	NC	-0.681561	0.540681	NC	-0.217476	0.784158	NC	-0.0763093	1	NC	0.102304	0.867764	NC	0.306342	0.816735	NC	-0.504114	0.376793	NC	-0.562608	0.453145	NC	PREDICTED: probable trans-2-enoyl-CoA reductase, mitochondrial isoform X1 [Prunus mume]
ko00062~Fatty acid elongation	TR62342|c2_g14	0.0697098	0.991091	NC	0.86	0.0868914	NC	0.812708	0.105781	NC	1.34875	0.0026721	UP	0.492154	0.384866	NC	1.59607	0.000369202	UP	0.254275	0.825619	NC	1.71528	9.69e-05	UP	0.119603	0.986098	NC	1.18547	0.00681136	UP	-0.542992	0.420233	NC	1.92995	6.18e-06	UP	0.78809	0.136409	NC	hypothetical protein PRUPE_ppa021101mg [Prunus persica]
ko00062~Fatty acid elongation	TR63838|c4_g7	0	1	NC	0	1	NC	0	1	NC	0	1	NC	0	1	NC	0	1	NC	0	1	NC	0	1	NC	0	1	NC	1.96983	0.00678229	NC	2.12445	0.0661695	UP	2.58596	4.99e-05	NC	0.646967	0.41878	NC	hypothetical protein PRUPE_ppa004011mg [Prunus persica]
ko00062~Fatty acid elongation	TR64198|c0_g12	-0.0348884	1	NC	-2.19511	0.00373615	DOWN	-2.13959	0.00489445	DOWN	-1.83121	0.0176379	NC	0	1	NC	-1.00333	0.243416	NC	0	1	NC	-1.25838	0.111687	NC	0	1	NC	-2.41763	0.00133351	DOWN	0	1	NC	-1.73677	0.00720723	DOWN	0	1	NC	hypothetical protein PRUPE_ppa010715mg [Prunus persica]
ko00062~Fatty acid elongation	TR64198|c0_g14	-0.65897	0.554974	NC	-2.47694	0.000513121	DOWN	-1.79779	0.0259836	DOWN	-2.29388	0.00408495	NC	0	1	NC	-1.8405	0.0199586	NC	0	1	NC	-1.9102	0.0131817	NC	0	1	NC	-1.27598	0.046419	DOWN	0	1	NC	-1.72372	0.00540273	DOWN	0	1	NC	hypothetical protein PRUPE_ppa010715mg [Prunus persica]
ko00062~Fatty acid elongation	TR64198|c0_g15	-0.345078	0.782899	NC	-1.36582	0.0168024	DOWN	-1.00169	0.105412	NC	-1.23708	0.0306579	DOWN	0.124998	0.976897	NC	-1.68914	0.0094009	DOWN	0	1	NC	-0.684822	0.242991	NC	0.997904	0.568246	NC	-1.72247	0.00150456	DOWN	-1.04043	0.211841	NC	-0.908613	0.0715821	NC	0.846684	0.285949	NC	hypothetical protein PRUPE_ppa010715mg [Prunus persica]
ko00062~Fatty acid elongation	TR64198|c0_g16	0.0770441	0.996179	NC	-0.694372	0.229822	NC	-0.751256	0.19478	NC	-1.27715	0.0242078	DOWN	-0.581871	0.463756	NC	-0.66405	0.261224	NC	0.615514	0.631917	NC	-1.63359	0.00442034	DOWN	-0.962061	0.478208	NC	-0.709083	0.161404	NC	0.913447	0.315859	NC	-0.707145	0.149971	NC	0.0402309	1	NC	hypothetical protein PRUPE_ppa010715mg [Prunus persica]
ko00062~Fatty acid elongation	TR64198|c0_g17	0.42199	0.766815	NC	-0.51221	0.532212	NC	-0.914839	0.17402	NC	-3.62238	0.000509113	NC	-3.11368	0.00781102	NC	-3.47202	0.00163035	NC	0	1	NC	-1.74733	0.0307384	DOWN	0	1	NC	-4.11618	2.95e-05	NC	0	1	NC	-2.43275	0.000864486	NC	0	1	NC	hypothetical protein PRUPE_ppa010715mg [Prunus persica]
ko00062~Fatty acid elongation	TR64198|c0_g22	0.761627	0.312603	NC	-0.703995	0.257245	NC	-1.44692	0.0062123	DOWN	-2.57299	0.00019598	DOWN	-1.87088	0.0194447	DOWN	-1.82099	0.00818953	DOWN	0	1	NC	-3.06637	3e-05	NC	0	1	NC	-4.02895	2.3e-08	NC	0	1	NC	-4.19853	7.13e-09	NC	0	1	NC	hypothetical protein PRUPE_ppa010715mg [Prunus persica]
ko00062~Fatty acid elongation	TR64198|c0_g5	0.421899	0.747395	NC	-0.852	0.2733	NC	-1.25333	0.056987	DOWN	-1.03353	0.234023	NC	0	1	NC	-1.35064	0.118169	NC	0	1	NC	-0.962332	0.262939	NC	0	1	NC	-0.837907	0.24672	NC	0	1	NC	-0.670632	0.313831	NC	0	1	NC	hypothetical protein PRUPE_ppa010715mg [Prunus persica]
ko00062~Fatty acid elongation	TR64198|c0_g7	0.80113	0.360688	NC	-1.85637	0.0106263	DOWN	-2.63668	4.27e-05	DOWN	-1.49848	0.051552	NC	0	1	NC	-1.92195	0.0309802	NC	0	1	NC	-2.65558	0.00208987	NC	0	1	NC	-1.7914	0.00797137	DOWN	0	1	NC	-1.86069	0.00432515	DOWN	0	1	NC	hypothetical protein PRUPE_ppa010715mg [Prunus persica]
ko00062~Fatty acid elongation	TR64198|c0_g8	0.605586	0.435679	NC	-1.41092	0.00543108	DOWN	-1.99778	3.53e-05	DOWN	-2.26483	3.52e-05	DOWN	-0.854715	0.279795	NC	-1.90316	0.000419276	DOWN	0.364961	0.86378	NC	-1.0811	0.0350723	DOWN	0.818869	0.544646	NC	-1.3698	0.00415839	DOWN	-0.295322	0.786853	NC	-1.42785	0.00237584	DOWN	-0.0245786	1	NC	hypothetical protein PRUPE_ppa010715mg [Prunus persica]
ko00062~Fatty acid elongation	TR65651|c0_g8	-0.994946	0.0956283	NC	-0.0887922	0.909206	NC	0.926576	0.0580996	NC	-0.569164	0.230366	NC	-0.478886	0.409755	NC	-0.394578	0.419392	NC	0.180486	0.898505	NC	-0.938764	0.037772	NC	-0.543355	0.638787	NC	-0.929946	0.0335267	NC	-0.00217953	1	NC	-1.56406	0.00028662	DOWN	-0.596126	0.325933	NC	hypothetical protein PRUPE_ppa017633mg [Prunus persica]
ko00062~Fatty acid elongation	TR66274|c2_g8	0.539553	0.657032	NC	0.879461	0.167964	NC	0.361007	0.645011	NC	1.07615	0.0713811	UP	0.196392	0.851652	NC	1.27831	0.0257928	UP	0.207833	0.915335	NC	1.61022	0.0027616	UP	0.32926	0.905303	NC	1.31504	0.0132191	UP	-0.305744	0.782495	NC	1.78964	0.000303856	UP	0.5113	0.437172	NC	PREDICTED: probable enoyl-CoA hydratase, mitochondrial isoform X2 [Prunus mume]
ko00062~Fatty acid elongation	TR66651|c1_g2	-1.26776	0.0315548	NC	1.62722	0.000298442	UP	2.91681	2.52e-10	UP	0.855622	0.0652396	NC	-0.769263	0.139174	NC	0.886422	0.0511676	NC	0.0337969	1	NC	-0.828575	0.0881269	NC	-1.71351	0.00381368	NC	-2.5452	4.31e-07	NC	-1.72282	0.0067274	NC	-5.05866	1.37e-15	NC	-2.46715	0.00824018	NC	hypothetical protein PRUPE_ppa004354mg [Prunus persica]
ko00062~Fatty acid elongation	TR67394|c1_g4	0	1	NC	0	1	NC	0	1	NC	0	1	NC	0	1	NC	0	1	NC	0	1	NC	0	1	NC	0	1	NC	0	1	NC	0	1	NC	6.47291	4.63e-07	UP	0.804567	0.370163	NC	hypothetical protein PRUPE_ppa001933mg [Prunus persica]
ko00062~Fatty acid elongation	TR67394|c1_g6	0	1	NC	0	1	NC	0	1	NC	0	1	NC	0	1	NC	0	1	NC	0	1	NC	0	1	NC	0	1	NC	0	1	NC	0	1	NC	4.34968	1.31e-08	NC	1.67131	0.0130206	UP	PREDICTED: pentatricopeptide repeat-containing protein At3g02330 [Prunus mume]
ko00062~Fatty acid elongation	TR67394|c1_g9	0	1	NC	0	1	NC	0	1	NC	0	1	NC	0	1	NC	0	1	NC	0	1	NC	0	1	NC	0	1	NC	3.25147	3.18e-05	NC	2.00419	0.0452468	UP	3.77075	3.7e-07	NC	0.54765	0.490714	NC	PREDICTED: pentatricopeptide repeat-containing protein At3g02330 [Prunus mume]
GO:0010430~fatty acid omega-oxidation	TR60480|c3_g1	-1.2118	0.0192112	DOWN	-0.157781	0.798814	NC	1.0748	0.017419	UP	-1.82842	1.28e-05	DOWN	-1.66888	0.000200581	DOWN	-2.51877	2.23e-09	DOWN	-0.683095	0.284878	NC	-3.177	1.12e-13	DOWN	-0.657899	0.415601	NC	-3.56435	1.65e-16	DOWN	-0.395896	0.573915	NC	-6.5354	1.61e-39	DOWN	-2.94285	3.41e-10	DOWN	PREDICTED: protein HOTHEAD [Prunus mume]
GO:0010430~fatty acid omega-oxidation	TR60480|c3_g2	-1.238	0.0202653	DOWN	-0.132421	0.841633	NC	1.12446	0.0153336	UP	-2.4978	3.19e-08	DOWN	-2.36627	5.65e-07	DOWN	-3.04102	1.24e-10	DOWN	-0.535974	0.596139	NC	-3.74557	9.84e-15	DOWN	-0.700706	0.608119	NC	-4.07159	1.88e-17	DOWN	-0.333543	0.767475	NC	-11.0637	4.12e-37	DOWN	-6.80461	2.04e-07	DOWN	hypothetical protein PRUPE_ppa016983mg, partial [Prunus persica]
GO:0010430~fatty acid omega-oxidation	TR60480|c3_g3	-1.5405	0.00916297	DOWN	-1.17399	0.0238199	DOWN	0.388209	0.566014	NC	-3.86153	3.72e-09	DOWN	-2.68839	0.000492936	DOWN	-3.59074	1.04e-07	DOWN	0	1	NC	-3.06525	2.92e-07	NC	0	1	NC	-3.49686	9.19e-10	NC	0	1	NC	-5.8647	4.67e-16	NC	0	1	NC	hypothetical protein PRUPE_ppa016983mg, partial [Prunus persica]
GO:0046459~short-chain fatty acid metabolic process	TR62582|c0_g18	0	1	NC	0	1	NC	0	1	NC	0	1	NC	0	1	NC	4.70343	1.24e-07	NC	1.69074	0.0770163	UP	0	1	NC	-0.85897	0.59442	NC	0	1	NC	0	1	NC	4.70431	1.13e-08	NC	1.15139	0.0881379	UP	acyl-CoA oxidase 4 [Prunus persica]
GO:0046459~short-chain fatty acid metabolic process	TR64993|c4_g2	0.519322	0.4917	NC	1.32568	0.00261084	UP	0.827281	0.0779404	NC	1.69427	5.55e-05	UP	0.369109	0.513154	NC	1.4085	0.000745423	UP	-0.279425	0.770557	NC	1.63224	8.6e-05	UP	0.22355	0.912162	NC	1.80368	1.27e-05	UP	0.160551	0.866792	NC	1.54982	0.000133864	UP	-0.211663	0.751574	NC	acyl-CoA oxidase 4 [Prunus persica]
GO:0015908~fatty acid transport	TR57192|c1_g2	0	1	NC	0	1	NC	0	1	NC	0	1	NC	0	1	NC	0	1	NC	0	1	NC	2.9344	8.99e-07	UP	1.40551	0.10748	NC	1.65724	0.0133262	UP	-1.29056	0.0595067	DOWN	1.12531	0.117067	NC	-0.485876	0.572846	NC	hypothetical protein PRUPE_ppa007836mg [Prunus persica]
GO:0015908~fatty acid transport	TR57192|c1_g4	-0.735414	0.253972	NC	0.236176	0.686247	NC	0.992428	0.0321798	NC	0.85069	0.0492914	NC	0.615776	0.230824	NC	1.23155	0.00334095	UP	0.38723	0.639147	NC	1.87966	6.41e-06	UP	0.647681	0.422019	NC	0.861558	0.0393607	NC	-1.02792	0.0452468	DOWN	0.456378	0.276299	NC	-0.360689	0.544324	NC	PREDICTED: acyl-CoA-binding domain-containing protein 3-like [Prunus mume]
GO:0015908~fatty acid transport	TR64097|c0_g2	-0.844362	0.473715	NC	-3.12034	0.000310259	NC	0	1	NC	-2.60344	0.00460966	DOWN	0	1	NC	-3.38512	0.00440675	NC	0	1	NC	-5.99073	0.000170382	DOWN	0	1	NC	-1.03325	0.127468	NC	0	1	NC	-1.43889	0.0484832	DOWN	0	1	NC	hypothetical protein PRUPE_ppa002298mg [Prunus persica]
GO:0015908~fatty acid transport	TR64097|c0_g5	-0.686133	0.290933	NC	-3.91106	8.88e-19	DOWN	-3.2049	1.49e-13	DOWN	-4.56989	8.69e-24	DOWN	-0.658865	0.206341	NC	-5.07001	1.27e-27	DOWN	-0.491961	0.53232	NC	-4.54362	1.1e-23	DOWN	0.527664	0.615984	NC	-2.34067	1.89e-08	DOWN	2.19116	1.93e-06	UP	-2.21848	6.89e-08	DOWN	0.152023	0.835547	NC	PREDICTED: ABC transporter G family member 11 [Prunus mume]
GO:0015908~fatty acid transport	TR64097|c0_g8	0.305871	0.810724	NC	-3.54275	1.89e-07	NC	-3.83065	7.95e-09	NC	-4.49319	1.37e-07	NC	0	1	NC	-4.61477	3.37e-06	NC	0	1	NC	-4.06987	2.27e-06	NC	0	1	NC	-5.17948	2.04e-09	NC	0	1	NC	-2.59292	2.26e-05	DOWN	0	1	NC	hypothetical protein PRUPE_ppa002298mg [Prunus persica]
GO:0006635~fatty acid beta-oxidation	TR31028|c2_g1	0.249461	0.815484	NC	0.801467	0.0868459	NC	0.572984	0.245715	NC	1.40327	0.000815985	UP	0.603111	0.236903	NC	0.977418	0.0194018	NC	-0.419425	0.590518	NC	0.722103	0.0882858	NC	-0.255316	0.881499	NC	-0.0158806	0.984632	NC	-0.747534	0.179848	NC	-0.0786042	0.863795	NC	-0.0261361	0.989925	NC	ubiquitin-conjugating enzyme [Rosa multiflora]
GO:0006635~fatty acid beta-oxidation	TR43625|c0_g1	-0.486455	0.596046	NC	-1.56834	0.00253494	DOWN	-1.06205	0.0578249	DOWN	-1.92273	0.000429704	DOWN	-0.357699	0.763953	NC	-1.53665	0.00463511	DOWN	0.388655	0.877331	NC	-1.61909	0.00239241	DOWN	-0.0801547	1	NC	-2.82175	1.74e-07	NC	-1.20707	0.187859	NC	-6.57353	1.79e-16	NC	-3.675	0.00819303	NC	PREDICTED: peroxisomal acyl-coenzyme A oxidase 1-like [Prunus mume]
GO:0006635~fatty acid beta-oxidation	TR45184|c0_g1	0	1	NC	0	1	NC	0	1	NC	0	1	NC	0	1	NC	0	1	NC	0	1	NC	0	1	NC	0	1	NC	0.846149	0.278508	NC	-0.0349302	1	NC	1.89089	0.00205088	UP	1.08142	0.143347	NC	hypothetical protein PRUPE_ppa005219mg [Prunus persica]
GO:0006635~fatty acid beta-oxidation	TR45346|c0_g1	-0.201456	0.865217	NC	0.413084	0.429049	NC	0.635278	0.191524	NC	0.0925665	0.863555	NC	-0.320519	0.579881	NC	-0.425898	0.337993	NC	-0.512113	0.475577	NC	-0.421483	0.340217	NC	0.00454054	1	NC	-0.588291	0.164301	NC	-0.177716	0.84714	NC	-1.1937	0.00312328	DOWN	-0.567696	0.292974	NC	hypothetical protein PRUPE_ppa011112mg [Prunus persica]
GO:0006635~fatty acid beta-oxidation	TR45658|c0_g10	0.77065	0.213699	NC	0.359107	0.502345	NC	-0.391105	0.457777	NC	-0.316495	0.498114	NC	-0.675941	0.178035	NC	-0.118779	0.816169	NC	0.203817	0.855605	NC	0.427037	0.332588	NC	0.545542	0.547364	NC	1.12312	0.00635337	UP	0.68696	0.23026	NC	2.70516	8.57e-11	UP	1.62298	0.000347662	UP	PREDICTED: ubiquitin-conjugating enzyme E2 28 [Fragaria vesca subsp. vesca]
GO:0006635~fatty acid beta-oxidation	TR49049|c1_g2	0.402085	0.718529	NC	0.0830177	0.950684	NC	-0.297941	0.66674	NC	-1.1758	0.0610128	DOWN	-1.25951	0.0709805	DOWN	-0.921061	0.185335	NC	0	1	NC	-1.36764	0.0343231	DOWN	0	1	NC	-1.29065	0.0208311	DOWN	0.0712901	1	NC	-7.41521	2.36e-11	DOWN	-5.93711	0.000146128	DOWN	ubiquitin-conjugating enzyme E2, putative [Ricinus communis]
GO:0006635~fatty acid beta-oxidation	TR49049|c1_g3	0.275369	0.852635	NC	-0.161862	0.840734	NC	-0.417274	0.526374	NC	-1.48398	0.0144141	DOWN	-1.32217	0.0570963	DOWN	-1.89582	0.00394753	NC	0	1	NC	-1.05717	0.069376	DOWN	0.831393	0.691335	NC	-0.999654	0.0605304	NC	0.0475714	1	NC	-4.2215	3.73e-09	NC	-3.17426	0.000475793	NC	ubiquitin-conjugating enzyme E2, putative [Ricinus communis]
GO:0006635~fatty acid beta-oxidation	TR49049|c1_g6	0.565371	0.529811	NC	-0.0465743	0.977669	NC	-0.592847	0.307775	NC	-1.06076	0.0748236	DOWN	-1.01621	0.140129	NC	-1.37331	0.0224044	DOWN	0	1	NC	-1.27304	0.0282334	DOWN	0.101317	1	NC	-1.20383	0.0227369	DOWN	0.0600155	1	NC	-3.83744	1.36e-08	DOWN	-2.59333	0.00495077	DOWN	ubiquitin-conjugating enzyme E2, putative [Ricinus communis]
GO:0006635~fatty acid beta-oxidation	TR49049|c1_g7	0.559417	0.543505	NC	0.370257	0.5735	NC	-0.169676	0.805445	NC	-0.398941	0.53552	NC	-0.771795	0.232817	NC	-0.156919	0.865459	NC	0.244437	0.899043	NC	-0.276125	0.65329	NC	-0.119077	1	NC	-0.539216	0.31611	NC	-0.271726	0.82779	NC	-2.74471	3.21e-06	DOWN	-2.16627	0.00226515	DOWN	ubiquitin-conjugating enzyme E2, putative [Ricinus communis]
GO:0006635~fatty acid beta-oxidation	TR49049|c1_g8	0.143513	0.921674	NC	0.197753	0.740133	NC	0.0746512	0.918857	NC	0.0565678	0.925224	NC	-0.141119	0.83989	NC	-0.140191	0.779224	NC	-0.189869	0.869518	NC	-0.417221	0.346242	NC	-0.276285	0.864639	NC	-0.38085	0.381742	NC	0.0247883	1	NC	-3.13201	2.17e-13	DOWN	-2.72093	1.64e-09	DOWN	hypothetical protein PRUPE_ppa012628mg [Prunus persica]
GO:0006635~fatty acid beta-oxidation	TR49118|c0_g1	-0.327169	0.729284	NC	-0.0867858	0.903833	NC	0.261939	0.645445	NC	0.0991346	0.854552	NC	0.187171	0.776063	NC	-0.300707	0.516953	NC	-0.393357	0.631917	NC	-0.273182	0.555549	NC	0.0279142	1	NC	-0.949014	0.0230966	NC	-0.686462	0.241114	NC	-1.91695	3.53e-06	DOWN	-0.932725	0.0646726	NC	PREDICTED: proteasome subunit beta type-6-like [Prunus mume]
GO:0006635~fatty acid beta-oxidation	TR49819|c0_g1	-1.43225	0.00504506	DOWN	-1.49841	0.000800922	DOWN	-0.0460664	0.96393	NC	-0.976621	0.0275186	NC	0.521331	0.358741	NC	-0.518259	0.254432	NC	0.465187	0.576706	NC	-0.255624	0.593095	NC	0.262423	0.88552	NC	-0.412919	0.352826	NC	-0.164361	0.872011	NC	-0.473903	0.264977	NC	-0.0250641	0.994872	NC	PREDICTED: uncharacterized protein LOC103321785 [Prunus mume]
GO:0006635~fatty acid beta-oxidation	TR50137|c1_g1	-0.0416947	1	NC	0.676701	0.169461	NC	0.740359	0.127125	NC	1.50264	0.000425975	UP	0.827227	0.0942141	NC	1.63453	0.000114849	UP	0.13716	0.925072	NC	1.75874	3e-05	UP	0.123698	0.980463	NC	1.69593	4.74e-05	UP	-0.0723389	0.963724	NC	1.89718	4.25e-06	UP	0.240662	0.714056	NC	hypothetical protein PRUPE_ppa010106mg [Prunus persica]
GO:0006635~fatty acid beta-oxidation	TR50137|c1_g3	-0.595643	0.447067	NC	-0.103609	0.891604	NC	0.515844	0.34991	NC	0.441503	0.373041	NC	0.547922	0.337332	NC	0.753799	0.0983833	NC	0.317565	0.757048	NC	0.692255	0.129482	NC	-0.0619862	1	NC	0.813624	0.0637607	NC	0.110381	0.931719	NC	1.21357	0.00385788	UP	0.43785	0.460403	NC	hypothetical protein PRUPE_ppa010106mg [Prunus persica]
GO:0006635~fatty acid beta-oxidation	TR50137|c1_g4	0.106983	0.971516	NC	1.06875	0.0532687	UP	0.985274	0.0712912	NC	2.73283	8.29e-09	UP	1.66875	0.000795993	UP	2.3771	1.2e-06	UP	-0.349763	0.732299	NC	3.55243	5.52e-14	UP	1.17302	0.060144	UP	3.05055	6.06e-11	UP	-0.513585	0.444135	NC	2.66786	7.98e-09	UP	-0.347846	0.58204	NC	hypothetical protein PRUPE_ppa010106mg [Prunus persica]
GO:0006635~fatty acid beta-oxidation	TR50137|c1_g5	-0.0745304	0.977789	NC	0.549752	0.277577	NC	0.646523	0.189875	NC	1.2495	0.0034242	UP	0.702541	0.164463	NC	1.30808	0.00193898	UP	0.064682	0.988571	NC	1.29163	0.00215969	UP	-0.0167913	1	NC	1.46067	0.000438307	UP	0.159682	0.869992	NC	1.58161	0.00010873	UP	0.160094	0.82527	NC	hypothetical protein PRUPE_ppa010106mg [Prunus persica]
GO:0006635~fatty acid beta-oxidation	TR50137|c1_g6	-0.296305	0.807484	NC	0.143181	0.85428	NC	0.461164	0.42783	NC	-0.13407	0.833196	NC	-0.278713	0.687336	NC	0.688957	0.158672	NC	0.82751	0.258888	NC	1.44671	0.00131238	UP	0.757431	0.369475	NC	0.558665	0.236778	NC	-0.8987	0.123704	NC	0.629596	0.164823	NC	0.107528	0.908186	NC	hypothetical protein PRUPE_ppa010106mg [Prunus persica]
GO:0006635~fatty acid beta-oxidation	TR51057|c3_g4	0.126927	0.936713	NC	-0.655264	0.177054	NC	-0.761898	0.108752	NC	-1.21101	0.00438944	DOWN	-0.556541	0.291122	NC	-1.30675	0.0019066	DOWN	-0.0891462	0.967706	NC	-0.796173	0.0615383	NC	0.510556	0.608119	NC	-0.661889	0.11711	NC	0.125951	0.908388	NC	-0.968078	0.0172383	NC	-0.269365	0.673205	NC	hypothetical protein PRUPE_ppa012688mg [Prunus persica]
GO:0006635~fatty acid beta-oxidation	TR51057|c3_g8	0.167848	0.95867	NC	-0.0242241	1	NC	-0.172418	0.849127	NC	-3.73216	7.91e-05	NC	-3.70806	0.000306089	NC	-2.80456	0.00215477	NC	0	1	NC	-0.756831	0.287176	NC	1.99989	0.337464	NC	-1.40351	0.0346361	DOWN	-0.649544	0.680314	NC	-2.18691	0.00122617	DOWN	0	1	NC	hypothetical protein PRUPE_ppa012688mg [Prunus persica]
GO:0006635~fatty acid beta-oxidation	TR51057|c3_g9	0.40035	0.746955	NC	-0.372991	0.638541	NC	-0.75311	0.224678	NC	-1.16041	0.0816429	DOWN	-0.788234	0.368004	NC	-2.33769	0.00366792	DOWN	0	1	NC	-1.27607	0.0591176	DOWN	0	1	NC	-1.19945	0.043339	DOWN	0	1	NC	-1.15267	0.0420847	DOWN	0.0836073	1	NC	hypothetical protein PRUPE_ppa012688mg [Prunus persica]
GO:0006635~fatty acid beta-oxidation	TR51610|c1_g1	0.0864545	0.97242	NC	0.347349	0.531253	NC	0.283675	0.624194	NC	0.773318	0.0813295	NC	0.428798	0.448178	NC	0.991017	0.0219361	NC	0.22288	0.844075	NC	0.776529	0.0736697	NC	-0.215484	0.925008	NC	1.05976	0.0120392	UP	0.272252	0.735725	NC	0.909095	0.0277019	NC	-0.104568	0.898706	NC	PREDICTED: peroxisome biogenesis protein 12 [Prunus mume]
GO:0006635~fatty acid beta-oxidation	TR54517|c0_g2	0.161724	0.944832	NC	1.04028	0.0505919	UP	0.89865	0.0988949	NC	1.05222	0.0386416	UP	0.0133	1	NC	1.06149	0.0420937	UP	0.0161077	1	NC	0.889054	0.0877475	NC	-0.171884	0.971986	NC	1.03644	0.0300308	UP	0.131959	0.932522	NC	1.59586	0.000435762	UP	0.605144	0.320605	NC	hypothetical protein PRUPE_ppa008587mg [Prunus persica]
GO:0006635~fatty acid beta-oxidation	TR54517|c0_g3	-0.118776	0.950628	NC	0.653292	0.198684	NC	0.794018	0.110182	NC	0.611872	0.190551	NC	-0.039126	0.982976	NC	0.620346	0.182368	NC	0.0133756	1	NC	0.281075	0.578591	NC	-0.340281	0.837443	NC	0.194463	0.703783	NC	-0.095817	0.951487	NC	1.06952	0.0110614	UP	0.91492	0.0790161	NC	hypothetical protein PRUPE_ppa008587mg [Prunus persica]
GO:0006635~fatty acid beta-oxidation	TR54760|c1_g2	-0.52054	0.724126	NC	-1.39203	0.0742151	NC	0	1	NC	-1.3442	0.106966	NC	0	1	NC	-5.72039	0.00125233	DOWN	0	1	NC	-1.81245	0.0501136	DOWN	0	1	NC	-3.24933	0.000318485	NC	0	1	NC	-2.72691	0.00163488	NC	0	1	NC	PREDICTED: alpha/beta hydrolase domain-containing protein 11-like [Prunus mume]
GO:0006635~fatty acid beta-oxidation	TR55073|c0_g21	1.15267	0.237152	NC	0	1	NC	-1.74296	0.016329	DOWN	0	1	NC	0	1	NC	0	1	NC	0	1	NC	0	1	NC	0	1	NC	0	1	NC	0	1	NC	0	1	NC	0	1	NC	PREDICTED: peroxisomal bifunctional enzyme [Prunus mume]
GO:0006635~fatty acid beta-oxidation	TR55073|c0_g6	-0.316987	0.807484	NC	-0.884827	0.131359	NC	-0.547186	0.423499	NC	-0.126635	0.879862	NC	0.755332	0.279795	NC	-0.0205788	1	NC	0.110731	0.990036	NC	-0.598145	0.351838	NC	-0.574995	0.740834	NC	-0.514803	0.357419	NC	0.074713	1	NC	-1.20232	0.0221245	DOWN	-0.647685	0.437035	NC	hypothetical protein PRUPE_ppa010700mg [Prunus persica]
GO:0006635~fatty acid beta-oxidation	TR55246|c0_g2	0.158342	0.908494	NC	-0.117873	0.859147	NC	-0.255548	0.655047	NC	-0.349741	0.454255	NC	-0.232836	0.711631	NC	-1.71147	5.78e-05	DOWN	-1.3546	0.00947165	DOWN	-1.44267	0.00061651	DOWN	0.269872	0.879664	NC	-0.746873	0.076345	NC	0.683495	0.249611	NC	-0.663194	0.107514	NC	0.117581	0.882148	NC	PREDICTED: glycerol kinase [Prunus mume]
GO:0006635~fatty acid beta-oxidation	TR55486|c0_g5	0.414509	0.671925	NC	0.0440397	0.978701	NC	-0.349556	0.564081	NC	-1.47138	0.00654912	DOWN	-1.51366	0.00982288	DOWN	-1.50765	0.00687379	DOWN	-0.0301507	1	NC	-1.8489	0.000895988	DOWN	-0.337142	0.965879	NC	-1.97188	8.92e-05	NC	-0.130178	0.949751	NC	-2.43292	3.15e-06	DOWN	-0.430309	0.714235	NC	PREDICTED: proteasome subunit beta type-6 [Prunus mume]
GO:0006635~fatty acid beta-oxidation	TR55627|c0_g10	0	1	NC	0	1	NC	0	1	NC	0	1	NC	0	1	NC	0	1	NC	0	1	NC	0	1	NC	0	1	NC	0	1	NC	0	1	NC	1.50354	0.0257351	UP	0.667786	0.537585	NC	hypothetical protein PRUPE_ppa011354mg [Prunus persica]
GO:0006635~fatty acid beta-oxidation	TR55627|c0_g2	0.218008	0.863102	NC	0.0827454	0.921421	NC	-0.113992	0.873907	NC	0.970301	0.030587	NC	0.889309	0.0805722	NC	0.615109	0.185705	NC	-0.34837	0.715571	NC	1.25139	0.0038682	UP	0.636312	0.477217	NC	1.32785	0.0018075	UP	0.0643279	0.976683	NC	1.34547	0.00122572	UP	0.0596311	0.956403	NC	hypothetical protein PRUPE_ppa011354mg [Prunus persica]
GO:0006635~fatty acid beta-oxidation	TR55627|c0_g5	0	1	NC	0	1	NC	0	1	NC	0	1	NC	0	1	NC	0	1	NC	0	1	NC	0	1	NC	0	1	NC	1.43886	0.0749856	UP	1.28169	0.389011	NC	0	1	NC	-0.422516	0.702312	NC	hypothetical protein PRUPE_ppa011354mg [Prunus persica]
GO:0006635~fatty acid beta-oxidation	TR55627|c0_g6	1.41945	0.277948	NC	0	1	NC	-0.366947	0.745188	NC	0	1	NC	0	1	NC	0	1	NC	0	1	NC	0	1	NC	0	1	NC	0	1	NC	0	1	NC	2.65204	9.02e-05	UP	0.844507	0.272618	NC	hypothetical protein PRUPE_ppa011354mg [Prunus persica]
GO:0006635~fatty acid beta-oxidation	TR55766|c3_g2	-0.605487	0.384276	NC	0.446393	0.386766	NC	1.07241	0.0181245	UP	0.0592452	0.921513	NC	-0.38717	0.48898	NC	-0.221262	0.642601	NC	-0.273674	0.78073	NC	0.0112269	0.998363	NC	0.232922	0.905303	NC	-0.557709	0.190774	NC	-0.579977	0.343714	NC	-0.314616	0.459412	NC	0.282211	0.654145	NC	PREDICTED: autophagy-related protein 18a [Prunus mume]
GO:0006635~fatty acid beta-oxidation	TR55804|c2_g1	-0.0863766	0.970246	NC	-0.463476	0.376855	NC	-0.356415	0.514993	NC	0.535755	0.237757	NC	1.0014	0.0391113	UP	0.860729	0.0451912	NC	0.331427	0.713514	NC	0.975771	0.0216521	NC	0.114781	0.985754	NC	0.942368	0.024664	NC	-0.0442206	0.98874	NC	0.888238	0.0305925	NC	-0.0139054	1	NC	PREDICTED: sodium/hydrogen exchanger 6-like [Prunus mume]
GO:0006635~fatty acid beta-oxidation	TR55829|c0_g8	-0.703867	0.587483	NC	-0.46855	0.564586	NC	0.255367	0.781494	NC	-2.65095	0.00563636	NC	0	1	NC	-6.00272	0.00017643	DOWN	0	1	NC	-3.59457	0.00113731	NC	0	1	NC	-0.399029	0.619938	NC	0	1	NC	-0.22188	0.755079	NC	0.217163	0.921609	NC	hypothetical protein PRUPE_ppa006580mg [Prunus persica]
GO:0006635~fatty acid beta-oxidation	TR56030|c0_g1	-0.0228889	1	NC	0.53404	0.289097	NC	0.579117	0.243648	NC	0.989481	0.0206587	NC	0.458128	0.398296	NC	0.85952	0.0428427	NC	-0.123811	0.93495	NC	1.10348	0.0083324	UP	0.243901	0.895643	NC	1.27126	0.00206001	UP	0.156067	0.872349	NC	1.50132	0.000213457	UP	0.270251	0.668886	NC	PREDICTED: LOW QUALITY PROTEIN: sister-chromatid cohesion protein 3 [Prunus mume]
GO:0006635~fatty acid beta-oxidation	TR56278|c0_g2	-0.236598	0.827783	NC	-0.45677	0.372398	NC	-0.199705	0.735035	NC	-0.498751	0.263482	NC	-0.0426855	0.971405	NC	-0.878004	0.0367693	NC	-0.372964	0.651628	NC	-0.741967	0.0795487	NC	0.136267	0.970588	NC	-1.11772	0.00661619	DOWN	-0.386868	0.575498	NC	-1.87353	4.25e-06	DOWN	-0.718035	0.162785	NC	hypothetical protein PRUPE_ppa005989mg [Prunus persica]
GO:0006635~fatty acid beta-oxidation	TR56646|c1_g19	0.142671	0.923633	NC	0.0489534	0.956842	NC	-0.0733939	0.922819	NC	-1.3295	0.00211634	DOWN	-1.37962	0.00339854	DOWN	-1.5003	0.000536552	DOWN	-0.165163	0.903719	NC	-0.832062	0.0545316	NC	0.667267	0.441119	NC	-0.956545	0.0233139	NC	-0.129867	0.907028	NC	-0.736786	0.0748493	NC	0.254295	0.701767	NC	PREDICTED: ubiquitin-conjugating enzyme E2-17 kDa isoform X2 [Brassica oleracea var. oleracea]
GO:0006635~fatty acid beta-oxidation	TR56646|c1_g22	0.155627	0.914539	NC	0.419661	0.432735	NC	0.284362	0.619802	NC	-0.0558216	0.93193	NC	-0.47749	0.386186	NC	-1.26544	0.00431177	DOWN	-1.20179	0.0353625	DOWN	-0.186839	0.70742	NC	1.0791	0.0972738	UP	0.625808	0.145634	NC	0.798287	0.160856	NC	0.664295	0.110344	NC	0.0902927	0.917832	NC	PREDICTED: ubiquitin-conjugating enzyme E2-17 kDa isoform X2 [Brassica oleracea var. oleracea]
GO:0006635~fatty acid beta-oxidation	TR56646|c1_g24	0.538824	0.483439	NC	0.649723	0.192879	NC	0.130212	0.84617	NC	-0.720538	0.118509	NC	-1.37269	0.00445555	DOWN	-0.931241	0.0406642	NC	-0.203548	0.873506	NC	-0.857181	0.0582833	NC	0.0746293	1	NC	-0.263208	0.583488	NC	0.584434	0.395585	NC	-0.423399	0.329587	NC	-0.113861	0.892766	NC	PREDICTED: ubiquitin-conjugating enzyme E2-17 kDa isoform X2 [Brassica oleracea var. oleracea]
GO:0006635~fatty acid beta-oxidation	TR56646|c1_g25	0.361343	0.684642	NC	0.0765028	0.91757	NC	-0.265216	0.639374	NC	-1.28556	0.00254047	DOWN	-1.36422	0.00326528	DOWN	-1.34202	0.00151137	DOWN	-0.0508475	0.998923	NC	-1.30593	0.00191607	DOWN	0.0362284	1	NC	-1.43214	0.000565554	DOWN	-0.135456	0.897049	NC	-1.15005	0.00468737	DOWN	0.318223	0.606854	NC	PREDICTED: ubiquitin-conjugating enzyme E2-17 kDa isoform X2 [Brassica oleracea var. oleracea]
GO:0006635~fatty acid beta-oxidation	TR56646|c1_g27	0.286233	0.779834	NC	0.228927	0.701161	NC	-0.0378018	0.969775	NC	-1.5049	0.000647604	DOWN	-1.73535	0.00023784	DOWN	-1.95736	1.2e-05	DOWN	-0.444546	0.619999	NC	-1.08788	0.0128344	DOWN	0.870224	0.270123	NC	-1.70302	7.42e-05	DOWN	-0.62747	0.344791	NC	-1.42692	0.00064951	DOWN	0.31695	0.640261	NC	PREDICTED: ubiquitin-conjugating enzyme E2-17 kDa isoform X2 [Brassica oleracea var. oleracea]
GO:0006635~fatty acid beta-oxidation	TR56646|c1_g28	0.204795	0.866747	NC	-0.114933	0.869181	NC	-0.300233	0.595217	NC	-1.27234	0.0040166	DOWN	-1.15917	0.0183965	DOWN	-2.18009	1.81e-06	DOWN	-0.901983	0.196351	NC	-2.13795	1.8e-06	DOWN	0.0424187	1	NC	-1.79342	3.33e-05	DOWN	0.332208	0.713116	NC	-2.03744	1.84e-06	DOWN	-0.197309	0.805721	NC	PREDICTED: ubiquitin-conjugating enzyme E2-17 kDa isoform X2 [Brassica oleracea var. oleracea]
GO:0006635~fatty acid beta-oxidation	TR56646|c1_g34	0	1	NC	7.96418	7.35e-14	UP	7.97072	7.01e-14	UP	0	1	NC	-7.60432	4.33e-10	DOWN	0	1	NC	0	1	NC	0	1	NC	0	1	NC	7.79564	6.25e-13	UP	1.60952	0.0279337	UP	6.98408	2.99e-09	UP	-0.838367	0.197937	NC	PREDICTED: ubiquitin-conjugating enzyme E2-17 kDa isoform X2 [Brassica oleracea var. oleracea]
GO:0006635~fatty acid beta-oxidation	TR56784|c0_g2	0	1	NC	2.80346	0.000423811	UP	2.18391	0.00337066	NC	0	1	NC	-1.70735	0.0492446	NC	0	1	NC	0	1	NC	0	1	NC	0	1	NC	0	1	NC	0	1	NC	0	1	NC	0	1	NC	hypothetical protein PRUPE_ppa018485mg [Prunus persica]
GO:0006635~fatty acid beta-oxidation	TR56784|c0_g4	0	1	NC	7.96779	7.35e-14	UP	4.43869	3.2e-10	NC	7.26084	1.64e-09	UP	-0.337691	0.656108	NC	0	1	NC	-4.49455	0.000121868	NC	0	1	NC	0	1	NC	0	1	NC	0	1	NC	0	1	NC	0	1	NC	PREDICTED: uncharacterized protein LOC105122044 [Populus euphratica]
GO:0006635~fatty acid beta-oxidation	TR57173|c0_g18	0	1	NC	1.31958	0.0810189	UP	1.12368	0.13917	NC	0	1	NC	-0.799682	0.400328	NC	0	1	NC	0	1	NC	0	1	NC	0	1	NC	0	1	NC	0	1	NC	0	1	NC	0	1	NC	hypothetical protein PRUPE_ppa006553mg [Prunus persica]
GO:0006635~fatty acid beta-oxidation	TR57173|c0_g19	0.0274666	1	NC	1.1694	0.0701967	UP	1.16237	0.063599	UP	1.56644	0.0075037	UP	0.400205	0.623315	NC	1.02635	0.132082	NC	-0.532475	0.668104	NC	1.4761	0.0138353	UP	0.445466	0.859997	NC	0.737373	0.236778	NC	-0.746858	0.361741	NC	0.551851	0.381192	NC	-0.146552	0.912817	NC	hypothetical protein PRUPE_ppa006553mg [Prunus persica]
GO:0006635~fatty acid beta-oxidation	TR57173|c0_g3	-0.0942985	1	NC	-0.170058	0.962642	NC	-0.0530687	1	NC	0.867189	0.233654	NC	1.04043	0.211849	NC	1.59175	0.0102288	UP	0.72933	0.549348	NC	0.41752	0.607628	NC	-1.16724	0.328016	NC	0.838062	0.198642	NC	0.406736	0.806461	NC	-1.63225	0.0419721	NC	-2.4266	0.0037895	NC	hypothetical protein PRUPE_ppa006553mg [Prunus persica]
GO:0006635~fatty acid beta-oxidation	TR57173|c0_g4	-0.0480306	0.99748	NC	0.596345	0.230164	NC	0.666787	0.17241	NC	1.53416	0.000291023	UP	0.939975	0.0507369	NC	1.45591	0.000530593	UP	-0.0728713	0.980888	NC	1.19552	0.00438537	UP	-0.261446	0.879664	NC	0.720167	0.088577	NC	-0.484721	0.457304	NC	0.231558	0.597283	NC	-0.449406	0.431346	NC	hypothetical protein PRUPE_ppa006553mg [Prunus persica]
GO:0006635~fatty acid beta-oxidation	TR57173|c0_g7	-0.411511	0.812776	NC	-0.329327	0.716937	NC	0.102319	1	NC	0.755944	0.257658	NC	1.08672	0.143862	NC	1.2459	0.0405509	UP	0.493588	0.695632	NC	0.483896	0.50784	NC	-0.75977	0.62914	NC	0.399823	0.566428	NC	-0.0975503	1	NC	-0.64979	0.340712	NC	-1.00113	0.235509	NC	hypothetical protein PRUPE_ppa006553mg [Prunus persica]
GO:0006635~fatty acid beta-oxidation	TR57173|c0_g8	1.08301	0.401055	NC	2.00799	0.00364647	NC	0.945883	0.156832	NC	3.34544	2.02e-08	NC	1.34658	0.0218214	UP	3.3126	2e-07	NC	-0.019565	1	NC	3.7556	2.55e-10	NC	0.439267	0.777283	NC	2.97679	6.8e-07	NC	-0.798255	0.249005	NC	1.79259	0.00582078	NC	-1.14011	0.0687927	DOWN	hypothetical protein PRUPE_ppa006553mg [Prunus persica]
GO:0006635~fatty acid beta-oxidation	TR57413|c0_g1	-0.00124167	1	NC	-0.0438453	1	NC	-0.0218729	1	NC	-0.112877	0.938385	NC	0	1	NC	-0.0826707	1	NC	0	1	NC	-0.683885	0.465614	NC	0	1	NC	1.12369	0.046419	UP	1.78762	0.0312707	UP	1.18364	0.034493	UP	0.103201	0.96929	NC	PREDICTED: peroxisome biogenesis factor 10 [Prunus mume]
GO:0006635~fatty acid beta-oxidation	TR57847|c0_g5	-0.776544	0.318486	NC	0.445343	0.450662	NC	1.24319	0.0171611	UP	0.995134	0.0376212	NC	0.551968	0.351794	NC	1.12357	0.018005	UP	0.134972	0.949792	NC	1.39685	0.00234903	UP	0.272295	0.89939	NC	1.75559	7.54e-05	UP	0.347744	0.663088	NC	2.61314	2.7e-09	UP	0.897644	0.0806205	NC	hypothetical protein PRUPE_ppa011176mg [Prunus persica]
GO:0006635~fatty acid beta-oxidation	TR57886|c2_g2	-1.55078	0.00159979	DOWN	1.0721	0.0178041	UP	2.64247	1.08e-09	UP	0.585975	0.187836	NC	-0.487215	0.363266	NC	0.226467	0.636162	NC	-0.353196	0.685394	NC	0.145491	0.769025	NC	-0.0810857	1	NC	-0.56349	0.18937	NC	-0.718526	0.212665	NC	0.995434	0.0142616	NC	1.5965	0.000508275	UP	hypothetical protein PRUPE_ppa011301mg [Prunus persica]
GO:0006635~fatty acid beta-oxidation	TR57893|c1_g10	-1.78676	0.00054678	DOWN	0.0445615	0.97152	NC	1.85047	8.81e-05	UP	-0.715248	0.13514	NC	-0.761437	0.161438	NC	-1.06577	0.0241973	DOWN	-0.344417	0.751091	NC	-0.567596	0.235276	NC	0.497468	0.713085	NC	-2.17707	2.33e-06	DOWN	-1.61681	0.00415087	DOWN	-4.13003	6.12e-15	DOWN	-1.91871	0.00591207	DOWN	hypothetical protein PRUPE_ppa008599mg [Prunus persica]
GO:0006635~fatty acid beta-oxidation	TR57893|c1_g13	-1.08461	0.150752	NC	-0.020868	1	NC	1.08157	0.0726198	UP	-0.0274312	1	NC	-0.00838343	1	NC	-0.476896	0.455367	NC	-0.440585	0.786981	NC	-0.228091	0.747494	NC	0.249101	0.963567	NC	-2.13034	0.000265317	DOWN	-1.90576	0.0116017	DOWN	-4.38938	4.62e-09	NC	0	1	NC	PREDICTED: BTB/POZ domain-containing protein At1g21780-like [Prunus mume]
GO:0006635~fatty acid beta-oxidation	TR57893|c1_g5	-1.64837	0.0007049	DOWN	-0.294008	0.600786	NC	1.37459	0.00223237	UP	-0.110742	0.837779	NC	0.182816	0.78403	NC	-0.445579	0.327112	NC	-0.327866	0.722625	NC	0.0263208	0.972016	NC	0.472255	0.663662	NC	-1.94406	4.21e-06	DOWN	-1.98024	2.55e-05	DOWN	-3.87922	2.33e-17	DOWN	-1.9033	0.000138243	DOWN	hypothetical protein PRUPE_ppa008599mg [Prunus persica]
GO:0006635~fatty acid beta-oxidation	TR57893|c1_g6	-1.58018	0.0215038	DOWN	0.0245931	0.997778	NC	1.62469	0.00577807	UP	0.28971	0.644942	NC	0.263873	0.75011	NC	0.0905219	0.904046	NC	-0.193406	0.949792	NC	0.253312	0.678096	NC	0.161822	0.999615	NC	-1.19206	0.0257843	DOWN	-1.45135	0.0315872	DOWN	-3.24279	5e-07	NC	-2.00891	0.0274633	NC	hypothetical protein PRUPE_ppa008599mg [Prunus persica]
GO:0006635~fatty acid beta-oxidation	TR57927|c0_g2	-0.343471	0.721182	NC	0.161083	0.799412	NC	0.524988	0.31144	NC	0.302363	0.533882	NC	0.141268	0.846606	NC	0.446857	0.330975	NC	0.150582	0.915335	NC	0.0957156	0.859046	NC	-0.351051	0.807356	NC	-0.551907	0.208008	NC	-0.657526	0.285482	NC	-1.30336	0.001876	DOWN	-0.712143	0.195014	NC	PREDICTED: trafficking protein particle complex subunit 13 isoform X1 [Prunus mume]
GO:0006635~fatty acid beta-oxidation	TR57927|c0_g3	-0.705406	0.386509	NC	-0.00473812	1	NC	0.722206	0.210782	NC	-0.476324	0.398277	NC	-0.470935	0.508598	NC	0.0192473	1	NC	0.500782	0.657565	NC	-0.254896	0.675684	NC	-0.272872	0.931065	NC	-1.23025	0.0167588	DOWN	-0.983712	0.176357	NC	-0.91586	0.0558105	NC	0.350901	0.694604	NC	hypothetical protein PRUPE_ppa004769mg [Prunus persica]
GO:0006635~fatty acid beta-oxidation	TR57971|c0_g1	0.0365062	1	NC	0.38844	0.467719	NC	0.372648	0.487784	NC	1.54609	0.000245304	UP	1.15934	0.0131632	UP	0.786878	0.0663018	NC	-0.751375	0.223676	NC	1.30633	0.00176797	UP	0.520616	0.591079	NC	0.796905	0.0579764	NC	-0.521722	0.412219	NC	0.247362	0.56916	NC	-0.515384	0.352263	NC	hypothetical protein PRUPE_ppa004869mg [Prunus persica]
GO:0006635~fatty acid beta-oxidation	TR57971|c0_g12	-0.351837	0.781676	NC	-0.821207	0.198762	NC	-0.44939	0.55059	NC	0.391289	0.542449	NC	1.21091	0.0550198	UP	-0.337121	0.630549	NC	-0.718294	0.476699	NC	-0.190663	0.800742	NC	0.14648	1	NC	-0.286744	0.672619	NC	-0.105808	0.975175	NC	-1.14247	0.0406465	DOWN	-0.820129	0.274594	NC	hypothetical protein PRUPE_ppa004869mg [Prunus persica]
GO:0006635~fatty acid beta-oxidation	TR57971|c0_g13	-0.27696	0.860105	NC	-1.21287	0.0528011	DOWN	-0.916306	0.169487	NC	-0.520562	0.469532	NC	0.685777	0.438041	NC	-1.34299	0.0530889	NC	-0.809826	0.602403	NC	-0.394175	0.594017	NC	0	1	NC	-1.63346	0.005981	DOWN	0	1	NC	-2.49097	0.00010516	DOWN	0	1	NC	hypothetical protein PRUPE_ppa004869mg [Prunus persica]
GO:0006635~fatty acid beta-oxidation	TR57971|c0_g3	0.285954	0.819142	NC	-0.592481	0.314006	NC	-0.860001	0.114873	NC	0.0363875	0.992737	NC	0.627251	0.328611	NC	-1.07734	0.0570094	DOWN	-1.10396	0.179166	NC	0.305444	0.566836	NC	1.3782	0.0809177	UP	-0.630368	0.218724	NC	-0.943928	0.165515	NC	-0.572839	0.239222	NC	0.0924455	0.956827	NC	hypothetical protein PRUPE_ppa004869mg [Prunus persica]
GO:0006635~fatty acid beta-oxidation	TR57998|c1_g10	-0.255272	0.858655	NC	-0.588437	0.332799	NC	-0.313833	0.665073	NC	-0.64814	0.27959	NC	-0.0605662	0.991048	NC	-0.608384	0.337347	NC	0.0460324	1	NC	-0.925699	0.112261	NC	-0.314167	0.926568	NC	-0.705286	0.190055	NC	0.208053	0.900745	NC	-1.10032	0.0304167	DOWN	-0.348642	0.666536	NC	PREDICTED: delta(3,5)-Delta(2,4)-dienoyl-CoA isomerase, mitochondrial [Prunus mume]
GO:0006635~fatty acid beta-oxidation	TR57998|c1_g3	1.21761	0.158816	NC	1.15764	0.0897654	UP	-0.0420698	0.985863	NC	0	1	NC	-0.892	0.29403	NC	0	1	NC	0	1	NC	0	1	NC	0	1	NC	0	1	NC	0	1	NC	0.167018	0.927668	NC	0.276176	0.839667	NC	PREDICTED: delta(3,5)-Delta(2,4)-dienoyl-CoA isomerase, mitochondrial [Prunus mume]
GO:0006635~fatty acid beta-oxidation	TR57998|c1_g4	0.350005	0.871228	NC	0	1	NC	-1.32102	0.105372	NC	0	1	NC	0	1	NC	0	1	NC	0	1	NC	1.06984	0.118069	NC	0.314289	0.965879	NC	0.817929	0.185971	NC	-0.264677	0.88247	NC	1.19906	0.0431625	UP	0.420325	0.68763	NC	PREDICTED: delta(3,5)-Delta(2,4)-dienoyl-CoA isomerase, mitochondrial [Prunus mume]
GO:0006635~fatty acid beta-oxidation	TR57998|c1_g5	1.4284	0.0813154	UP	0.458966	0.644112	NC	-0.948744	0.156832	NC	0	1	NC	-0.19551	0.894575	NC	0	1	NC	0	1	NC	0	1	NC	0	1	NC	0.0233503	1	NC	-0.474258	0.769085	NC	0	1	NC	-0.958506	0.384164	NC	PREDICTED: delta(3,5)-Delta(2,4)-dienoyl-CoA isomerase, mitochondrial [Prunus mume]
GO:0006635~fatty acid beta-oxidation	TR57998|c1_g7	0.30847	0.768719	NC	0.0736414	0.935873	NC	-0.214623	0.732973	NC	0.41743	0.393511	NC	0.342785	0.581612	NC	0.429829	0.369025	NC	0.0197681	1	NC	1.09311	0.0123005	UP	0.662735	0.445175	NC	1.3	0.00219629	UP	0.198357	0.834448	NC	1.19498	0.00417943	UP	-0.0615584	0.953286	NC	PREDICTED: delta(3,5)-Delta(2,4)-dienoyl-CoA isomerase, mitochondrial [Prunus mume]
GO:0006635~fatty acid beta-oxidation	TR58042|c3_g10	0.189378	0.891567	NC	-0.168935	0.804939	NC	-0.337628	0.573109	NC	0.674925	0.156477	NC	0.843136	0.113131	NC	0.177649	0.753888	NC	-0.490343	0.576243	NC	0.954585	0.0330994	NC	0.775463	0.366865	NC	1.55111	0.000316812	UP	0.586489	0.365167	NC	1.66571	8.05e-05	UP	0.155683	0.837742	NC	hypothetical protein PRUPE_ppa002036mg [Prunus persica]
GO:0006635~fatty acid beta-oxidation	TR58214|c1_g12	0.0262445	1	NC	0.393005	0.566582	NC	0.387834	0.571124	NC	-0.232618	0.764777	NC	-0.627965	0.380888	NC	0.505742	0.427959	NC	0.740472	0.476699	NC	0.544158	0.33709	NC	0.0374486	1	NC	1.13803	0.0193098	UP	0.585688	0.454193	NC	0.446574	0.390994	NC	-0.653096	0.291459	NC	PREDICTED: peroxisomal membrane protein 13 [Prunus mume]
GO:0006635~fatty acid beta-oxidation	TR58214|c1_g4	-0.00936102	1	NC	0.545777	0.29728	NC	0.576104	0.26672	NC	1.0524	0.0173327	UP	0.506699	0.357027	NC	0.721448	0.109993	NC	-0.32487	0.739389	NC	0.902176	0.0397458	NC	0.180154	0.950235	NC	1.24899	0.00325154	UP	0.336795	0.660051	NC	1.01658	0.0146714	UP	-0.191591	0.790189	NC	PREDICTED: peroxisomal membrane protein 13 [Prunus mume]
GO:0006635~fatty acid beta-oxidation	TR58214|c1_g5	-0.111656	0.950162	NC	0.496848	0.331964	NC	0.629155	0.201865	NC	1.13549	0.00770592	UP	0.638933	0.210842	NC	1.19849	0.00438225	UP	0.0684796	0.984565	NC	1.27506	0.00229317	UP	0.075906	1	NC	1.4282	0.000548727	UP	0.144353	0.886205	NC	1.56881	0.00011552	UP	0.180392	0.795539	NC	PREDICTED: peroxisomal membrane protein 13 [Prunus mume]
GO:0006635~fatty acid beta-oxidation	TR58335|c2_g10	0	1	NC	0	1	NC	0	1	NC	0	1	NC	0	1	NC	2.75012	0.000277584	UP	1.25668	0.272563	NC	0	1	NC	-2.18528	0.0457113	DOWN	0	1	NC	0	1	NC	0	1	NC	0	1	NC	hypothetical protein PRUPE_ppa009080mg [Prunus persica]
GO:0006635~fatty acid beta-oxidation	TR58335|c2_g3	-0.0108973	1	NC	0.215543	0.830161	NC	0.247145	0.79039	NC	0.836665	0.166977	NC	0.625474	0.422347	NC	1.45593	0.0099041	UP	0.623918	0.558003	NC	1.03732	0.083124	NC	-0.418139	0.837443	NC	1.06019	0.0478166	UP	0.0118825	1	NC	0.89238	0.0978677	NC	-0.132948	0.905302	NC	hypothetical protein PRUPE_ppa009080mg [Prunus persica]
GO:0006635~fatty acid beta-oxidation	TR58335|c2_g9	0.31303	0.787179	NC	0.415988	0.5028	NC	0.124015	0.884114	NC	1.00233	0.0403075	UP	0.58666	0.340127	NC	1.15199	0.0180822	UP	0.155543	0.931507	NC	1.49871	0.00145778	UP	0.345634	0.846024	NC	0.655777	0.187611	NC	-0.853311	0.172621	NC	0.661609	0.15527	NC	0.0418116	0.995788	NC	hypothetical protein PRUPE_ppa009080mg [Prunus persica]
GO:0006635~fatty acid beta-oxidation	TR58590|c0_g10	-0.249093	0.918552	NC	1.30353	0.0265024	UP	1.57238	0.00792501	NC	0.654843	0.34387	NC	-0.647124	0.3812	NC	1.77515	0.00172442	UP	1.12186	0.195059	NC	0.575514	0.444239	NC	-1.19632	0.227542	NC	1.54151	0.00410198	UP	0.951469	0.226935	NC	1.62396	0.00179167	UP	0.131765	0.905064	NC	PREDICTED: uncharacterized protein LOC103325157 isoform X2 [Prunus mume]
GO:0006635~fatty acid beta-oxidation	TR58590|c0_g3	0	1	NC	0	1	NC	0	1	NC	6.45174	3.79e-06	UP	1.5275	0.0599832	UP	0	1	NC	-1.72355	0.158632	NC	0	1	NC	0	1	NC	6.50127	6.11e-07	UP	0.31544	0.849583	NC	7.15976	4.93e-10	UP	0.617905	0.429151	NC	PREDICTED: uncharacterized protein LOC103325157 isoform X2 [Prunus mume]
GO:0006635~fatty acid beta-oxidation	TR58590|c0_g4	0	1	NC	0	1	NC	0	1	NC	0	1	NC	0	1	NC	0	1	NC	0	1	NC	0	1	NC	0	1	NC	0	1	NC	0	1	NC	6.20084	3.07e-06	UP	3.67804	0.00126642	NC	PREDICTED: uncharacterized protein LOC103325157 isoform X2 [Prunus mume]
GO:0006635~fatty acid beta-oxidation	TR58590|c0_g5	0.104164	0.95867	NC	-1.35882	0.00356403	DOWN	-1.44379	0.00182356	DOWN	-1.54004	0.000812416	DOWN	-0.184427	0.831039	NC	-1.3302	0.0042007	DOWN	0.213888	0.891205	NC	-1.04827	0.0208288	DOWN	0.280647	0.906422	NC	-0.844608	0.0567442	NC	0.192011	0.863175	NC	-0.586787	0.173704	NC	0.300984	0.658813	NC	hypothetical protein PRUPE_ppa000911mg [Prunus persica]
GO:0006635~fatty acid beta-oxidation	TR58590|c0_g6	0.526031	0.54238	NC	0.19786	0.772179	NC	-0.30589	0.620614	NC	-0.411677	0.459217	NC	-0.608002	0.324911	NC	-0.117889	0.85017	NC	0.300159	0.829662	NC	-1.25871	0.0151396	DOWN	-1.13577	0.206967	NC	-0.534878	0.270384	NC	0.711945	0.381994	NC	-0.278849	0.579993	NC	0.284966	0.703271	NC	PREDICTED: uncharacterized protein LOC103325157 isoform X2 [Prunus mume]
GO:0006635~fatty acid beta-oxidation	TR59096|c0_g1	-0.346283	0.71148	NC	0.328702	0.555538	NC	0.695616	0.156289	NC	0.772377	0.0789332	NC	0.444087	0.422082	NC	0.504684	0.258733	NC	-0.261914	0.79955	NC	0.885689	0.0381789	NC	0.380311	0.764168	NC	1.2459	0.00276902	UP	0.351119	0.629792	NC	0.927608	0.0235928	NC	-0.279748	0.659056	NC	PREDICTED: proteasome assembly chaperone 2 [Prunus mume]
GO:0006635~fatty acid beta-oxidation	TR60119|c0_g10	-0.0478245	1	NC	-1.54942	0.0198091	DOWN	-1.48175	0.0275387	DOWN	-2.70808	0.000489438	NC	0	1	NC	-4.05151	9.28e-05	NC	0	1	NC	-2.2938	0.00280485	DOWN	0	1	NC	-2.95187	6.29e-05	NC	0	1	NC	-3.82705	1.03e-06	DOWN	0	1	NC	putative proteasome regulatory subunit [Cicer arietinum]
GO:0006635~fatty acid beta-oxidation	TR60119|c0_g12	0.238903	0.881507	NC	-0.147615	0.879569	NC	-0.367601	0.603789	NC	-0.131642	0.931082	NC	0.0152316	1	NC	-0.0932728	0.966348	NC	0.043964	1	NC	-1.1712	0.0805125	NC	-1.06941	0.489169	NC	-1.01065	0.0790662	NC	0.154493	1	NC	-1.37766	0.0180753	DOWN	0	1	NC	PREDICTED: 26S proteasome non-ATPase regulatory subunit 6 homolog [Prunus mume]
GO:0006635~fatty acid beta-oxidation	TR60119|c0_g15	0.966314	0.302834	NC	-0.386853	0.667616	NC	-1.33282	0.0372603	DOWN	-0.546456	0.589593	NC	0	1	NC	-1.7361	0.112037	NC	0	1	NC	-2.07613	0.0280992	NC	0	1	NC	-2.00734	0.00817994	NC	0	1	NC	-1.51172	0.0514884	NC	0	1	NC	putative proteasome regulatory subunit [Cicer arietinum]
GO:0006635~fatty acid beta-oxidation	TR60119|c0_g23	0.823396	0.317562	NC	-0.239337	0.791932	NC	-1.04144	0.0697636	DOWN	-0.702826	0.314334	NC	-0.464058	0.630771	NC	-6.6325	2.42e-06	DOWN	0	1	NC	-1.934	0.00555895	NC	0	1	NC	-1.89348	0.00363828	DOWN	0	1	NC	-2.14952	0.00057982	NC	0	1	NC	putative proteasome regulatory subunit [Cicer arietinum]
GO:0006635~fatty acid beta-oxidation	TR60119|c0_g8	1.78896	0.0575267	NC	0	1	NC	-1.38602	0.0726732	DOWN	0	1	NC	0	1	NC	0	1	NC	0	1	NC	0	1	NC	0	1	NC	0	1	NC	0	1	NC	0	1	NC	0	1	NC	PREDICTED: LOW QUALITY PROTEIN: 26S proteasome non-ATPase regulatory subunit 6-like [Malus domestica]
GO:0006635~fatty acid beta-oxidation	TR60119|c0_g9	0.235198	0.872621	NC	-0.241947	0.740133	NC	-0.456079	0.474761	NC	0.242084	0.693771	NC	0.48745	0.473975	NC	0.117653	0.866692	NC	-0.117946	0.967706	NC	-0.38695	0.518534	NC	-0.503158	0.768651	NC	0.146622	0.804027	NC	0.52374	0.544786	NC	-1.0813	0.028273	DOWN	-1.19043	0.0490198	DOWN	PREDICTED: LOW QUALITY PROTEIN: 26S proteasome non-ATPase regulatory subunit 6-like [Malus domestica]
GO:0006635~fatty acid beta-oxidation	TR60457|c2_g10	0.816583	0.177046	NC	0.955253	0.0365421	NC	0.160267	0.794064	NC	0.878285	0.0398929	NC	-0.0750705	0.929933	NC	1.03233	0.0133729	UP	0.160641	0.898505	NC	0.187834	0.691365	NC	-0.844308	0.205402	NC	-1.21906	0.00303687	DOWN	-1.41652	0.00294064	DOWN	-1.68075	3.45e-05	DOWN	-0.425899	0.45597	NC	hypothetical protein B456_007G025200, partial [Gossypium raimondii]
GO:0006635~fatty acid beta-oxidation	TR60810|c0_g12	0.0457557	0.998259	NC	-0.0927189	0.897311	NC	-0.117232	0.860505	NC	0.0261707	0.976116	NC	0.118683	0.872461	NC	-0.848725	0.0518155	NC	-0.868405	0.152582	NC	-0.508263	0.255112	NC	0.340739	0.816779	NC	-0.819692	0.0534187	NC	-0.322155	0.674644	NC	-1.61562	0.000100735	DOWN	-0.75955	0.151439	NC	PREDICTED: peroxisomal nicotinamide adenine dinucleotide carrier [Prunus mume]
GO:0006635~fatty acid beta-oxidation	TR60810|c0_g3	0.165293	0.952389	NC	-0.38557	0.66726	NC	-0.530663	0.508817	NC	-1.33818	0.07333	DOWN	0	1	NC	-0.387571	0.571845	NC	0	1	NC	-1.36445	0.0699944	NC	0	1	NC	-1.69343	0.00991265	NC	0	1	NC	-1.98188	0.00309396	DOWN	0	1	NC	PREDICTED: peroxisomal nicotinamide adenine dinucleotide carrier [Prunus mume]
GO:0006635~fatty acid beta-oxidation	TR60810|c0_g4	0.28908	0.793654	NC	0.156973	0.817775	NC	-0.112122	0.8802	NC	0.310981	0.543092	NC	0.154477	0.834376	NC	-0.101874	0.865604	NC	-0.405096	0.665538	NC	0.0416392	0.953959	NC	0.144222	0.980463	NC	-0.672945	0.140188	NC	-0.726251	0.264949	NC	-1.03664	0.0181847	DOWN	-0.328539	0.650058	NC	PREDICTED: peroxisomal nicotinamide adenine dinucleotide carrier [Prunus mume]
GO:0006635~fatty acid beta-oxidation	TR60840|c0_g5	-0.096446	0.98	NC	-0.22479	0.793708	NC	-0.108309	0.919311	NC	-2.11581	0.00103986	DOWN	-1.89277	0.0098176	DOWN	-1.1269	0.0860152	NC	0	1	NC	-1.18196	0.0617151	DOWN	0	1	NC	-3.39639	6.05e-07	NC	0	1	NC	-3.30469	6.62e-07	DOWN	0	1	NC	PREDICTED: alpha-galactosidase [Prunus mume]
GO:0006635~fatty acid beta-oxidation	TR60840|c0_g6	-0.508013	0.747373	NC	-0.51407	0.574663	NC	0	1	NC	-1.07562	0.195229	NC	0	1	NC	-0.524867	0.562594	NC	0	1	NC	-0.413348	0.681759	NC	0	1	NC	-2.00669	0.0131623	DOWN	0	1	NC	-3.65055	8.79e-05	NC	0	1	NC	hypothetical protein PRUPE_ppa005977mg [Prunus persica]
GO:0006635~fatty acid beta-oxidation	TR60840|c0_g7	0.0980577	0.95867	NC	0.524951	0.296069	NC	0.447458	0.386042	NC	0.582237	0.1882	NC	0.0582377	0.954139	NC	0.00326621	1	NC	-0.571827	0.406052	NC	0.114268	0.82021	NC	0.111441	0.986098	NC	-1.10453	0.00770947	DOWN	-1.22781	0.0130305	DOWN	-2.23306	7.74e-08	DOWN	-1.09548	0.0248935	DOWN	PREDICTED: alpha-galactosidase [Prunus mume]
GO:0006635~fatty acid beta-oxidation	TR60840|c0_g8	0.121927	0.957035	NC	0.0808146	0.933717	NC	-0.021318	1	NC	-0.233693	0.709021	NC	-0.31482	0.656075	NC	-0.439035	0.436791	NC	-0.199236	0.925518	NC	-0.649105	0.216899	NC	-0.209464	0.975062	NC	-1.272	0.00914223	DOWN	-0.630154	0.434982	NC	-1.69125	0.000533509	DOWN	-0.385083	0.673205	NC	PREDICTED: alpha-galactosidase [Prunus mume]
GO:0006635~fatty acid beta-oxidation	TR61259|c2_g2	0.133795	0.930553	NC	0.201599	0.734998	NC	0.08956	0.898235	NC	1.12143	0.00806354	UP	0.92198	0.0549152	NC	1.12827	0.00692918	UP	0.0132197	1	NC	1.1466	0.00588443	UP	0.0182193	1	NC	1.37029	0.000864408	UP	0.212594	0.801459	NC	0.404914	0.33385	NC	-0.923912	0.060541	NC	hypothetical protein PRUPE_ppa001740mg [Prunus persica]
GO:0006635~fatty acid beta-oxidation	TR61283|c0_g1	-0.240314	0.847818	NC	-0.512147	0.36248	NC	-0.249977	0.709943	NC	0.938579	0.0405445	NC	1.45349	0.00332639	UP	1.07392	0.0170053	NC	0.141842	0.931033	NC	1.00885	0.0245671	UP	-0.0652491	1	NC	0.886418	0.0441207	NC	-0.133611	0.904253	NC	0.456965	0.308802	NC	-0.390886	0.525843	NC	hypothetical protein PRUPE_ppa010752mg [Prunus persica]
GO:0006635~fatty acid beta-oxidation	TR61781|c0_g2	-0.805131	0.194632	NC	0.341486	0.53172	NC	1.16824	0.00982299	UP	0.535079	0.232575	NC	0.195438	0.763542	NC	0.34168	0.455767	NC	-0.187165	0.873746	NC	0.270624	0.559818	NC	-0.0709252	1	NC	-0.528248	0.219705	NC	-0.809989	0.143355	NC	-1.89134	5.24e-06	DOWN	-1.32813	0.00554557	DOWN	PREDICTED: aspartic proteinase-like protein 2 [Prunus mume]
GO:0006635~fatty acid beta-oxidation	TR61995|c4_g1	-0.277999	0.812181	NC	0.0487833	0.970438	NC	0.346	0.568404	NC	-1.46658	0.00362142	DOWN	-1.52015	0.00575481	DOWN	-1.61794	0.0020847	DOWN	-0.146228	0.982906	NC	-1.02764	0.0389396	DOWN	0.588731	0.72273	NC	-1.99971	4.24e-05	DOWN	-0.979643	0.197236	NC	-1.29395	0.00492694	DOWN	0.739979	0.308435	NC	hypothetical protein PRUPE_ppa008638mg [Prunus persica]
GO:0006635~fatty acid beta-oxidation	TR61995|c4_g17	-1.09657	0.255358	NC	-0.769165	0.317196	NC	0.346698	0.764602	NC	-2.05645	0.0132766	DOWN	-1.29035	0.250283	NC	-1.91047	0.0309802	DOWN	0	1	NC	-1.93086	0.0149694	DOWN	0	1	NC	-3.20665	0.000133446	NC	0	1	NC	-3.89508	4.53e-06	NC	0	1	NC	PREDICTED: peroxisome biogenesis protein 7-like [Malus domestica]
GO:0006635~fatty acid beta-oxidation	TR61995|c4_g19	-0.283907	0.791194	NC	-0.878733	0.0674672	NC	-0.577203	0.261446	NC	-2.41736	1.69e-07	DOWN	-1.54323	0.0028302	DOWN	-2.21709	2.17e-06	DOWN	0.204686	0.903104	NC	-2.31183	5.08e-07	DOWN	-0.093886	1	NC	-2.70107	2.94e-09	DOWN	-0.398333	0.677918	NC	-2.87623	2.09e-10	DOWN	-0.136867	0.891414	NC	PREDICTED: peroxisome biogenesis protein 7-like [Malus domestica]
GO:0006635~fatty acid beta-oxidation	TR61995|c4_g2	-0.374422	0.731129	NC	-0.140908	0.849207	NC	0.252517	0.707668	NC	-1.55871	0.00290767	DOWN	-1.42063	0.0156089	DOWN	-1.94733	0.0004889	DOWN	-0.382095	0.84245	NC	-2.13208	8.55e-05	DOWN	0	1	NC	-2.63059	7.56e-07	DOWN	0	1	NC	-2.17656	1.23e-05	DOWN	0.490476	0.601123	NC	hypothetical protein PRUPE_ppa008638mg [Prunus persica]
GO:0006635~fatty acid beta-oxidation	TR61995|c4_g5	0	1	NC	0.436994	0.631598	NC	1.20568	0.108173	NC	0	1	NC	-1.60202	0.0723593	DOWN	0	1	NC	0	1	NC	0	1	NC	0	1	NC	0	1	NC	0	1	NC	0	1	NC	0	1	NC	hypothetical protein PRUPE_ppa008638mg [Prunus persica]
GO:0006635~fatty acid beta-oxidation	TR61995|c4_g6	-0.744558	0.243889	NC	-0.306224	0.582011	NC	0.458044	0.377813	NC	-1.06286	0.0134538	DOWN	-0.759163	0.131059	NC	-1.21652	0.00433664	DOWN	-0.148216	0.918316	NC	-1.25318	0.00301	DOWN	-0.0367061	1	NC	-1.858	9.45e-06	DOWN	-0.615389	0.322871	NC	-1.72876	2.65e-05	DOWN	0.166964	0.826465	NC	hypothetical protein PRUPE_ppa008638mg [Prunus persica]
GO:0006635~fatty acid beta-oxidation	TR61995|c4_g8	-0.426839	0.615526	NC	-0.743093	0.128133	NC	-0.297675	0.606327	NC	-1.78622	5.8e-05	DOWN	-1.04713	0.0417592	DOWN	-2.24507	1.02e-06	DOWN	-0.453889	0.652936	NC	-1.63424	0.000201639	DOWN	0.609474	0.606415	NC	-2.76515	7.33e-10	DOWN	-1.13932	0.0525541	DOWN	-2.4252	2.66e-08	DOWN	0.377073	0.612711	NC	hypothetical protein PRUPE_ppa008638mg [Prunus persica]
GO:0006635~fatty acid beta-oxidation	TR62198|c3_g2	0.466162	0.611581	NC	-0.607815	0.293412	NC	-1.05248	0.0393849	DOWN	-0.88745	0.100817	NC	-0.280199	0.729084	NC	-1.19929	0.0311502	DOWN	-0.304546	0.89221	NC	-0.704274	0.194684	NC	0.492721	0.807188	NC	-0.908138	0.0625518	NC	-0.211175	0.860072	NC	-0.0192514	0.989892	NC	0.923535	0.121387	NC	PREDICTED: protein S-acyltransferase 24 [Prunus mume]
GO:0006635~fatty acid beta-oxidation	TR62198|c3_g5	-0.400646	0.74067	NC	-1.36505	0.0168024	DOWN	-0.944451	0.136178	NC	-0.211711	0.761991	NC	1.15053	0.0856077	UP	0.129848	0.847559	NC	0.345597	0.812832	NC	0.348809	0.527029	NC	0.217612	0.965879	NC	0.45036	0.383616	NC	0.0925179	0.96964	NC	0.800059	0.0835513	NC	0.386671	0.579874	NC	PREDICTED: protein S-acyltransferase 24 [Prunus mume]
GO:0006635~fatty acid beta-oxidation	TR62198|c3_g6	-0.215618	0.945004	NC	-0.619412	0.426372	NC	-0.381853	0.677022	NC	-0.639501	0.444131	NC	-0.0197715	1	NC	-0.285462	0.737209	NC	0	1	NC	-0.206493	0.825072	NC	0.0779205	1	NC	-0.146499	0.849222	NC	0.0517301	1	NC	1.18236	0.0211963	UP	1.36322	0.0281806	UP	PREDICTED: protein S-acyltransferase 24 [Prunus mume]
GO:0006635~fatty acid beta-oxidation	TR62198|c3_g8	0.288849	0.872283	NC	-0.298472	0.737057	NC	-0.565507	0.419686	NC	0.71118	0.270974	NC	1.00791	0.156958	NC	1.14863	0.0417049	UP	0.442177	0.724782	NC	1.1483	0.0386746	UP	-0.00147809	1	NC	0.874626	0.119846	NC	-0.284237	0.821296	NC	1.64409	0.00075347	UP	0.802861	0.184843	NC	hypothetical protein PRUPE_ppa002724mg [Prunus persica]
GO:0006635~fatty acid beta-oxidation	TR62259|c2_g5	0.00477251	1	NC	-0.223369	0.706762	NC	-0.207018	0.729374	NC	-0.234107	0.63271	NC	-0.00923642	1	NC	0.00697431	1	NC	0.24834	0.815362	NC	0.278358	0.548698	NC	0.271703	0.872545	NC	1.02056	0.0140346	UP	0.731353	0.198988	NC	1.42378	0.000448357	UP	0.443651	0.434152	NC	PREDICTED: E3 ubiquitin-protein ligase RHF2A [Prunus mume]
GO:0006635~fatty acid beta-oxidation	TR62740|c1_g5	0.321989	0.732912	NC	0.221479	0.705321	NC	-0.0809689	0.910128	NC	-0.138368	0.786914	NC	-0.361013	0.524296	NC	-1.12309	0.00741014	DOWN	-0.977091	0.0790269	NC	-0.359191	0.422733	NC	0.764592	0.286258	NC	-0.0486638	0.928943	NC	0.299656	0.691947	NC	-0.12745	0.775015	NC	-0.0376775	0.977561	NC	hypothetical protein PRUPE_ppa005219mg [Prunus persica]
GO:0006635~fatty acid beta-oxidation	TR62740|c1_g8	0.201548	0.937061	NC	0.0798917	0.973867	NC	-0.0993666	0.977024	NC	-0.353112	0.646913	NC	-0.430698	0.733428	NC	-0.212929	0.853421	NC	0	1	NC	-0.620368	0.458117	NC	0	1	NC	0.247512	0.775058	NC	0.855329	0.448354	NC	-1.25287	0.0574947	DOWN	-1.45717	0.0802327	DOWN	hypothetical protein PRUPE_ppa005219mg [Prunus persica]
GO:0006635~fatty acid beta-oxidation	TR62772|c0_g5	-0.401157	0.76928	NC	-0.443803	0.531223	NC	-0.0230358	1	NC	-0.271743	0.74469	NC	0.169806	0.904775	NC	0.20029	0.783445	NC	0.475896	0.752877	NC	-0.367048	0.619522	NC	-0.563785	0.782078	NC	-0.671337	0.236075	NC	-0.312058	0.830429	NC	-1.42533	0.0135045	DOWN	-0.724942	0.428981	NC	hypothetical protein PRUPE_ppa003498mg [Prunus persica]
GO:0006635~fatty acid beta-oxidation	TR62902|c1_g9	0.437873	0.596771	NC	0.695351	0.151509	NC	0.279311	0.621674	NC	1.13461	0.00795985	UP	0.44195	0.421063	NC	1.79722	1.84e-05	UP	0.668916	0.300606	NC	1.2408	0.00307553	UP	-0.557	0.542338	NC	1.2559	0.0024876	UP	0.00442383	1	NC	0.720847	0.0804682	NC	-0.493665	0.376241	NC	hypothetical protein PRUPE_ppa001001mg [Prunus persica]
GO:0006635~fatty acid beta-oxidation	TR63159|c0_g3	-0.214542	0.961817	NC	0.686055	0.393784	NC	0.92229	0.242595	NC	1.38862	0.0340946	UP	0.707778	0.367345	NC	2.26836	0.00017643	UP	0.887566	0.345914	NC	2.0499	0.000502663	UP	-0.218017	0.975062	NC	2.01603	0.000263168	UP	-0.0501594	1	NC	2.15803	7.6e-05	UP	0.183237	0.863181	NC	hypothetical protein PRUPE_ppa003661mg [Prunus persica]
GO:0006635~fatty acid beta-oxidation	TR63159|c0_g5	-0.0226099	1	NC	0.322871	0.57535	NC	0.367419	0.512101	NC	2.00064	3.13e-06	UP	1.68124	0.000245366	UP	2.26523	1.28e-07	UP	0.271244	0.786892	NC	2.69772	3.3e-10	UP	0.431907	0.700567	NC	2.36499	2.46e-08	UP	-0.343751	0.636975	NC	2.45004	5.97e-09	UP	0.130955	0.864257	NC	PREDICTED: uncharacterized protein LOC103333671 [Prunus mume]
GO:0006635~fatty acid beta-oxidation	TR63550|c0_g13	-0.995608	0.452903	NC	0.0667257	0.970272	NC	1.08244	0.15976	NC	0.984899	0.130351	NC	0.918383	0.226063	NC	1.44527	0.018803	UP	0.46577	0.732299	NC	1.17167	0.0627356	UP	-0.27374	0.950235	NC	0.710219	0.249508	NC	-0.474422	0.670966	NC	-0.474755	0.554575	NC	-1.14043	0.130697	NC	PREDICTED: spastin isoform X2 [Prunus mume]
GO:0006635~fatty acid beta-oxidation	TR63550|c0_g32	-0.531536	0.564558	NC	0.406567	0.495204	NC	0.958545	0.0665264	NC	1.24323	0.00707205	UP	0.838556	0.114775	NC	1.40812	0.00219431	UP	0.171803	0.90692	NC	1.46328	0.00116871	UP	0.0544311	1	NC	0.833903	0.0658283	NC	-0.640691	0.327862	NC	0.446442	0.33727	NC	-0.347762	0.596623	NC	PREDICTED: spastin isoform X2 [Prunus mume]
GO:0006635~fatty acid beta-oxidation	TR63550|c0_g4	0.655886	0.636751	NC	1.21532	0.0728057	UP	0.578337	0.439291	NC	1.11235	0.134209	NC	-0.0964206	0.981924	NC	1.96436	0.00223954	UP	0.856836	0.414375	NC	1.76624	0.00359451	UP	-0.200034	0.992409	NC	1.3564	0.0243379	UP	-0.420709	0.688716	NC	0.919859	0.160352	NC	-0.403	0.71143	NC	hypothetical protein PRUPE_ppa004671mg [Prunus persica]
GO:0006635~fatty acid beta-oxidation	TR63723|c4_g10	0.102123	0.980417	NC	-0.663218	0.31215	NC	-0.74337	0.225298	NC	-1.5233	0.0183865	DOWN	-0.861656	0.29403	NC	-0.865783	0.164885	NC	0	1	NC	-1.39939	0.0257405	DOWN	0	1	NC	-1.40848	0.0139191	DOWN	-0.0174588	1	NC	-1.89825	0.000762684	DOWN	-0.451551	0.702312	NC	hypothetical protein PRUPE_ppa006246mg [Prunus persica]
GO:0006635~fatty acid beta-oxidation	TR63723|c4_g15	-0.0808288	0.988614	NC	-0.0143379	1	NC	0.0862054	0.941282	NC	-1.01897	0.0728522	DOWN	-1.0063	0.125493	NC	-0.679561	0.285336	NC	0.342539	0.849648	NC	-1.22643	0.0351109	DOWN	-0.542258	0.828969	NC	-0.964472	0.0642774	NC	0.251617	0.918666	NC	-1.37142	0.00734741	DOWN	-0.372414	0.736203	NC	hypothetical protein PRUPE_ppa006246mg [Prunus persica]
GO:0006635~fatty acid beta-oxidation	TR63723|c4_g27	0.280498	0.872283	NC	-0.103668	0.947724	NC	-0.364051	0.624014	NC	-1.70033	0.0226701	DOWN	-1.59934	0.0599832	DOWN	-0.900968	0.261224	NC	0	1	NC	-1.22376	0.105631	NC	0	1	NC	-0.434877	0.566428	NC	0.775411	0.590373	NC	-0.825159	0.163034	NC	-0.351338	0.811963	NC	hypothetical protein PRUPE_ppa006246mg [Prunus persica]
GO:0006635~fatty acid beta-oxidation	TR63723|c4_g29	-0.0321331	1	NC	-0.348517	0.599065	NC	-0.296568	0.681582	NC	-0.492466	0.395834	NC	-0.144482	0.913146	NC	-2.44515	0.000439025	DOWN	-1.93267	0.0536578	DOWN	-0.654431	0.248526	NC	1.77333	0.107779	NC	-0.193079	0.73903	NC	0.453812	0.664162	NC	-1.17907	0.0209642	DOWN	-0.949117	0.142877	NC	hypothetical protein PRUPE_ppa006246mg [Prunus persica]
GO:0006635~fatty acid beta-oxidation	TR63732|c1_g1	0.19415	0.942963	NC	-0.647514	0.539335	NC	-0.819528	0.332575	NC	0.315559	0.779026	NC	0.959932	0.362456	NC	1.70852	0.00485288	UP	1.39031	0.109913	NC	0.808955	0.239696	NC	-0.896834	0.463974	NC	1.1138	0.0664332	NC	0.29405	0.849222	NC	-0.0201437	1	NC	-1.09457	0.135755	NC	PREDICTED: protein PEROXIN-4 [Prunus mume]
GO:0006635~fatty acid beta-oxidation	TR63732|c1_g14	0.836232	0.418799	NC	1.21318	0.0789153	UP	0.398703	0.643335	NC	-0.547207	0.511302	NC	-1.75503	0.0246946	NC	0.705143	0.422741	NC	0	1	NC	0.902558	0.205421	NC	0.194612	0.988545	NC	0.215714	0.849222	NC	-0.695711	0.590373	NC	-0.007813	1	NC	0	1	NC	PREDICTED: protein PEROXIN-4 [Prunus mume]
GO:0006635~fatty acid beta-oxidation	TR63732|c1_g18	-0.149634	0.959863	NC	-1.4085	0.0272622	DOWN	-1.23943	0.0737509	DOWN	-2.12189	0.00368501	DOWN	0	1	NC	-1.40662	0.0464696	NC	0	1	NC	-0.632603	0.396817	NC	0	1	NC	-1.08192	0.0844106	NC	-0.454608	0.745782	NC	-0.752563	0.204472	NC	0.362284	0.747439	NC	PREDICTED: protein PEROXIN-4 [Prunus mume]
GO:0006635~fatty acid beta-oxidation	TR63732|c1_g4	-0.490747	0.701792	NC	-0.189997	0.874439	NC	0.31769	0.716	NC	0.616676	0.344228	NC	0.805823	0.246297	NC	0.572169	0.361564	NC	-0.0357561	1	NC	0.678774	0.258775	NC	0.107438	1	NC	1.12002	0.0319371	UP	0.425448	0.65209	NC	0.787121	0.140437	NC	-0.295941	0.739397	NC	PREDICTED: protein PEROXIN-4 [Prunus mume]
GO:0006635~fatty acid beta-oxidation	TR63732|c1_g6	-0.679082	0.436409	NC	-1.30748	0.0210517	DOWN	-0.608919	0.363265	NC	-0.551543	0.338075	NC	0.751959	0.292994	NC	-0.500749	0.397729	NC	0.0565274	1	NC	-0.249405	0.691229	NC	0.251376	0.954515	NC	-0.620848	0.256048	NC	-0.383687	0.723146	NC	-2.21357	5.72e-05	DOWN	-1.54438	0.0250949	DOWN	PREDICTED: protein PEROXIN-4 [Prunus mume]
GO:0006635~fatty acid beta-oxidation	TR63796|c0_g1	1.06787	0.0526045	UP	0.655526	0.180732	NC	-0.389683	0.46392	NC	0.265373	0.585528	NC	-0.386724	0.498853	NC	0.459776	0.307665	NC	0.201271	0.863821	NC	0.425513	0.345378	NC	-0.0334711	1	NC	1.086	0.00928585	UP	0.647858	0.277376	NC	0.820126	0.0459217	NC	-0.232814	0.726129	NC	PREDICTED: histidine kinase 3 [Prunus mume]
GO:0006635~fatty acid beta-oxidation	TR63796|c0_g3	1.06327	0.0542113	UP	0.0830483	0.910607	NC	-0.958272	0.0390708	NC	0.097146	0.859964	NC	0.0162436	1	NC	-0.387168	0.404832	NC	-0.477789	0.544178	NC	0.315804	0.49501	NC	0.702892	0.384851	NC	0.806316	0.0565546	NC	0.478901	0.470255	NC	1.02146	0.0123567	UP	0.24764	0.703533	NC	hypothetical protein PRUPE_ppa000679mg [Prunus persica]
GO:0006635~fatty acid beta-oxidation	TR63936|c1_g12	0	1	NC	0.864058	0.291137	NC	0.710518	0.414703	NC	0	1	NC	-0.906866	0.442516	NC	0	1	NC	0	1	NC	1.73403	0.0105933	UP	1.32482	0.338703	NC	1.18652	0.0890206	NC	-0.561117	0.590373	NC	1.04372	0.109707	NC	-0.113104	1	NC	hypothetical protein PRUPE_ppa005714mg [Prunus persica]
GO:0006635~fatty acid beta-oxidation	TR63936|c1_g21	0	1	NC	0	1	NC	0	1	NC	0	1	NC	0	1	NC	0	1	NC	0	1	NC	0	1	NC	0	1	NC	2.24389	0.00182101	UP	1.02645	0.37538	NC	1.77211	0.0191337	UP	-0.437341	0.625009	NC	hypothetical protein PRUPE_ppa005714mg [Prunus persica]
GO:0006635~fatty acid beta-oxidation	TR63936|c1_g23	0.385187	0.729754	NC	0.506426	0.391573	NC	0.142074	0.856799	NC	0.903426	0.0765461	NC	0.397695	0.548872	NC	0.322063	0.596412	NC	-0.573379	0.541357	NC	0.973175	0.0463044	NC	0.64927	0.574148	NC	1.01827	0.0297455	UP	0.0368671	1	NC	1.15602	0.0110584	UP	0.172657	0.836472	NC	PREDICTED: protein farnesyltransferase subunit beta-like [Prunus mume]
GO:0006635~fatty acid beta-oxidation	TR63936|c1_g29	0.173678	0.914909	NC	0.368209	0.554343	NC	0.215715	0.748413	NC	0.874272	0.0693431	NC	0.507092	0.393311	NC	0.923495	0.0509038	NC	0.0542068	1	NC	1.00717	0.0303601	UP	0.0828106	1	NC	1.26568	0.00430798	UP	0.246126	0.784823	NC	1.2921	0.0028947	UP	0.0701222	0.950681	NC	PREDICTED: protein farnesyltransferase subunit beta-like [Prunus mume]
GO:0006635~fatty acid beta-oxidation	TR64065|c2_g1	-0.0707325	0.992375	NC	-1.19183	0.035157	DOWN	-1.10125	0.0527708	DOWN	-0.849175	0.12751	NC	0.341067	0.695631	NC	-1.1928	0.0488996	DOWN	-0.336112	0.891113	NC	-0.782993	0.164626	NC	0.408023	0.917907	NC	-0.875253	0.0878699	NC	-0.103391	0.974012	NC	-0.876112	0.079441	NC	0.0365383	1	NC	hypothetical protein PRUPE_ppa002439m1g, partial [Prunus persica]
GO:0006635~fatty acid beta-oxidation	TR64172|c1_g1	-2.00755	0.00795588	DOWN	-1.91511	0.00316042	DOWN	0	1	NC	-3.19736	9.4e-05	DOWN	0	1	NC	-2.36557	0.00366792	NC	0	1	NC	0.0765249	0.965777	NC	2.40919	0.0366254	NC	1.7462	0.000277671	UP	1.65989	0.00626599	UP	2.10921	5.69e-06	UP	0.411352	0.533192	NC	hypothetical protein PRUPE_ppa006507mg [Prunus persica]
GO:0006635~fatty acid beta-oxidation	TR64172|c1_g10	0	1	NC	0	1	NC	0	1	NC	0	1	NC	0	1	NC	0	1	NC	0	1	NC	0	1	NC	0	1	NC	6.49418	6.11e-07	UP	3.8883	0.00237973	NC	6.19341	3.07e-06	UP	-0.338933	0.741488	NC	hypothetical protein PRUPE_ppa006507mg [Prunus persica]
GO:0006635~fatty acid beta-oxidation	TR64172|c1_g11	0	1	NC	0	1	NC	0	1	NC	0	1	NC	0	1	NC	0	1	NC	0	1	NC	0	1	NC	0	1	NC	2.62352	2.67e-05	UP	1.39845	0.0989574	UP	3.30461	2.27e-08	UP	0.717597	0.280238	NC	PREDICTED: triacylglycerol lipase 2 [Prunus mume]
GO:0006635~fatty acid beta-oxidation	TR64172|c1_g16	-1.29519	0.0367126	DOWN	-2.37336	7.55e-06	DOWN	-1.05766	0.0969669	NC	-2.26639	5.07e-05	DOWN	0	1	NC	-0.847084	0.119833	NC	1.41544	0.109913	NC	1.07822	0.0192052	UP	1.92046	0.00201364	UP	3.15712	8.88e-13	UP	2.06733	1.48e-05	UP	3.03425	4.24e-12	UP	-0.0706229	0.940584	NC	PREDICTED: triacylglycerol lipase 2 [Prunus mume]
GO:0006635~fatty acid beta-oxidation	TR64172|c1_g3	0	1	NC	0	1	NC	0	1	NC	0	1	NC	0	1	NC	0	1	NC	0	1	NC	0	1	NC	0	1	NC	3.17095	1.07e-06	UP	2.63219	0.00142952	UP	3.45632	1.3e-08	UP	0.32385	0.687517	NC	hypothetical protein PRUPE_ppa006507mg [Prunus persica]
GO:0006635~fatty acid beta-oxidation	TR64172|c1_g8	-1.58141	0.0458408	NC	-2.21837	0.000998062	NC	0	1	NC	-2.45855	0.00255805	NC	0	1	NC	-0.410549	0.576424	NC	0	1	NC	0.744893	0.184929	NC	1.1495	0.27623	NC	2.97449	2.7e-10	UP	2.21749	2.81e-05	UP	2.17544	3.8e-06	UP	-0.756513	0.16803	NC	hypothetical protein PRUPE_ppa006507mg [Prunus persica]
GO:0006635~fatty acid beta-oxidation	TR64172|c1_g9	0	1	NC	0	1	NC	0	1	NC	0	1	NC	0	1	NC	0	1	NC	0	1	NC	0.978137	0.200376	NC	2.51477	0.111799	NC	2.56051	1.14e-05	UP	1.56239	0.0315872	UP	2.41816	2.27e-05	UP	-0.0944916	0.942258	NC	PREDICTED: triacylglycerol lipase 2 [Prunus mume]
GO:0006635~fatty acid beta-oxidation	TR64180|c1_g1	-0.122731	0.961068	NC	-0.194662	0.780756	NC	-0.0513847	0.973516	NC	-0.786177	0.149169	NC	-0.591741	0.386359	NC	-0.95552	0.0751605	NC	-0.16312	0.957127	NC	-0.526336	0.353014	NC	0.427554	0.864639	NC	-1.33255	0.00666731	DOWN	-0.813142	0.290928	NC	-1.22979	0.010658	DOWN	0.136023	0.931631	NC	PREDICTED: ubiquitin-conjugating enzyme E2 32 [Prunus mume]
GO:0006635~fatty acid beta-oxidation	TR64180|c1_g7	-0.223657	0.924354	NC	0.205774	0.813297	NC	0.450123	0.566014	NC	0.188425	0.807672	NC	-0.0175086	1	NC	0.147079	0.954812	NC	-0.0346892	1	NC	0.114281	0.902582	NC	-0.0322751	1	NC	-0.717833	0.266529	NC	-0.837801	0.421192	NC	-1.16845	0.0643728	DOWN	-0.416619	0.776716	NC	PREDICTED: ubiquitin-conjugating enzyme E2 32 [Prunus mume]
GO:0006635~fatty acid beta-oxidation	TR64180|c1_g9	-0.586368	0.617305	NC	-1.20382	0.0829958	DOWN	-0.597296	0.495375	NC	-1.00393	0.17671	NC	0	1	NC	-0.796829	0.338274	NC	0	1	NC	-0.142971	0.955016	NC	0	1	NC	-1.49517	0.0243314	DOWN	0	1	NC	-1.55613	0.0121245	DOWN	0	1	NC	PREDICTED: ubiquitin-conjugating enzyme E2 32 [Prunus mume]
GO:0006635~fatty acid beta-oxidation	TR64198|c0_g14	-0.65897	0.554974	NC	-2.47694	0.000513121	DOWN	-1.79779	0.0259836	DOWN	-2.29388	0.00408495	NC	0	1	NC	-1.8405	0.0199586	NC	0	1	NC	-1.9102	0.0131817	NC	0	1	NC	-1.27598	0.046419	DOWN	0	1	NC	-1.72372	0.00540273	DOWN	0	1	NC	hypothetical protein PRUPE_ppa010715mg [Prunus persica]
GO:0006635~fatty acid beta-oxidation	TR64198|c0_g17	0.42199	0.766815	NC	-0.51221	0.532212	NC	-0.914839	0.17402	NC	-3.62238	0.000509113	NC	-3.11368	0.00781102	NC	-3.47202	0.00163035	NC	0	1	NC	-1.74733	0.0307384	DOWN	0	1	NC	-4.11618	2.95e-05	NC	0	1	NC	-2.43275	0.000864486	NC	0	1	NC	hypothetical protein PRUPE_ppa010715mg [Prunus persica]
GO:0006635~fatty acid beta-oxidation	TR64198|c0_g5	0.421899	0.747395	NC	-0.852	0.2733	NC	-1.25333	0.056987	DOWN	-1.03353	0.234023	NC	0	1	NC	-1.35064	0.118169	NC	0	1	NC	-0.962332	0.262939	NC	0	1	NC	-0.837907	0.24672	NC	0	1	NC	-0.670632	0.313831	NC	0	1	NC	hypothetical protein PRUPE_ppa010715mg [Prunus persica]
GO:0006635~fatty acid beta-oxidation	TR64275|c2_g12	0	1	NC	0	1	NC	0	1	NC	0	1	NC	0	1	NC	0	1	NC	0	1	NC	0	1	NC	0	1	NC	0	1	NC	0	1	NC	1.56342	0.0257199	UP	3.33505	0.0020281	NC	PREDICTED: peroxisome biogenesis protein 5-like [Malus domestica]
GO:0006635~fatty acid beta-oxidation	TR64275|c2_g15	-0.372525	0.757921	NC	-0.0438954	0.997281	NC	0.349294	0.635766	NC	0.411108	0.488245	NC	0.456231	0.520679	NC	0.58184	0.280396	NC	0.177559	0.944607	NC	0.0352156	0.978983	NC	-0.544399	0.748607	NC	0.574176	0.272967	NC	0.529818	0.553326	NC	2.65417	3.49e-09	UP	2.11105	1.24e-05	UP	PREDICTED: peroxisome biogenesis protein 5-like [Malus domestica]
GO:0006635~fatty acid beta-oxidation	TR64275|c2_g19	0.0956943	0.959863	NC	0.787991	0.0938253	NC	0.714623	0.134773	NC	0.846802	0.0485786	NC	0.0608256	0.950098	NC	0.801954	0.0580204	NC	-0.038833	1	NC	0.885227	0.035114	NC	0.0829542	0.999615	NC	1.64834	6.1e-05	UP	0.752569	0.17646	NC	2.90104	4.71e-12	UP	1.29387	0.00549669	UP	PREDICTED: peroxisome biogenesis protein 5 [Prunus mume]
GO:0006635~fatty acid beta-oxidation	TR64275|c2_g21	0	1	NC	0	1	NC	0	1	NC	0	1	NC	0	1	NC	0	1	NC	0	1	NC	0	1	NC	0	1	NC	0	1	NC	0	1	NC	4.51823	8.06e-07	NC	2.3287	0.00481024	UP	PREDICTED: peroxisome biogenesis protein 5-like [Malus domestica]
GO:0006635~fatty acid beta-oxidation	TR64275|c2_g5	0.62361	0.480757	NC	1.06358	0.0422909	UP	0.460594	0.438868	NC	0.88639	0.0887482	NC	-0.175349	0.84193	NC	0.880482	0.0954879	NC	0.00152146	1	NC	0.995459	0.0463516	NC	0.114784	1	NC	1.70789	0.000193679	UP	0.697513	0.302583	NC	2.99275	3.6e-11	UP	1.32979	0.00691923	UP	PREDICTED: peroxisome biogenesis protein 5-like [Malus domestica]
GO:0006635~fatty acid beta-oxidation	TR64483|c0_g13	0.451411	0.702257	NC	-0.5098	0.481835	NC	-0.941171	0.128503	NC	-1.62359	0.0194282	NC	-1.11542	0.21632	NC	-1.26201	0.106705	NC	0	1	NC	-1.52474	0.0376238	DOWN	0	1	NC	0.0390474	1	NC	1.54925	0.0868004	UP	0.386096	0.504072	NC	0.380807	0.644683	NC	PREDICTED: 5'-3' exoribonuclease 3 isoform X3 [Prunus mume]
GO:0006635~fatty acid beta-oxidation	TR64483|c0_g14	0.329517	0.724126	NC	-0.276801	0.624443	NC	-0.583898	0.238858	NC	-0.325581	0.488428	NC	-0.0459774	0.969591	NC	-0.0142167	0.996595	NC	0.317121	0.7276	NC	-0.121505	0.809333	NC	-0.107718	0.988545	NC	0.986312	0.0173333	NC	1.09656	0.0302228	UP	1.06611	0.00843757	UP	0.120769	0.875573	NC	hypothetical protein PRUPE_ppa000605mg [Prunus persica]
GO:0006635~fatty acid beta-oxidation	TR64686|c8_g7	-0.0431216	1	NC	-0.0371537	0.973867	NC	0.0276118	0.983098	NC	0.87309	0.0505665	NC	0.913612	0.0672032	NC	1.07072	0.013961	UP	0.204283	0.863821	NC	1.21506	0.00455106	UP	0.144107	0.972442	NC	1.3226	0.00171041	UP	0.0965018	0.939672	NC	2.15207	2.58e-07	UP	0.869491	0.0843088	NC	PREDICTED: protein ROOT HAIR DEFECTIVE 3 homolog 2-like isoform X2 [Prunus mume]
GO:0006635~fatty acid beta-oxidation	TR64728|c0_g3	-0.0854744	0.97242	NC	0.38205	0.487799	NC	0.488867	0.350647	NC	0.166995	0.749916	NC	-0.213999	0.749284	NC	0.200901	0.70024	NC	0.0399707	1	NC	0.406713	0.382857	NC	0.205741	0.936934	NC	1.08551	0.0102614	UP	0.668179	0.268881	NC	1.27605	0.00197559	UP	0.229722	0.733943	NC	PREDICTED: uncharacterized protein LOC103342258 [Prunus mume]
GO:0006635~fatty acid beta-oxidation	TR64948|c1_g1	0.680957	0.299671	NC	0.571015	0.249933	NC	-0.088753	0.899527	NC	1.41974	0.00073663	UP	0.850014	0.0801906	NC	0.513972	0.241858	NC	-0.899154	0.11496	NC	0.980977	0.019275	NC	0.467341	0.653424	NC	0.127214	0.790935	NC	-0.865235	0.106603	NC	0.486772	0.241391	NC	0.392311	0.500039	NC	hypothetical protein PRUPE_ppa005212mg [Prunus persica]
GO:0006635~fatty acid beta-oxidation	TR65139|c1_g1	-0.192025	0.899839	NC	0.774938	0.131551	NC	0.988932	0.050027	NC	1.09633	0.0168281	UP	0.324764	0.60904	NC	1.37576	0.00235696	UP	0.281972	0.799841	NC	1.18638	0.00877563	UP	-0.191516	0.950149	NC	2.08094	1.77e-06	UP	0.883845	0.122101	NC	2.58594	2.27e-09	UP	0.54661	0.329829	NC	hypothetical protein PRUPE_ppa000485mg [Prunus persica]
GO:0006635~fatty acid beta-oxidation	TR65139|c1_g7	-0.307145	0.76798	NC	0.46427	0.386766	NC	0.794442	0.110182	NC	0.950471	0.0341209	NC	0.490724	0.380627	NC	1.2584	0.00400355	UP	0.313205	0.749465	NC	1.14879	0.00812604	UP	-0.110475	0.990711	NC	1.81825	1.82e-05	UP	0.659153	0.276494	NC	2.78128	6.62e-11	UP	1.00634	0.0406436	UP	PREDICTED: peroxisome biogenesis protein 1 [Prunus mume]
GO:0006635~fatty acid beta-oxidation	TR65253|c0_g1	0.0133731	1	NC	0.281873	0.638935	NC	0.290625	0.623353	NC	1.06283	0.0160751	UP	0.784489	0.123512	NC	1.21746	0.00525135	UP	0.162019	0.906666	NC	1.44014	0.000788978	UP	0.222503	0.919091	NC	1.57147	0.000200589	UP	0.121022	0.91847	NC	1.84181	1e-05	UP	0.309252	0.620445	NC	hypothetical protein PRUPE_ppa001636mg [Prunus persica]
GO:0006635~fatty acid beta-oxidation	TR65253|c0_g2	0.216605	0.961817	NC	0.615906	0.48058	NC	0.420222	0.678509	NC	1.86657	0.00372691	UP	1.25551	0.065327	UP	2.39995	8.9e-05	UP	0.542777	0.652255	NC	2.18241	0.000357442	UP	-0.219378	0.952725	NC	2.50229	5.68e-06	UP	0.304556	0.792983	NC	2.67274	1.02e-06	UP	0.209675	0.798736	NC	hypothetical protein PRUPE_ppa001636mg [Prunus persica]
GO:0006635~fatty acid beta-oxidation	TR65253|c0_g3	0.300733	0.801632	NC	0.723909	0.167964	NC	0.446524	0.427748	NC	1.6315	0.00032219	UP	0.913102	0.078861	NC	2.17133	1.22e-06	UP	0.54613	0.476171	NC	2.14718	1.39e-06	UP	-0.0247219	1	NC	2.18038	6.11e-07	UP	0.0204371	1	NC	2.10121	1.21e-06	UP	-0.0402087	0.978053	NC	hypothetical protein PRUPE_ppa001636mg [Prunus persica]
GO:0006635~fatty acid beta-oxidation	TR65303|c1_g1	0	1	NC	0	1	NC	0	1	NC	0	1	NC	0	1	NC	0	1	NC	0	1	NC	0	1	NC	0	1	NC	0	1	NC	0	1	NC	2.00878	0.000874189	UP	0.873103	0.247584	NC	PREDICTED: uncharacterized protein LOC103333555 [Prunus mume]
GO:0006635~fatty acid beta-oxidation	TR65303|c1_g12	-0.0618083	0.996015	NC	0.0647253	0.943752	NC	0.148793	0.832295	NC	-0.0348535	0.976706	NC	-0.0979177	0.917782	NC	0.0701381	0.914925	NC	0.111298	0.970474	NC	0.352379	0.475645	NC	0.281627	0.889089	NC	0.464465	0.310062	NC	0.101229	0.943496	NC	1.66852	7.5e-05	UP	1.24722	0.0108069	UP	PREDICTED: uncharacterized protein LOC103333555 [Prunus mume]
GO:0006635~fatty acid beta-oxidation	TR65303|c1_g13	0.241459	0.845924	NC	0.23127	0.716663	NC	0.0109343	1	NC	0.426724	0.394547	NC	0.195667	0.792917	NC	0.446996	0.374374	NC	0.0282898	1	NC	0.828744	0.068067	NC	0.381855	0.796855	NC	0.392225	0.407319	NC	-0.445625	0.548776	NC	1.55722	0.000241976	UP	1.19782	0.0162674	UP	hypothetical protein PRUPE_ppa000352mg [Prunus persica]
GO:0006635~fatty acid beta-oxidation	TR65303|c1_g3	-0.405906	0.726939	NC	-0.823718	0.179694	NC	-0.398045	0.581317	NC	-0.751931	0.196043	NC	0.0708642	0.984604	NC	-1.03174	0.0941762	NC	-0.270265	0.919877	NC	0.0139988	1	NC	1.04136	0.390848	NC	0.094977	0.868332	NC	0.0681082	1	NC	1.23925	0.0065375	UP	1.1874	0.0311259	UP	PREDICTED: uncharacterized protein LOC103333555 [Prunus mume]
GO:0006635~fatty acid beta-oxidation	TR65303|c1_g4	0	1	NC	1.19338	0.157211	NC	1.4885	0.077148	UP	0	1	NC	-0.00237942	1	NC	0	1	NC	0	1	NC	2.18915	0.00152121	UP	0.896756	0.652891	NC	2.06607	0.00236938	UP	-0.141669	0.965833	NC	3.25272	2.27e-08	UP	1.22482	0.0494654	UP	PREDICTED: uncharacterized protein LOC103333555 [Prunus mume]
GO:0006635~fatty acid beta-oxidation	TR65303|c1_g5	0.0114655	1	NC	0.39552	0.561068	NC	0.404604	0.560285	NC	0.342901	0.611261	NC	-0.0522862	0.996005	NC	0.0979568	0.965292	NC	-0.237196	0.923121	NC	0.428494	0.478675	NC	0.328976	0.926568	NC	0.820175	0.120219	NC	0.378641	0.68972	NC	1.87175	6.09e-05	UP	1.09606	0.0497806	UP	PREDICTED: uncharacterized protein LOC103333555 [Prunus mume]
GO:0006635~fatty acid beta-oxidation	TR65303|c2_g1	0.0848099	0.970141	NC	0.623654	0.201608	NC	0.560579	0.259333	NC	0.862367	0.0447827	NC	0.240824	0.696664	NC	0.969258	0.0211432	NC	0.113207	0.943453	NC	1.05622	0.0114539	UP	0.0871582	0.997714	NC	1.13947	0.00575045	UP	0.0715548	0.963647	NC	1.88821	3.67e-06	UP	0.787468	0.119382	NC	PREDICTED: uncharacterized protein LOC103333555 [Prunus mume]
GO:0006635~fatty acid beta-oxidation	TR65303|c2_g2	0.428216	0.634888	NC	0.857044	0.0848493	NC	0.451	0.407341	NC	0.965727	0.0348188	NC	0.112203	0.890716	NC	1.2031	0.0072699	UP	0.244925	0.838514	NC	1.47079	0.00078392	UP	0.267939	0.888497	NC	1.72911	6.03e-05	UP	0.246122	0.774191	NC	2.22043	1.8e-07	UP	0.531245	0.342153	NC	hypothetical protein PRUPE_ppa000352mg [Prunus persica]
GO:0006635~fatty acid beta-oxidation	TR65303|c2_g3	0.0173121	1	NC	0.67034	0.16419	NC	0.674995	0.161011	NC	0.908773	0.0334403	NC	0.240872	0.695457	NC	1.13988	0.00625878	UP	0.237553	0.816579	NC	1.06164	0.0107765	UP	-0.0781155	1	NC	1.18186	0.00407018	UP	0.108956	0.924316	NC	1.57624	9.79e-05	UP	0.434178	0.443072	NC	hypothetical protein PRUPE_ppa000352mg [Prunus persica]
GO:0006635~fatty acid beta-oxidation	TR65303|c2_g4	-0.199779	0.8954	NC	0.52853	0.358984	NC	0.750315	0.171711	NC	0.7173	0.160585	NC	0.19136	0.805817	NC	0.816652	0.105028	NC	0.103955	0.976609	NC	1.07179	0.0249759	UP	0.25348	0.931065	NC	1.32747	0.00344052	UP	0.243188	0.801059	NC	2.06991	2.29e-06	UP	0.785544	0.146997	NC	hypothetical protein PRUPE_ppa000352mg [Prunus persica]
GO:0006635~fatty acid beta-oxidation	TR65303|c2_g5	0.21739	0.878268	NC	0.656245	0.220547	NC	0.460932	0.41362	NC	0.438981	0.410177	NC	-0.215145	0.774568	NC	1.28213	0.00610384	UP	0.84853	0.223676	NC	0.917053	0.0528726	NC	-0.365324	0.827876	NC	1.13256	0.0120283	UP	0.206171	0.83686	NC	1.88507	1.27e-05	UP	0.796177	0.138717	NC	hypothetical protein PRUPE_ppa000352mg [Prunus persica]
GO:0006635~fatty acid beta-oxidation	TR65495|c5_g2	-0.0957089	0.978583	NC	1.00923	0.0496288	UP	1.12678	0.0288974	UP	1.38303	0.00368091	UP	0.375864	0.549061	NC	0.747569	0.154317	NC	-0.626255	0.450842	NC	0.698186	0.173906	NC	-0.049091	1	NC	1.01591	0.0295352	UP	0.307464	0.745494	NC	1.19889	0.00814681	UP	0.217189	0.772806	NC	hypothetical protein PRUPE_ppa010628mg [Prunus persica]
GO:0006635~fatty acid beta-oxidation	TR65495|c5_g9	-0.0321744	1	NC	1.01387	0.0601956	UP	1.06545	0.0475604	UP	0.537696	0.352557	NC	-0.474313	0.477965	NC	0.269474	0.689466	NC	-0.260953	0.877331	NC	0.207568	0.787682	NC	-0.0621203	1	NC	0.320343	0.583139	NC	0.10158	0.968679	NC	-0.708819	0.195637	NC	-0.988264	0.131789	NC	hypothetical protein PRUPE_ppa010628mg [Prunus persica]
GO:0006635~fatty acid beta-oxidation	TR65508|c1_g8	-0.166414	0.921706	NC	0.222624	0.738034	NC	0.409671	0.491902	NC	1.07052	0.0212119	UP	0.850548	0.107262	NC	1.01154	0.0307928	UP	-0.0528444	1	NC	1.26323	0.00547997	UP	0.250673	0.915656	NC	1.27727	0.00384368	UP	0.00350582	1	NC	1.34377	0.00185468	UP	0.106118	0.907615	NC	PREDICTED: peroxisome biogenesis protein 16 isoform X1 [Prunus mume]
GO:0006635~fatty acid beta-oxidation	TR65510|c0_g15	0.1361	0.95052	NC	0.204986	0.771689	NC	0.0895002	0.916053	NC	0.733531	0.135649	NC	0.529953	0.373913	NC	1.22647	0.00824235	UP	0.498658	0.562292	NC	0.953799	0.0416168	NC	-0.273069	0.899	NC	0.990421	0.0280864	NC	0.0280624	1	NC	1.38927	0.00128577	UP	0.439114	0.475686	NC	hypothetical protein PRUPE_ppa009121mg [Prunus persica]
GO:0006635~fatty acid beta-oxidation	TR66029|c0_g19	-0.651551	0.500718	NC	0.184354	0.826836	NC	0.858476	0.168688	NC	0.0445016	0.976706	NC	-0.135866	0.912181	NC	0.175514	0.84361	NC	0.134887	0.957127	NC	0.168763	0.815002	NC	-0.00790265	1	NC	1.23824	0.0103019	UP	1.05711	0.112869	NC	2.57402	1.39e-08	UP	1.37653	0.00631472	UP	hypothetical protein PRUPE_ppa007649mg [Prunus persica]
GO:0006635~fatty acid beta-oxidation	TR66029|c0_g29	0	1	NC	0	1	NC	0	1	NC	0	1	NC	0	1	NC	0	1	NC	0	1	NC	0	1	NC	0	1	NC	0	1	NC	0	1	NC	2.76151	3.81e-05	UP	0.860201	0.272618	NC	hypothetical protein PRUPE_ppa007649mg [Prunus persica]
GO:0006635~fatty acid beta-oxidation	TR66157|c1_g4	1.32166	0.00889566	UP	0.827134	0.0770598	NC	-0.472989	0.354263	NC	0.24387	0.613112	NC	-0.581894	0.261008	NC	0.149317	0.764548	NC	-0.0883458	0.965045	NC	0.0395586	0.947712	NC	-0.109554	0.987011	NC	0.485958	0.257904	NC	0.43498	0.517973	NC	0.380479	0.366427	NC	-0.0676208	0.94314	NC	unnamed protein product [Coffea canephora]
GO:0006635~fatty acid beta-oxidation	TR66274|c2_g10	0.582113	0.496713	NC	1.21503	0.014367	UP	0.653493	0.22742	NC	1.822	9.57e-05	UP	0.609138	0.279045	NC	1.5258	0.00129361	UP	-0.288041	0.799841	NC	2.16371	2.09e-06	UP	0.637618	0.514754	NC	1.93779	1.71e-05	UP	-0.237716	0.790505	NC	2.48648	2.37e-08	UP	0.586032	0.299843	NC	PREDICTED: probable enoyl-CoA hydratase, mitochondrial isoform X1 [Prunus mume]
GO:0006635~fatty acid beta-oxidation	TR66274|c2_g12	0.0787698	1	NC	1.4146	0.0114343	UP	1.35544	0.0177669	UP	1.37229	0.015003	UP	-0.0401166	1	NC	1.90258	0.000456062	UP	0.53565	0.585682	NC	1.93641	0.000217416	UP	0.0320351	1	NC	1.53632	0.00301619	UP	-0.408956	0.627388	NC	2.26483	3.32e-06	UP	0.759819	0.206194	NC	PREDICTED: probable enoyl-CoA hydratase, mitochondrial isoform X2 [Prunus mume]
GO:0006635~fatty acid beta-oxidation	TR66274|c2_g14	0.458802	0.775486	NC	0.715289	0.331784	NC	0.275129	0.770176	NC	0	1	NC	-0.204453	0.885024	NC	0	1	NC	0	1	NC	1.47849	0.0132677	UP	0.927557	0.502318	NC	1.12893	0.064148	UP	-0.359594	0.780689	NC	1.15238	0.0420847	UP	0.0565183	0.990672	NC	PREDICTED: probable enoyl-CoA hydratase, mitochondrial isoform X1 [Prunus mume]
GO:0006635~fatty acid beta-oxidation	TR66274|c2_g8	0.539553	0.657032	NC	0.879461	0.167964	NC	0.361007	0.645011	NC	1.07615	0.0713811	UP	0.196392	0.851652	NC	1.27831	0.0257928	UP	0.207833	0.915335	NC	1.61022	0.0027616	UP	0.32926	0.905303	NC	1.31504	0.0132191	UP	-0.305744	0.782495	NC	1.78964	0.000303856	UP	0.5113	0.437172	NC	PREDICTED: probable enoyl-CoA hydratase, mitochondrial isoform X2 [Prunus mume]
GO:0006635~fatty acid beta-oxidation	TR66636|c1_g11	1.48445	0.103652	NC	1.38592	0.0596324	UP	-0.0798501	0.97773	NC	0	1	NC	-0.551975	0.607341	NC	0	1	NC	0	1	NC	0	1	NC	0	1	NC	0	1	NC	0	1	NC	0	1	NC	0	1	NC	PREDICTED: dihydropyrimidinase-like [Prunus mume]
GO:0006635~fatty acid beta-oxidation	TR66636|c1_g23	0.409412	0.649506	NC	0.506432	0.340943	NC	0.117467	0.867298	NC	-0.722126	0.136384	NC	-1.229	0.015842	DOWN	-1.27482	0.00786437	DOWN	-0.544934	0.569424	NC	-1.3001	0.00606304	DOWN	-0.0242354	1	NC	-1.42102	0.00164986	DOWN	-0.130533	0.926271	NC	-0.502911	0.25936	NC	0.951553	0.091213	NC	PREDICTED: dihydropyrimidinase-like [Prunus mume]
GO:0006635~fatty acid beta-oxidation	TR66636|c1_g3	-0.109875	0.978591	NC	-0.44991	0.637489	NC	-0.320666	0.796765	NC	-1.66258	0.0682879	DOWN	0	1	NC	-5.81344	0.00056445	DOWN	0	1	NC	-1.53501	0.0788627	DOWN	0	1	NC	-4.1522	3.38e-05	NC	0	1	NC	-1.7693	0.0154509	DOWN	0	1	NC	hypothetical protein PRUPE_ppa003985mg [Prunus persica]
GO:0006635~fatty acid beta-oxidation	TR66963|c7_g1	0	1	NC	0	1	NC	0	1	NC	8.25014	5.36e-15	NC	8.25391	2.22e-14	NC	9.48599	7.54e-23	UP	1.39115	0.0163688	UP	10.3511	2.53e-30	UP	0.757402	0.345933	NC	9.43869	6.9e-24	UP	-1.16189	0.027649	DOWN	9.41787	5.05e-24	UP	-0.0661304	0.962322	NC	PREDICTED: 26S proteasome non-ATPase regulatory subunit 14 homolog [Beta vulgaris subsp. vulgaris]
GO:0000038~very long-chain fatty acid metabolic process	TR47538|c1_g2	0.0826537	0.971516	NC	0.136084	0.832222	NC	0.0745387	0.919412	NC	-0.100032	0.852157	NC	-0.236102	0.703507	NC	-0.775376	0.069371	NC	-0.669255	0.301302	NC	-0.752632	0.0774448	NC	0.0229211	1	NC	-0.778918	0.0630013	NC	-0.037624	0.993374	NC	-1.55953	0.000126631	DOWN	-0.742356	0.150716	NC	hypothetical protein PRUPE_ppa013239mg [Prunus persica]
GO:0000038~very long-chain fatty acid metabolic process	TR47538|c1_g3	-0.127336	0.96631	NC	0.87868	0.108232	NC	1.0258	0.0539441	UP	0.176891	0.809368	NC	-0.700206	0.274123	NC	0.522444	0.379583	NC	0.352165	0.78918	NC	-0.385042	0.547898	NC	-0.903325	0.414885	NC	0.284593	0.619121	NC	0.655024	0.460271	NC	-0.917191	0.0805843	NC	-1.15619	0.0657885	DOWN	hypothetical protein PRUPE_ppa013239mg [Prunus persica]
GO:0000038~very long-chain fatty acid metabolic process	TR49198|c0_g1	-3.87339	2.67e-14	DOWN	0.309293	0.586373	NC	4.20407	1.25e-17	UP	-2.46261	1.26e-07	DOWN	-2.76686	1.11e-08	DOWN	-1.7908	8.45e-05	DOWN	0.678927	0.462944	NC	-2.88795	1.1e-09	DOWN	-1.09142	0.212492	NC	-2.7569	1.62e-09	DOWN	0.119006	0.961291	NC	-8.19628	6.14e-29	NC	-5.36795	5.56e-09	NC	PREDICTED: GDSL esterase/lipase APG [Prunus mume]
GO:0000038~very long-chain fatty acid metabolic process	TR49198|c0_g10	-3.75117	3.6e-13	DOWN	0.126035	0.856957	NC	3.8967	3.76e-15	UP	-6.19087	9.59e-21	NC	-6.31711	4.55e-21	NC	-5.04198	5.57e-16	DOWN	0	1	NC	-6.06965	9.35e-20	DOWN	0	1	NC	-6.67631	4.14e-24	NC	0	1	NC	-8.14194	9.08e-28	NC	0	1	NC	PREDICTED: GDSL esterase/lipase APG [Prunus mume]
GO:0000038~very long-chain fatty acid metabolic process	TR49198|c0_g11	-3.68223	5.21e-06	DOWN	0.21972	0.801187	NC	3.9215	1.39e-07	UP	-4.62235	1.33e-06	NC	-4.84287	2.88e-06	NC	-4.21548	2.75e-05	NC	0	1	NC	-6.82217	3.29e-07	DOWN	0	1	NC	-7.06532	1.6e-09	DOWN	0	1	NC	-5.20461	6.25e-09	NC	0	1	NC	PREDICTED: GDSL esterase/lipase APG [Prunus mume]
GO:0000038~very long-chain fatty acid metabolic process	TR49198|c0_g12	-2.60009	4.56e-08	DOWN	-0.16581	0.796265	NC	2.45485	6.07e-08	UP	-3.77182	1.6e-14	NC	-3.60367	8.52e-13	NC	-3.47563	1.75e-12	DOWN	0.302348	0.873227	NC	-4.95657	1.1e-19	DOWN	-1.46646	0.215396	NC	-5.25456	3.77e-23	NC	0	1	NC	-7.72155	1.84e-31	NC	0	1	NC	PREDICTED: GDSL esterase/lipase APG [Prunus mume]
GO:0000038~very long-chain fatty acid metabolic process	TR49198|c0_g2	-4.20472	5.96e-10	NC	-0.0343883	0.985027	NC	4.19007	1.51e-10	NC	-7.80862	8.47e-12	DOWN	-7.77761	5.44e-11	DOWN	-2.41971	0.000110857	NC	0	1	NC	-2.88495	3.97e-06	NC	0	1	NC	-5.87318	2.96e-12	NC	0	1	NC	-8.08658	4.4e-15	DOWN	0	1	NC	PREDICTED: GDSL esterase/lipase APG [Prunus mume]
GO:0000038~very long-chain fatty acid metabolic process	TR49198|c0_g3	-3.63771	4.44e-09	DOWN	1.14418	0.0180072	UP	4.80106	3.78e-17	UP	-2.78208	4.25e-06	DOWN	-3.92696	1.26e-11	DOWN	-1.56491	0.00452605	NC	1.21051	0.308496	NC	-3.76541	3.99e-08	DOWN	-2.16115	0.108172	NC	-4.95841	2.22e-12	NC	0	1	NC	-8.37012	7.91e-17	DOWN	0	1	NC	PREDICTED: GDSL esterase/lipase APG [Prunus mume]
GO:0000038~very long-chain fatty acid metabolic process	TR49198|c0_g5	-3.46117	2.67e-14	DOWN	0.162471	0.792779	NC	3.64407	1.88e-16	UP	-3.52837	1.17e-15	DOWN	-3.68827	3.24e-16	DOWN	-2.73833	1.64e-10	DOWN	0.798582	0.216008	NC	-3.43597	4.19e-15	DOWN	-0.695314	0.407315	NC	-3.97624	3.83e-19	DOWN	-0.551527	0.40278	NC	-9.10688	4.34e-51	DOWN	-5.09472	3.19e-16	DOWN	PREDICTED: GDSL esterase/lipase APG [Prunus mume]
GO:0000038~very long-chain fatty acid metabolic process	TR49198|c0_g7	-2.76	1.63e-07	DOWN	-0.217535	0.73786	NC	2.56175	4.19e-07	UP	-3.98962	2.2e-11	NC	-3.77166	1.5e-09	NC	-3.28087	1.47e-08	DOWN	0	1	NC	-3.57203	8.23e-10	DOWN	0	1	NC	-3.31798	1.06e-10	NC	0	1	NC	-9.20795	1.47e-22	DOWN	0	1	NC	PREDICTED: GDSL esterase/lipase APG [Prunus mume]
GO:0000038~very long-chain fatty acid metabolic process	TR49198|c0_g8	-3.21097	3.14e-08	NC	0.703192	0.177813	NC	3.93469	3.38e-13	NC	-4.01752	9.1e-10	NC	-4.72018	2.23e-13	NC	-3.1658	5.88e-07	DOWN	0	1	NC	-4.94812	1.47e-11	NC	0	1	NC	-4.17022	1.12e-11	NC	0	1	NC	-8.64536	1.28e-18	DOWN	0	1	NC	PREDICTED: GDSL esterase/lipase APG [Prunus mume]
GO:0000038~very long-chain fatty acid metabolic process	TR49198|c0_g9	-1.89556	0.00233619	DOWN	0.0377299	0.984779	NC	1.95506	0.000345024	UP	-7.75753	1.65e-11	DOWN	-7.79845	3.52e-11	DOWN	-5.11777	3.44e-08	NC	0	1	NC	-4.55864	2.05e-08	NC	0	1	NC	-7.95664	6.04e-13	DOWN	0	1	NC	-8.03548	9.75e-15	DOWN	0	1	NC	PREDICTED: GDSL esterase/lipase APG [Prunus mume]
GO:0000038~very long-chain fatty acid metabolic process	TR50123|c0_g3	0.901417	0.134845	NC	0.671186	0.177184	NC	-0.20862	0.729374	NC	0.890567	0.0440007	NC	0.22156	0.733428	NC	1.03819	0.0165258	UP	0.154299	0.910987	NC	1.05571	0.0138437	UP	0.0172997	1	NC	0.706854	0.101055	NC	-0.357792	0.628014	NC	1.07028	0.00958581	UP	0.402048	0.496329	NC	hypothetical protein PRUPE_ppa010537mg [Prunus persica]
GO:0000038~very long-chain fatty acid metabolic process	TR54986|c0_g1	-0.887161	0.133327	NC	-3.90718	3.78e-18	DOWN	-3.00101	1.12e-11	DOWN	-4.6078	1e-22	DOWN	-0.706279	0.218033	NC	-6.03814	5.57e-31	NC	-1.41976	0.0495815	NC	-6.42176	8.49e-34	DOWN	-0.378333	0.965879	NC	-6.09376	1.83e-33	DOWN	0.319811	0.878129	NC	-6.88897	2.01e-38	DOWN	-0.760664	0.358094	NC	hypothetical protein PRUPE_ppa012060mg [Prunus persica]
GO:0000038~very long-chain fatty acid metabolic process	TR54986|c0_g2	-0.913713	0.369892	NC	-4.08805	5e-06	NC	-3.15371	0.00284693	NC	-6.39096	1.11e-05	DOWN	0	1	NC	-6.24184	3.94e-05	DOWN	0	1	NC	-6.34722	1.29e-05	DOWN	0	1	NC	-6.58875	1.47e-07	DOWN	0	1	NC	-6.66701	5.56e-08	DOWN	0	1	NC	PREDICTED: protein YLS3-like [Prunus mume]
GO:0000038~very long-chain fatty acid metabolic process	TR54986|c0_g6	-0.561153	0.561329	NC	-5.9804	5.25e-12	NC	-5.4008	5.19e-09	NC	-7.49085	3.67e-10	DOWN	0	1	NC	-7.34122	2.33e-08	DOWN	0	1	NC	-5.87241	4.64e-09	NC	0	1	NC	-5.68059	1.58e-10	NC	0	1	NC	-5.82907	4.65e-12	NC	0	1	NC	PREDICTED: protein YLS3-like [Prunus mume]
GO:0000038~very long-chain fatty acid metabolic process	TR54986|c0_g8	-0.710664	0.534928	NC	-3.63717	1.55e-05	NC	-2.90627	0.00222301	NC	-6.43678	7.85e-06	DOWN	0	1	NC	-6.28816	2.75e-05	DOWN	0	1	NC	-6.39347	9.13e-06	DOWN	0	1	NC	-4.62526	1.06e-06	NC	0	1	NC	-4.77281	4.21e-07	NC	0	1	NC	PREDICTED: protein YLS3-like [Prunus mume]
GO:0000038~very long-chain fatty acid metabolic process	TR55085|c0_g1	-0.243124	0.824138	NC	-0.270059	0.634014	NC	-0.00609022	1	NC	-0.963353	0.0249786	NC	-0.692471	0.171232	NC	-1.00039	0.0184689	DOWN	-0.0310841	1	NC	-1.20222	0.00422896	DOWN	-0.201915	0.931065	NC	-1.43545	0.000540058	DOWN	-0.243785	0.769878	NC	-2.51359	2.2e-09	DOWN	-1.0372	0.0366745	DOWN	hypothetical protein PRUPE_ppa004284mg [Prunus persica]
GO:0000038~very long-chain fatty acid metabolic process	TR56859|c3_g3	0.37221	0.678087	NC	-4.67128	4.06e-21	DOWN	-5.02481	1.26e-23	DOWN	-5.06557	3.51e-21	DOWN	-0.399278	0.733428	NC	-6.37487	2.66e-24	NC	0	1	NC	-4.74116	6.72e-20	NC	1.61023	0.332852	NC	-3.26534	4.54e-13	NC	1.46205	0.0356742	NC	-1.19603	0.00397065	DOWN	2.09562	1.74e-05	NC	PREDICTED: protein ECERIFERUM 3 isoform X1 [Prunus mume]
GO:0000038~very long-chain fatty acid metabolic process	TR56859|c3_g4	0.492555	0.532609	NC	-3.98605	2.96e-16	DOWN	-4.45964	1.01e-19	DOWN	-3.85554	2.28e-14	DOWN	0.123592	0.978964	NC	-5.73723	3.21e-20	NC	0	1	NC	-4.58712	1.79e-17	NC	0	1	NC	-3.7064	1e-14	DOWN	0.868759	0.397575	NC	-1.12318	0.00735779	DOWN	2.61493	4.1e-07	UP	PREDICTED: protein ECERIFERUM 3 isoform X1 [Prunus mume]
GO:0000038~very long-chain fatty acid metabolic process	TR56859|c3_g6	0.0897003	0.965004	NC	-3.90906	8.32e-19	DOWN	-3.97983	2.72e-19	DOWN	-4.22184	2.16e-21	DOWN	-0.315063	0.591449	NC	-5.08013	3.72e-28	DOWN	-0.851133	0.152465	NC	-4.1698	4.26e-21	DOWN	0.91148	0.163657	NC	-2.49951	2.13e-09	DOWN	1.65785	0.000371149	UP	-0.38561	0.355875	NC	2.1413	1.54e-06	UP	PREDICTED: protein ECERIFERUM 3 isoform X1 [Prunus mume]
GO:0000038~very long-chain fatty acid metabolic process	TR56859|c3_g7	-0.184755	0.889722	NC	-4.94228	6.3e-21	NC	-4.73831	2.11e-19	NC	-4.40843	2.08e-16	NC	0.523642	0.656075	NC	-4.43365	1.83e-15	DOWN	-0.0219341	1	NC	-3.27903	2.03e-11	DOWN	1.14683	0.4081	NC	-1.79982	3.65e-05	DOWN	1.4673	0.0206109	UP	0.596161	0.155379	NC	2.43601	2.1e-07	UP	PREDICTED: protein ECERIFERUM 3 isoform X1 [Prunus mume]
GO:0000038~very long-chain fatty acid metabolic process	TR56859|c3_g8	-0.355393	0.712252	NC	-3.9499	7.03e-15	NC	-3.57535	2.36e-12	NC	-3.49599	2.58e-11	DOWN	0.442971	0.723055	NC	-4.32008	2.28e-13	NC	-0.812236	0.617116	NC	-3.7699	1.48e-12	NC	0.546117	0.914689	NC	-1.81874	4.2e-05	DOWN	1.93737	0.0039969	NC	1.07955	0.00939605	UP	2.92751	7.3e-10	UP	PREDICTED: protein ECERIFERUM 3 isoform X1 [Prunus mume]
GO:0000038~very long-chain fatty acid metabolic process	TR56859|c3_g9	0.098221	0.960829	NC	-3.89953	2.93e-16	DOWN	-3.97837	8.14e-17	DOWN	-3.52876	2.36e-13	DOWN	0.365913	0.693649	NC	-4.80538	5.95e-18	DOWN	-1.26437	0.2524	NC	-3.20211	9.78e-12	DOWN	1.59336	0.135369	NC	-2.29111	1.42e-07	DOWN	0.898073	0.194596	NC	0.275661	0.528333	NC	2.5932	2.94e-08	UP	PREDICTED: protein ECERIFERUM 3 isoform X1 [Prunus mume]
GO:0000038~very long-chain fatty acid metabolic process	TR56919|c0_g2	-2.18939	0.0428509	NC	3.9269	1.18e-14	UP	6.13542	9.47e-23	NC	-3.43145	0.00350961	NC	-7.35534	4.6e-20	NC	-5.52881	0.00283162	NC	0	1	NC	-5.63296	0.00120833	NC	0	1	NC	-3.86548	0.000223489	NC	0	1	NC	-4.01087	0.000120196	NC	0	1	NC	PREDICTED: GDSL esterase/lipase At5g45950 [Prunus mume]
GO:0000038~very long-chain fatty acid metabolic process	TR56919|c0_g4	-3.12047	0.00218591	NC	3.87553	8.59e-15	UP	7.01463	6.22e-26	NC	-3.69129	0.00119915	NC	-7.56455	1.41e-21	NC	-5.78759	0.000841929	NC	0	1	NC	-5.89282	0.000249412	NC	0	1	NC	-6.13273	5.95e-06	NC	0	1	NC	-6.21052	2.08e-06	NC	0	1	NC	PREDICTED: GDSL esterase/lipase At5g45950 [Prunus mume]
GO:0000038~very long-chain fatty acid metabolic process	TR57859|c0_g2	-0.385517	0.652359	NC	0.00136996	1	NC	0.408637	0.435087	NC	1.1189	0.00804592	UP	1.11925	0.0164057	UP	1.48959	0.000332195	UP	0.375505	0.647748	NC	0.858838	0.0408277	NC	-0.631678	0.434575	NC	0.131883	0.780198	NC	-0.738529	0.18753	NC	-0.815146	0.0447575	NC	-0.901636	0.0675894	NC	hypothetical protein PRUPE_ppa003597mg [Prunus persica]
GO:0000038~very long-chain fatty acid metabolic process	TR57913|c1_g3	-0.547736	0.473715	NC	-3.42478	2.85e-13	DOWN	-2.8557	1.32e-09	DOWN	-2.65613	1.06e-08	DOWN	0.769415	0.237471	NC	-4.47618	3.85e-16	NC	-1.80592	0.0219537	NC	-3.18816	2.5e-11	DOWN	1.2796	0.26593	NC	-2.2897	1.83e-07	DOWN	0.889025	0.215082	NC	-0.64491	0.127687	NC	1.67244	0.000624151	UP	PREDICTED: 3-ketoacyl-CoA synthase 10 [Prunus mume]
GO:0000038~very long-chain fatty acid metabolic process	TR57913|c1_g4	-0.373449	0.675049	NC	-3.30732	2.72e-13	DOWN	-2.91499	1.14e-10	DOWN	-3.55786	2.7e-14	DOWN	-0.25391	0.758455	NC	-3.82686	4.95e-15	DOWN	-0.26328	0.892721	NC	-3.40194	1.73e-13	DOWN	0.424943	0.859997	NC	-1.54955	0.000239713	DOWN	1.83805	0.000487894	UP	-1.34244	0.00116694	DOWN	0.239055	0.728409	NC	PREDICTED: 3-ketoacyl-CoA synthase 10 [Prunus mume]
GO:0000038~very long-chain fatty acid metabolic process	TR57913|c1_g5	-0.252305	0.812776	NC	-2.85322	4.03e-11	DOWN	-2.5804	2.49e-09	DOWN	-3.54243	1.17e-15	DOWN	-0.686809	0.195591	NC	-3.21037	2.1e-13	DOWN	0.341505	0.739532	NC	-3.28844	5.12e-14	DOWN	-0.0764068	1	NC	-1.39973	0.000684838	DOWN	1.88016	7.24e-05	UP	-2.38296	1.06e-08	DOWN	-0.959638	0.0543335	NC	PREDICTED: 3-ketoacyl-CoA synthase 10 [Prunus mume]
GO:0000038~very long-chain fatty acid metabolic process	TR57913|c1_g7	-0.272951	0.787711	NC	-2.9033	1.25e-11	DOWN	-2.61023	1.13e-09	DOWN	-3.56052	2.34e-16	DOWN	-0.656564	0.196316	NC	-3.656	4.28e-17	DOWN	-0.0866415	0.966635	NC	-3.40894	2.34e-15	DOWN	0.248852	0.888497	NC	-1.66762	4.93e-05	DOWN	1.73062	0.000190836	UP	-1.71491	2.35e-05	DOWN	-0.0209692	0.997169	NC	hypothetical protein PRUPE_ppa004011mg [Prunus persica]
GO:0000038~very long-chain fatty acid metabolic process	TR58980|c2_g10	0.359612	0.701409	NC	-2.11648	3.66e-06	DOWN	-2.45436	7.55e-08	DOWN	-2.3909	4.06e-07	DOWN	-0.274099	0.748146	NC	-2.96921	4.44e-09	DOWN	-0.571259	0.655827	NC	-1.89355	4.04e-05	DOWN	1.07163	0.26593	NC	-0.926779	0.0334431	NC	0.957416	0.124027	NC	-0.292384	0.517192	NC	0.667451	0.230873	NC	PREDICTED: 3-ketoacyl-CoA synthase 1-like [Prunus mume]
GO:0000038~very long-chain fatty acid metabolic process	TR58980|c2_g4	0.138643	0.928461	NC	-2.34426	1.27e-07	DOWN	-2.46229	3.25e-08	DOWN	-2.85865	4.23e-10	DOWN	-0.515409	0.410116	NC	-3.99788	2.4e-15	DOWN	-1.13045	0.195059	NC	-3.02161	6.38e-11	DOWN	0.973176	0.384599	NC	-1.10371	0.00898098	DOWN	1.90856	0.000295274	UP	-0.136361	0.763993	NC	0.993453	0.0480792	NC	hypothetical protein PRUPE_ppa003977mg [Prunus persica]
GO:0000038~very long-chain fatty acid metabolic process	TR58980|c2_g5	0.106846	0.999618	NC	-1.60086	0.0770598	DOWN	0	1	NC	-2.45475	0.0188455	NC	0	1	NC	-5.39137	0.00429087	DOWN	0	1	NC	-3.18614	0.00935485	NC	0	1	NC	-0.416654	0.646242	NC	0	1	NC	-0.111338	0.924869	NC	0	1	NC	PREDICTED: 3-ketoacyl-CoA synthase 1-like [Prunus mume]
GO:0000038~very long-chain fatty acid metabolic process	TR59417|c0_g17	-0.0552073	1	NC	-0.819571	0.287942	NC	-0.742454	0.350602	NC	-1.53738	0.051552	DOWN	0	1	NC	-1.10128	0.189714	NC	0	1	NC	-1.06638	0.147919	NC	0	1	NC	-2.25088	0.00258937	DOWN	0	1	NC	-2.02622	0.00245138	DOWN	0	1	NC	PREDICTED: elongation factor Tu, chloroplastic-like [Prunus mume]
GO:0000038~very long-chain fatty acid metabolic process	TR59417|c0_g18	0.746933	0.325781	NC	-0.12169	0.88744	NC	-0.849812	0.118	NC	-7.35285	1.72e-09	DOWN	-7.23611	2.55e-08	DOWN	-7.20328	8.85e-08	DOWN	0	1	NC	-4.70971	8.44e-08	NC	0	1	NC	-7.55208	1e-10	DOWN	0	1	NC	-7.63058	1.9e-12	DOWN	0	1	NC	translation elongation factor, partial [Ammopiptanthus mongolicus]
GO:0000038~very long-chain fatty acid metabolic process	TR59417|c0_g3	0.557241	0.488444	NC	-0.457131	0.438404	NC	-0.99305	0.0465959	NC	-0.822572	0.107525	NC	-0.367543	0.592586	NC	-0.756337	0.148932	NC	0.0714687	1	NC	-1.32141	0.00907961	DOWN	-0.561945	0.759922	NC	-2.00248	4.32e-05	DOWN	-0.687591	0.438976	NC	-1.58695	0.000643795	DOWN	0.44771	0.565838	NC	translation elongation factor, partial [Ammopiptanthus mongolicus]
GO:0000038~very long-chain fatty acid metabolic process	TR59417|c0_g7	0.333008	0.803645	NC	-0.578895	0.403694	NC	-0.891217	0.146854	NC	-2.53688	0.000514437	DOWN	-1.95981	0.0316176	DOWN	-1.49607	0.0373952	DOWN	0	1	NC	-1.86444	0.00646988	NC	0	1	NC	-3.02148	1.46e-05	DOWN	0	1	NC	-2.83743	3.2e-05	DOWN	0	1	NC	translation elongation factor, partial [Ammopiptanthus mongolicus]
GO:0000038~very long-chain fatty acid metabolic process	TR59417|c0_g8	0.147151	0.918552	NC	-0.31042	0.574864	NC	-0.437327	0.400856	NC	-0.805295	0.0644252	NC	-0.495459	0.358017	NC	-0.50126	0.257597	NC	0.310154	0.740706	NC	-0.769169	0.0721179	NC	-0.267748	0.876938	NC	-1.81189	1.42e-05	DOWN	-1.05179	0.0438452	DOWN	-2.07995	5.38e-07	DOWN	-0.233772	0.73253	NC	PREDICTED: elongation factor Tu, chloroplastic-like [Prunus mume]
GO:0000038~very long-chain fatty acid metabolic process	TR59632|c1_g15	0	1	NC	1.63164	0.133043	NC	2.59409	0.0339837	NC	4.54769	1.71e-10	NC	2.94736	2.93e-06	NC	5.13695	2.15e-13	NC	0.6114	0.506331	NC	3.8721	4.48e-07	NC	-1.2722	0.100807	NC	0	1	NC	-1.54824	0.0479672	DOWN	0	1	NC	0	1	NC	PREDICTED: 3-oxoacyl-[acyl-carrier-protein] reductase 4 [Prunus mume]
GO:0000038~very long-chain fatty acid metabolic process	TR59632|c1_g3	-1.35683	0.0829338	DOWN	0.736509	0.212418	NC	2.11662	0.000164772	UP	2.32603	1e-06	UP	1.59477	0.00155128	UP	2.61911	3.79e-08	UP	0.298371	0.779869	NC	2.13654	7.71e-06	UP	-0.484304	0.697217	NC	0.268092	0.663951	NC	-1.87403	0.000487352	DOWN	-1.19502	0.0303915	DOWN	-1.42501	0.0280511	DOWN	hypothetical protein PRUPE_ppa006511mg [Prunus persica]
GO:0000038~very long-chain fatty acid metabolic process	TR64195|c1_g1	0.228093	0.841606	NC	0.755792	0.114312	NC	0.55084	0.272675	NC	1.60012	0.000154002	UP	0.847133	0.0834454	NC	2.11662	4.92e-07	UP	0.521615	0.465509	NC	1.62158	0.000106015	UP	-0.495643	0.620944	NC	1.02963	0.0135843	UP	-0.603407	0.318722	NC	0.289117	0.505694	NC	-0.699101	0.181685	NC	PREDICTED: 3-oxoacyl-[acyl-carrier-protein] synthase III, chloroplastic [Prunus mume]
GO:0006631~fatty acid metabolic process	TR37879|c0_g1	0.158703	0.970433	NC	-0.0420888	1	NC	-0.180838	0.863039	NC	1.39191	0.0105379	UP	1.43448	0.0210142	UP	2.42459	2.77e-06	UP	1.03633	0.14483	NC	2.36531	2.64e-06	UP	-0.0628279	1	NC	2.55774	2.03e-07	UP	0.183981	0.875343	NC	2.34134	1.2e-06	UP	-0.173079	0.837548	NC	PREDICTED: acyl-[acyl-carrier-protein] desaturase, chloroplastic-like [Prunus mume]
GO:0006631~fatty acid metabolic process	TR54629|c0_g1	0.154242	0.969312	NC	1.57641	0.00373428	UP	1.44322	0.0084401	UP	1.88077	0.000327019	UP	0.310246	0.677685	NC	2.10787	7.73e-05	UP	0.234131	0.862699	NC	2.05313	8.02e-05	UP	-0.0566886	1	NC	1.52048	0.00314557	UP	-0.543991	0.511207	NC	0.359679	0.600595	NC	-1.11853	0.0720481	DOWN	PREDICTED: fatty-acid-binding protein 3 [Prunus mume]
GO:0006631~fatty acid metabolic process	TR54629|c0_g2	-0.153628	0.952737	NC	0.546676	0.387188	NC	0.722495	0.234649	NC	1.15477	0.02582	UP	0.61066	0.343325	NC	1.64094	0.00112462	UP	0.491784	0.617101	NC	1.14408	0.0255967	UP	-0.496615	0.729565	NC	1.01803	0.0412891	UP	-0.137138	0.938093	NC	-0.637904	0.249019	NC	-1.61709	0.00551853	DOWN	hypothetical protein PRUPE_ppa011189mg [Prunus persica]
GO:0006631~fatty acid metabolic process	TR57015|c0_g10	-0.686812	0.349728	NC	-0.283213	0.649405	NC	0.424979	0.466161	NC	0.18706	0.729699	NC	0.471644	0.422082	NC	0.797116	0.0808803	NC	0.615768	0.412345	NC	0.660135	0.154552	NC	-0.137081	0.980463	NC	-0.11449	0.836001	NC	-0.786371	0.194433	NC	-1.40436	0.00171991	DOWN	-1.25059	0.0205006	DOWN	hypothetical protein PRUPE_ppa009406mg [Prunus persica]
GO:0006631~fatty acid metabolic process	TR61259|c1_g2	-0.0520798	1	NC	0.365804	0.54338	NC	0.439824	0.450032	NC	1.78262	7.18e-05	UP	1.42025	0.00364844	UP	1.18345	0.0109547	UP	-0.592296	0.430975	NC	1.43808	0.00146132	UP	0.253917	0.909179	NC	1.74784	6.6e-05	UP	0.298205	0.717711	NC	1.87215	1.46e-05	UP	0.166089	0.828238	NC	PREDICTED: LOW QUALITY PROTEIN: uncharacterized protein LOC103318689 [Prunus mume]
GO:0006631~fatty acid metabolic process	TR61259|c1_g3	-0.0867727	0.996015	NC	0.285643	0.716297	NC	0.392446	0.610087	NC	0.902584	0.116723	NC	0.616659	0.363214	NC	0.733708	0.226953	NC	-0.16179	0.946709	NC	0.941442	0.0875356	NC	0.206865	0.985754	NC	1.50702	0.0022778	UP	0.553144	0.497147	NC	1.56142	0.00115804	UP	0.089993	0.944901	NC	hypothetical protein PRUPE_ppa009668mg [Prunus persica]
GO:0006631~fatty acid metabolic process	TR61259|c1_g5	-0.0873944	1	NC	0.0364432	1	NC	0.144591	0.93477	NC	1.17585	0.0454669	UP	1.14101	0.0766482	UP	1.09074	0.0895406	NC	-0.0770288	1	NC	0.774708	0.231052	NC	-0.315253	0.921767	NC	1.40924	0.00835503	UP	0.617716	0.455501	NC	1.64039	0.00125844	UP	0.271101	0.752838	NC	hypothetical protein PRUPE_ppa009668mg [Prunus persica]
GO:0006631~fatty acid metabolic process	TR62117|c1_g11	-0.294895	0.844118	NC	-0.258375	0.74874	NC	0.0578956	0.97773	NC	-4.26593	2.09e-05	NC	-4.00834	0.000417976	NC	-3.1195	0.000903943	NC	0	1	NC	-4.16025	3.31e-05	NC	0	1	NC	-1.29452	0.0474575	DOWN	0	1	NC	-1.65377	0.00971134	DOWN	0	1	NC	PREDICTED: allene oxide synthase, chloroplastic [Prunus mume]
GO:0006631~fatty acid metabolic process	TR62117|c1_g13	-1.17197	0.0386062	DOWN	-2.31701	5.74e-07	DOWN	-1.1241	0.0276124	DOWN	-4.93594	3.16e-17	NC	-2.62109	0.000183747	NC	-9.60534	5.47e-21	DOWN	0	1	NC	-4.93377	7.37e-17	NC	0	1	NC	-4.91062	1.31e-18	DOWN	0	1	NC	-4.84995	6.18e-19	DOWN	0	1	NC	PREDICTED: allene oxide synthase, chloroplastic [Prunus mume]
GO:0006631~fatty acid metabolic process	TR62117|c1_g16	-0.398454	0.689414	NC	-3.63915	1.3e-10	DOWN	-3.22207	2.92e-08	DOWN	-8.42215	2.19e-14	DOWN	0	1	NC	-5.65615	1.44e-11	NC	0	1	NC	-8.37901	3.99e-14	DOWN	0	1	NC	-6.61236	5.39e-16	NC	0	1	NC	-6.6782	1.06e-17	NC	0	1	NC	PREDICTED: allene oxide synthase, chloroplastic [Prunus mume]
GO:0006631~fatty acid metabolic process	TR62117|c1_g17	-1.15922	0.129852	NC	-7.50912	2.27e-11	DOWN	-6.3383	3.11e-06	DOWN	-3.83895	1.84e-06	NC	0	1	NC	-6.99307	6.33e-07	DOWN	0	1	NC	-7.09826	2.16e-08	DOWN	0	1	NC	-3.92325	1.46e-07	NC	0	1	NC	-2.97112	3.75e-06	NC	0	1	NC	PREDICTED: allene oxide synthase, chloroplastic [Prunus mume]
GO:0006631~fatty acid metabolic process	TR62117|c1_g22	-0.863282	0.144295	NC	-2.04153	1.73e-06	DOWN	-1.15775	0.00989084	DOWN	-4.03327	1.36e-19	DOWN	-1.99434	9.77e-06	DOWN	-5.60356	3.6e-31	DOWN	-1.5629	0.00381912	DOWN	-5.69806	3.4e-32	DOWN	-0.0931919	1	NC	-5.60106	7.5e-32	DOWN	0.0854465	0.961706	NC	-5.39253	2.02e-30	DOWN	0.245683	0.741488	NC	PREDICTED: allene oxide synthase, chloroplastic [Prunus mume]
GO:0006631~fatty acid metabolic process	TR62117|c1_g26	-0.917497	0.178779	NC	-1.15274	0.0241105	DOWN	-0.215685	0.757661	NC	-4.54222	4.82e-11	NC	-3.39292	1.62e-05	NC	-5.65657	1.44e-11	NC	0	1	NC	-5.22332	6.46e-12	NC	0	1	NC	-8.62312	5.2e-17	DOWN	0	1	NC	-8.70247	5.35e-19	DOWN	0	1	NC	PREDICTED: allene oxide synthase, chloroplastic [Prunus mume]
GO:0006631~fatty acid metabolic process	TR62117|c1_g27	-1.35346	0.0218612	NC	-2.08004	3.33e-05	DOWN	-0.705086	0.284484	NC	-4.14723	1.34e-10	NC	-2.06948	0.0169084	NC	-5.48469	1.88e-11	NC	0	1	NC	-5.0961	7.12e-12	NC	0	1	NC	-5.70325	1.1e-15	NC	0	1	NC	-8.78938	1.32e-19	DOWN	0	1	NC	PREDICTED: allene oxide synthase, chloroplastic [Prunus mume]
GO:0006631~fatty acid metabolic process	TR62117|c1_g29	-0.719152	0.261977	NC	-2.09139	1.13e-06	DOWN	-1.35117	0.00239713	DOWN	-3.52	1.89e-15	DOWN	-1.43041	0.00265942	DOWN	-5.30742	5.64e-27	DOWN	-1.77879	0.00237512	DOWN	-4.9758	2.29e-25	DOWN	0.331824	0.892019	NC	-4.73141	3e-24	DOWN	0.232989	0.834448	NC	-4.54134	3.83e-23	DOWN	0.229528	0.7804	NC	hypothetical protein PRUPE_ppa004799mg [Prunus persica]
GO:0006631~fatty acid metabolic process	TR62117|c1_g33	-0.76576	0.340963	NC	-1.44901	0.00841848	DOWN	-0.66498	0.308404	NC	-7.75747	1.65e-11	DOWN	-6.31652	6.95e-05	DOWN	-7.60635	1.47e-09	DOWN	0	1	NC	-7.71228	2.15e-10	DOWN	0	1	NC	-7.95626	6.04e-13	DOWN	0	1	NC	-6.01292	1.65e-13	NC	0	1	NC	PREDICTED: allene oxide synthase, chloroplastic [Prunus mume]
GO:0006631~fatty acid metabolic process	TR62117|c1_g38	-0.345493	0.847818	NC	-6.38451	1.88e-06	NC	-6.02883	3.14e-05	DOWN	-6.02412	9.57e-05	NC	0	1	NC	-2.5105	0.00764131	NC	0	1	NC	-5.98292	0.000116465	NC	0	1	NC	-6.22189	2.74e-06	NC	0	1	NC	-6.29981	9.75e-07	NC	0	1	NC	PREDICTED: allene oxide synthase, chloroplastic [Prunus mume]
GO:0006631~fatty acid metabolic process	TR62117|c1_g8	-0.627203	0.51414	NC	-2.3425	0.000119703	DOWN	-1.69339	0.0111167	DOWN	-4.39902	6.79e-07	NC	0	1	NC	-7.1059	2.69e-07	DOWN	0	1	NC	-7.21186	6.93e-09	DOWN	0	1	NC	-7.45477	2.69e-10	DOWN	0	1	NC	-7.53346	6.53e-12	DOWN	0	1	NC	PREDICTED: allene oxide synthase, chloroplastic [Prunus mume]
GO:0006631~fatty acid metabolic process	TR63050|c4_g19	0	1	NC	7.35651	6.82e-21	NC	9.23957	3.19e-22	UP	8.96995	2.21e-32	NC	1.71789	0.000253939	UP	10.1942	4.05e-41	NC	1.27937	0.0148806	UP	9.34625	3.52e-35	NC	-0.884504	0.187057	NC	9.19465	5.67e-36	NC	-0.237188	0.782189	NC	6.93893	6.05e-18	NC	-2.2238	2.05e-06	DOWN	hypothetical protein PRUPE_ppa023265mg, partial [Prunus persica]
GO:0006631~fatty acid metabolic process	TR63050|c4_g4	0	1	NC	7.37836	4.49e-21	NC	9.26666	2.08e-22	UP	10.1088	6.05e-42	NC	2.84297	3.32e-10	UP	10.8656	6.29e-47	NC	0.812355	0.176266	NC	10.3323	1.42e-43	NC	-0.569693	0.525557	NC	9.22291	3.23e-36	NC	-1.19755	0.017377	DOWN	6.91605	8e-18	NC	-2.28108	1.12e-06	DOWN	PREDICTED: LOW QUALITY PROTEIN: acyl-[acyl-carrier-protein] desaturase 6, chloroplastic [Prunus mume]
GO:0006631~fatty acid metabolic process	TR63050|c4_g8	0	1	NC	7.22481	1.25e-27	NC	10.4062	3.84e-31	UP	9.91973	5.96e-51	NC	2.74749	6.32e-10	UP	10.1014	1.04e-50	NC	0.209174	0.849947	NC	9.45823	1.51e-46	NC	-0.659391	0.4081	NC	8.18649	1.51e-35	NC	-1.31196	0.00764553	DOWN	5.39199	3.37e-15	NC	-2.75152	4.09e-09	DOWN	PREDICTED: LOW QUALITY PROTEIN: acyl-[acyl-carrier-protein] desaturase 6, chloroplastic [Prunus mume]
GO:0006631~fatty acid metabolic process	TR64235|c1_g10	0.634611	0.369197	NC	1.16367	0.0108863	UP	0.55001	0.279706	NC	1.31967	0.0022698	UP	0.157028	0.823434	NC	1.60011	0.00017971	UP	0.287709	0.769502	NC	1.37698	0.00124073	UP	-0.223218	0.917907	NC	1.03693	0.0143374	UP	-0.349034	0.635362	NC	0.23448	0.603765	NC	-0.762984	0.145497	NC	hypothetical protein PRUPE_ppa009256mg [Prunus persica]
GO:0006631~fatty acid metabolic process	TR64235|c1_g11	0.911323	0.365504	NC	1.4373	0.0181494	UP	0.544898	0.417026	NC	1.42701	0.0181685	UP	-0.00843538	1	NC	1.34874	0.036909	UP	-0.0692255	1	NC	1.12625	0.0669474	UP	-0.221812	0.985754	NC	0.768583	0.224423	NC	-0.370146	0.776742	NC	0.0752739	1	NC	-0.657309	0.464349	NC	hypothetical protein PRUPE_ppa009256mg [Prunus persica]
GO:0006631~fatty acid metabolic process	TR64235|c1_g13	0.644888	0.454971	NC	1.19495	0.0192453	UP	0.57034	0.312721	NC	0.763595	0.151374	NC	-0.430698	0.522507	NC	1.3435	0.00707949	UP	0.588066	0.53232	NC	0.895212	0.0855161	NC	-0.446727	0.790723	NC	0.610425	0.240025	NC	-0.29551	0.764275	NC	0.156934	0.788457	NC	-0.419589	0.580899	NC	PREDICTED: probable 3-hydroxyacyl-CoA dehydrogenase B0272.3 [Prunus mume]
GO:0006631~fatty acid metabolic process	TR64235|c1_g2	-0.158334	0.940524	NC	0.29926	0.65999	NC	0.476723	0.442809	NC	0.410487	0.4718	NC	0.111118	0.929503	NC	1.33738	0.00657068	UP	0.930953	0.194029	NC	1.00816	0.0389625	UP	-0.329135	0.868673	NC	0.248053	0.671048	NC	-0.767539	0.282563	NC	0.37167	0.47922	NC	0.166577	0.866952	NC	hypothetical protein PRUPE_ppa009256mg [Prunus persica]
GO:0006631~fatty acid metabolic process	TR64235|c1_g5	0.454754	0.60996	NC	1.13719	0.0173812	UP	0.702431	0.167456	NC	0.708331	0.140813	NC	-0.429264	0.476791	NC	1.30699	0.0037747	UP	0.603222	0.433117	NC	1.02032	0.0242523	UP	-0.287419	0.887184	NC	0.560303	0.229738	NC	-0.466623	0.521269	NC	-0.176426	0.718873	NC	-0.700222	0.224791	NC	PREDICTED: probable 3-hydroxyacyl-CoA dehydrogenase B0272.3 [Prunus mume]
GO:0006631~fatty acid metabolic process	TR64235|c1_g6	0.868529	0.259545	NC	1.58602	0.00176361	UP	0.736602	0.180303	NC	0.542536	0.393027	NC	-1.04325	0.0749421	DOWN	0.955944	0.0880561	NC	0.419039	0.7479	NC	0.940911	0.0771924	NC	-0.0154085	1	NC	-0.635984	0.307581	NC	-1.585	0.0216874	NC	-0.574282	0.322545	NC	0.099758	0.978585	NC	PREDICTED: probable 3-hydroxyacyl-CoA dehydrogenase B0272.3 [Prunus mume]
GO:0006631~fatty acid metabolic process	TR64235|c1_g8	1.32634	0.0639758	UP	1.70989	0.0018327	UP	0.403573	0.529369	NC	1.37626	0.0167096	UP	-0.329767	0.67127	NC	1.65347	0.00431188	NC	0.282423	0.85316	NC	1.40074	0.0146811	NC	-0.254322	0.93755	NC	1.09185	0.0525457	UP	-0.318942	0.800389	NC	0.820678	0.148703	NC	-0.226548	0.830231	NC	PREDICTED: probable 3-hydroxyacyl-CoA dehydrogenase B0272.3 [Prunus mume]
GO:0006631~fatty acid metabolic process	TR64742|c1_g8	0.138909	0.945445	NC	0.505951	0.362115	NC	0.387237	0.502267	NC	-0.874982	0.089059	NC	-1.38091	0.0105922	DOWN	-2.25776	9.24e-05	DOWN	-1.37002	0.109627	NC	-2.29248	2.69e-05	DOWN	0	1	NC	-4.83727	3.25e-13	NC	0	1	NC	-8.61823	2.01e-18	DOWN	0	1	NC	hypothetical protein PRUPE_ppa018863mg, partial [Prunus persica]
GO:0006631~fatty acid metabolic process	TR65456|c3_g13	0.29721	0.837797	NC	-0.254538	0.750533	NC	-0.531291	0.400187	NC	-1.32323	0.0373433	DOWN	-1.06867	0.162807	NC	-1.90722	0.00704717	DOWN	0	1	NC	-0.991507	0.109327	NC	0	1	NC	-1.41383	0.0159234	DOWN	0	1	NC	-0.582688	0.294857	NC	0.865595	0.299088	NC	hypothetical protein PRUPE_ppa002052mg [Prunus persica]
GO:0006631~fatty acid metabolic process	TR65456|c3_g2	-0.0218442	1	NC	-0.394376	0.467873	NC	-0.351731	0.522853	NC	-0.382345	0.422191	NC	0.0140394	1	NC	-1.05462	0.0165244	DOWN	-0.664978	0.34053	NC	-0.67557	0.126147	NC	0.379079	0.788479	NC	-0.913672	0.0325721	NC	-0.24865	0.777283	NC	-0.675408	0.10732	NC	0.276993	0.676951	NC	hypothetical protein PRUPE_ppa002052mg [Prunus persica]
GO:0006631~fatty acid metabolic process	TR65456|c3_g3	-0.345771	0.803645	NC	-0.63934	0.323764	NC	-0.274162	0.743722	NC	-0.537205	0.414392	NC	0.0992587	0.944674	NC	-2.38053	0.00109542	NC	-1.81795	0.106355	NC	-0.818871	0.194264	NC	0	1	NC	-1.16043	0.0383756	DOWN	-0.348472	0.842559	NC	-1.17335	0.0295031	DOWN	0.0238529	1	NC	hypothetical protein PRUPE_ppa002052mg [Prunus persica]
GO:0006631~fatty acid metabolic process	TR65456|c3_g6	0.335332	0.733135	NC	-0.443273	0.421814	NC	-0.759411	0.126165	NC	-2.35322	9.92e-07	DOWN	-1.9126	0.000269874	DOWN	-3.26701	1.67e-09	DOWN	-0.904883	0.429708	NC	-2.87623	1.28e-08	DOWN	0.388668	0.936375	NC	-3.00843	3.05e-10	DOWN	-0.138094	0.928244	NC	-3.10118	9.95e-11	DOWN	-0.0602513	1	NC	PREDICTED: peroxisomal fatty acid beta-oxidation multifunctional protein AIM1 [Prunus mume]
GO:0006631~fatty acid metabolic process	TR65456|c3_g8	0.0741783	0.978591	NC	-0.549176	0.280749	NC	-0.604166	0.2298	NC	-0.812026	0.0691278	NC	-0.266147	0.676008	NC	-1.54987	0.000434848	DOWN	-0.729992	0.295048	NC	-1.55315	0.000361297	DOWN	-0.00165998	1	NC	-1.61072	0.000153613	DOWN	-0.0683869	0.974139	NC	-1.85289	1.12e-05	DOWN	-0.207851	0.785614	NC	hypothetical protein PRUPE_ppa002052mg [Prunus persica]
GO:0006631~fatty acid metabolic process	TR65456|c3_g9	-0.0862247	0.994735	NC	-1.31008	0.0553781	DOWN	-1.20359	0.0837894	DOWN	-0.83842	0.217872	NC	0.465149	0.740673	NC	-0.392706	0.632469	NC	0.447959	0.827719	NC	-1.28466	0.0852393	NC	-0.879373	0.754261	NC	-1.12951	0.0688312	DOWN	0	1	NC	-0.865894	0.127989	NC	0.299931	0.853614	NC	PREDICTED: peroxisomal fatty acid beta-oxidation multifunctional protein AIM1 [Prunus mume]
GO:0006631~fatty acid metabolic process	TR65673|c5_g11	0.667924	0.428971	NC	-1.36343	0.0227142	DOWN	-2.00989	0.000344528	DOWN	-1.16766	0.0783987	DOWN	0.195027	0.967823	NC	-2.19014	0.00335217	DOWN	0	1	NC	-2.66202	0.000353594	NC	0	1	NC	-0.460298	0.431443	NC	2.18415	0.02352	NC	-0.0426418	0.972101	NC	0.455483	0.56893	NC	PREDICTED: long chain acyl-CoA synthetase 2 [Prunus mume]
GO:0006631~fatty acid metabolic process	TR65990|c0_g5	0	1	NC	0	1	NC	0	1	NC	1.68656	0.021317	UP	1.13092	0.176757	NC	2.32832	0.000720618	UP	0.649971	0.602403	NC	2.13756	0.0022117	UP	-0.192925	0.983315	NC	0	1	NC	-2.38209	0.00316203	NC	0	1	NC	0	1	NC	PREDICTED: probable acyl-activating enzyme 1, peroxisomal isoform X2 [Prunus mume]
GO:0033539~fatty acid beta-oxidation using acyl-CoA dehydrogenase	TR14140|c0_g1	-0.0996893	0.992121	NC	-1.41672	0.0421576	DOWN	-1.29615	0.0676021	DOWN	-3.40987	0.000317905	NC	0	1	NC	-1.47585	0.0704153	DOWN	0	1	NC	-2.06645	0.00925218	DOWN	0	1	NC	-2.66023	0.000631337	NC	0	1	NC	-6.76971	2.03e-08	DOWN	0	1	NC	hypothetical protein PRUPE_ppa003524mg [Prunus persica]
GO:0033539~fatty acid beta-oxidation using acyl-CoA dehydrogenase	TR43879|c0_g1	-0.472848	0.787179	NC	-3.39494	0.000166642	NC	0	1	NC	-3.69214	0.000844848	NC	0	1	NC	-3.28818	0.00863068	NC	0	1	NC	-3.58517	0.00102366	NC	0	1	NC	-6.13446	5.95e-06	DOWN	0	1	NC	-6.21217	2.08e-06	DOWN	0	1	NC	hypothetical protein PRUPE_ppa003524mg [Prunus persica]
GO:0033539~fatty acid beta-oxidation using acyl-CoA dehydrogenase	TR43879|c0_g2	-1.50329	0.120024	NC	-6.43408	1.3e-06	DOWN	0	1	NC	-6.0721	9.57e-05	DOWN	0	1	NC	-3.42204	0.00440675	NC	0	1	NC	-6.02802	0.000116465	DOWN	0	1	NC	-6.2692	1.86e-06	DOWN	0	1	NC	-6.34733	9.75e-07	DOWN	0	1	NC	hypothetical protein PRUPE_ppa003524mg [Prunus persica]
GO:0033539~fatty acid beta-oxidation using acyl-CoA dehydrogenase	TR43879|c0_g3	-0.614668	0.399637	NC	-2.53937	3.04e-08	DOWN	-1.90565	5.6e-05	DOWN	-3.52241	2.41e-12	DOWN	-0.98715	0.151925	NC	-2.81836	1.24e-08	DOWN	0.704535	0.53232	NC	-2.72094	1.44e-08	DOWN	0.0983109	1	NC	-4.96677	1.07e-19	NC	-2.24393	0.00170326	NC	-6.06665	5.15e-24	NC	0	1	NC	hypothetical protein PRUPE_ppa003524mg [Prunus persica]
GO:0033539~fatty acid beta-oxidation using acyl-CoA dehydrogenase	TR49412|c0_g1	0.0731837	0.978591	NC	1.19268	0.00776097	UP	1.1418	0.0116492	UP	2.03328	1.48e-06	UP	0.843222	0.0841206	NC	1.96482	2.93e-06	UP	-0.0612669	0.990036	NC	2.17436	2.21e-07	UP	0.210099	0.921767	NC	2.48488	3.29e-09	UP	0.297883	0.694679	NC	2.96404	2.07e-12	UP	0.514813	0.348033	NC	hypothetical protein PRUPE_ppa002282mg [Prunus persica]
GO:0033539~fatty acid beta-oxidation using acyl-CoA dehydrogenase	TR55739|c2_g3	0	1	NC	0.436146	0.705176	NC	0.170462	0.963669	NC	0	1	NC	-0.221222	0.962034	NC	1.27086	0.0732907	NC	1.05473	0.392339	NC	1.14898	0.118285	NC	-0.124311	1	NC	1.07444	0.0956733	NC	-0.0843793	0.990024	NC	1.26467	0.0355614	UP	0.222144	0.868674	NC	PREDICTED: acyl-CoA dehydrogenase family member 11-like [Prunus mume]
GO:0033539~fatty acid beta-oxidation using acyl-CoA dehydrogenase	TR55739|c2_g4	0	1	NC	0	1	NC	0	1	NC	0	1	NC	0	1	NC	0	1	NC	0	1	NC	4.88205	6.7e-06	NC	5.5984	0.00217963	UP	0	1	NC	-2.7545	0.00664681	NC	0	1	NC	0	1	NC	PREDICTED: acyl-CoA dehydrogenase family member 11-like [Prunus mume]
GO:0033539~fatty acid beta-oxidation using acyl-CoA dehydrogenase	TR55739|c2_g5	0.257964	0.807484	NC	0.663368	0.170481	NC	0.42681	0.413061	NC	1.24809	0.00310511	UP	0.586586	0.254844	NC	1.42117	0.00064627	UP	0.179002	0.879704	NC	1.70985	3.79e-05	UP	0.288145	0.85171	NC	1.20012	0.00360959	UP	-0.520125	0.409757	NC	1.52727	0.000162928	UP	0.367927	0.531928	NC	hypothetical protein PRUPE_ppa001473mg [Prunus persica]
GO:0033539~fatty acid beta-oxidation using acyl-CoA dehydrogenase	TR55739|c2_g6	0.121257	0.973114	NC	0.664973	0.246769	NC	0.565177	0.348097	NC	1.39102	0.00452665	UP	0.728501	0.209639	NC	1.72269	0.000386258	UP	0.337448	0.762187	NC	1.58333	0.000885362	UP	-0.140622	0.986098	NC	1.5716	0.000742384	UP	-0.021925	1	NC	2.10298	3e-06	UP	0.573904	0.329771	NC	PREDICTED: acyl-CoA dehydrogenase family member 11-like [Prunus mume]
GO:0033539~fatty acid beta-oxidation using acyl-CoA dehydrogenase	TR55739|c2_g7	-0.0139162	1	NC	0.46698	0.54973	NC	0.502344	0.504222	NC	0.420353	0.60737	NC	-0.0425181	1	NC	1.51807	0.00812336	UP	1.10046	0.221033	NC	0.991508	0.0930873	NC	-0.526051	0.780588	NC	0.757762	0.168598	NC	-0.248041	0.889936	NC	1.24439	0.0159098	UP	0.535085	0.472438	NC	PREDICTED: acyl-CoA dehydrogenase family member 11-like [Prunus mume]
GO:0033539~fatty acid beta-oxidation using acyl-CoA dehydrogenase	TR59968|c2_g3	0.14233	0.929439	NC	0.450871	0.397994	NC	0.329428	0.562899	NC	1.19926	0.00570199	UP	0.748659	0.141226	NC	1.02479	0.0180391	UP	-0.168686	0.89802	NC	1.36641	0.00135615	UP	0.341011	0.809615	NC	0.961442	0.0237187	NC	-0.414533	0.554385	NC	1.78287	1.64e-05	UP	0.861062	0.0897658	NC	hypothetical protein PRUPE_ppa006518mg [Prunus persica]
GO:0033539~fatty acid beta-oxidation using acyl-CoA dehydrogenase	TR60830|c7_g1	-0.197039	0.953222	NC	-0.0521043	1	NC	0.166465	0.923534	NC	-0.404627	0.714909	NC	-0.353418	0.844507	NC	-0.383893	0.672759	NC	0	1	NC	-0.0149103	1	NC	0	1	NC	0.36537	0.60574	NC	0.367217	0.79924	NC	1.51273	0.0034033	UP	1.17516	0.0648866	UP	acyl-CoA oxidase 1 [Prunus persica]
GO:0033539~fatty acid beta-oxidation using acyl-CoA dehydrogenase	TR60830|c7_g10	0.179767	0.952389	NC	-0.184264	0.85814	NC	-0.344564	0.696941	NC	0.143637	0.905892	NC	0.327899	0.735101	NC	0.0598499	0.949444	NC	-0.0774225	1	NC	-1.54252	0.0478904	DOWN	0	1	NC	-0.0315815	1	NC	1.49412	0.177197	NC	-0.553803	0.422581	NC	-0.481324	0.625009	NC	PREDICTED: peroxisomal acyl-coenzyme A oxidase 1 [Prunus mume]
GO:0033539~fatty acid beta-oxidation using acyl-CoA dehydrogenase	TR60830|c7_g13	0.0641572	0.98735	NC	-0.370202	0.510049	NC	-0.412388	0.451845	NC	0.722836	0.10847	NC	1.09405	0.0257416	UP	0.444528	0.341928	NC	-0.272097	0.797255	NC	0.965873	0.0255259	NC	0.520767	0.624605	NC	1.1355	0.00722295	UP	0.159813	0.875341	NC	1.26882	0.00212414	UP	0.170726	0.814264	NC	acyl-CoA oxidase 1 [Prunus persica]
GO:0033539~fatty acid beta-oxidation using acyl-CoA dehydrogenase	TR60830|c7_g6	0.822055	0.386766	NC	0.26596	0.772179	NC	-0.536294	0.449074	NC	0.664774	0.334866	NC	0.402927	0.637077	NC	-1.56818	0.100156	NC	-2.20044	0.0552635	NC	0.0932952	1	NC	1.63668	0.327093	NC	1.25622	0.0231833	UP	1.14557	0.127417	NC	1.12477	0.0389992	UP	-0.0926938	0.956827	NC	acyl-CoA oxidase 1 [Prunus persica]
GO:0033539~fatty acid beta-oxidation using acyl-CoA dehydrogenase	TR60985|c1_g7	-1.54692	0.018409	DOWN	-0.48749	0.456977	NC	1.08214	0.0720899	UP	-0.441601	0.456724	NC	0.0502848	0.995403	NC	0.577426	0.292182	NC	1.02346	0.197952	NC	1.11476	0.0200847	UP	0.536392	0.68479	NC	-0.938643	0.069127	NC	-2.06022	0.00025073	DOWN	-0.27168	0.626785	NC	0.704421	0.315258	NC	PREDICTED: uncharacterized protein LOC103318565 [Prunus mume]
GO:0033539~fatty acid beta-oxidation using acyl-CoA dehydrogenase	TR62582|c0_g18	0	1	NC	0	1	NC	0	1	NC	0	1	NC	0	1	NC	4.70343	1.24e-07	NC	1.69074	0.0770163	UP	0	1	NC	-0.85897	0.59442	NC	0	1	NC	0	1	NC	4.70431	1.13e-08	NC	1.15139	0.0881379	UP	acyl-CoA oxidase 4 [Prunus persica]
GO:0033539~fatty acid beta-oxidation using acyl-CoA dehydrogenase	TR64065|c2_g2	-0.549129	0.452903	NC	-1.35917	0.00204691	DOWN	-0.788646	0.0973366	NC	-0.663559	0.131772	NC	0.697159	0.168589	NC	-0.683639	0.113404	NC	-0.0134905	1	NC	-0.41348	0.353883	NC	0.270184	0.875395	NC	-0.334468	0.449597	NC	0.0686204	0.968068	NC	-0.477732	0.251527	NC	-0.103676	0.898484	NC	acyl-CoA oxidase 3 [Prunus persica]
GO:0033539~fatty acid beta-oxidation using acyl-CoA dehydrogenase	TR64993|c4_g2	0.519322	0.4917	NC	1.32568	0.00261084	UP	0.827281	0.0779404	NC	1.69427	5.55e-05	UP	0.369109	0.513154	NC	1.4085	0.000745423	UP	-0.279425	0.770557	NC	1.63224	8.6e-05	UP	0.22355	0.912162	NC	1.80368	1.27e-05	UP	0.160551	0.866792	NC	1.54982	0.000133864	UP	-0.211663	0.751574	NC	acyl-CoA oxidase 4 [Prunus persica]
GO:0006633~fatty acid biosynthetic process	TR21437|c0_g1	-0.680373	0.381423	NC	0.0332969	0.982726	NC	0.736243	0.181183	NC	0.933167	0.047805	NC	0.90388	0.0914676	NC	0.341325	0.51929	NC	-0.584184	0.487726	NC	0.113678	0.878709	NC	-0.226241	0.93755	NC	0.273929	0.59523	NC	0.14661	0.916545	NC	-1.44075	0.00235324	DOWN	-1.67531	0.00198706	DOWN	hypothetical protein PRUPE_ppa006858mg [Prunus persica]
GO:0006633~fatty acid biosynthetic process	TR26110|c0_g1	-0.541165	0.682763	NC	-1.77361	0.0113987	DOWN	-1.21246	0.142862	NC	-2.4587	0.00229666	NC	0	1	NC	-2.40377	0.00771767	NC	0	1	NC	-1.3827	0.0674245	DOWN	0	1	NC	-2.1928	0.00203285	NC	0	1	NC	-2.5572	0.00039362	DOWN	0	1	NC	hypothetical protein PRUPE_ppa007872mg [Prunus persica]
GO:0006633~fatty acid biosynthetic process	TR32035|c0_g2	-0.470231	0.689263	NC	-0.270696	0.718709	NC	0.219318	0.789538	NC	0.228522	0.719495	NC	0.500218	0.497197	NC	0.234869	0.746641	NC	0.013371	1	NC	-0.409372	0.520776	NC	-0.640326	0.700567	NC	-1.0472	0.0489091	DOWN	-0.646234	0.521927	NC	-2.25903	0.000107884	DOWN	-1.17708	0.192704	NC	PREDICTED: acyl-[acyl-carrier-protein] desaturase, chloroplastic-like [Prunus mume]
GO:0006633~fatty acid biosynthetic process	TR32035|c0_g4	-0.598041	0.698101	NC	0.988374	0.122094	NC	1.60705	0.0128998	NC	2.40695	7.3e-06	UP	1.42247	0.0115659	UP	1.82039	0.00197696	UP	-0.575863	0.53232	NC	1.63627	0.00541729	UP	-0.184719	0.985754	NC	1.53744	0.0053809	UP	-0.113507	0.966299	NC	0.64354	0.307635	NC	-0.852151	0.224215	NC	PREDICTED: acyl-[acyl-carrier-protein] desaturase, chloroplastic-like [Prunus mume]
GO:0006633~fatty acid biosynthetic process	TR39927|c0_g3	0.874578	0.191401	NC	-4.3498	9.77e-12	NC	-5.20273	3.02e-17	NC	-3.77991	9.65e-09	NC	0	1	NC	-7.9285	3.23e-11	DOWN	0	1	NC	-8.03481	3.9e-12	DOWN	0	1	NC	-2.76815	5.22e-07	NC	5.05189	0.011949	NC	-1.55511	0.00150956	DOWN	1.24569	0.101686	NC	PREDICTED: 3-ketoacyl-CoA synthase 19 [Prunus mume]
GO:0006633~fatty acid biosynthetic process	TR40569|c0_g1	-0.41456	0.617031	NC	1.48286	0.000621309	UP	1.92101	7.57e-06	UP	2.94416	4.3e-12	UP	1.46442	0.0012175	UP	2.96706	2.63e-12	UP	0.0275755	1	NC	2.22661	8.8e-08	UP	-0.741242	0.304061	NC	0.552909	0.19174	NC	-1.68385	0.000269625	DOWN	-0.806211	0.0468935	NC	-1.3187	0.00461152	DOWN	PREDICTED: acyl carrier protein 1, chloroplastic-like [Prunus mume]
GO:0006633~fatty acid biosynthetic process	TR41240|c0_g2	-0.312832	0.753246	NC	0.196075	0.74874	NC	0.530476	0.30063	NC	0.132171	0.804614	NC	-0.063667	0.950011	NC	-0.149842	0.775301	NC	-0.275902	0.789117	NC	-0.427084	0.352812	NC	-0.27675	0.879664	NC	-1.2151	0.0043741	DOWN	-0.798333	0.177348	NC	-2.09114	1.03e-06	DOWN	-0.83923	0.125972	NC	PREDICTED: acyl carrier protein 1, mitochondrial [Prunus mume]
GO:0006633~fatty acid biosynthetic process	TR41240|c0_g5	-0.773454	0.290061	NC	-0.350007	0.565054	NC	0.444152	0.456199	NC	-0.123006	0.848381	NC	0.225448	0.781144	NC	-0.685396	0.194284	NC	-0.557502	0.563308	NC	-1.14358	0.0218226	DOWN	-0.457093	0.798069	NC	-1.53035	0.00137288	DOWN	-0.393443	0.688083	NC	-2.3398	1.73e-06	DOWN	-0.777235	0.276598	NC	hypothetical protein PRUPE_ppa013401mg [Prunus persica]
GO:0006633~fatty acid biosynthetic process	TR41240|c0_g8	0.0812063	0.994281	NC	0.678829	0.241183	NC	0.616385	0.291035	NC	0.63795	0.235851	NC	-0.040175	1	NC	0.265525	0.65848	NC	-0.36531	0.810771	NC	-0.233713	0.724548	NC	-0.496516	0.815924	NC	-0.929078	0.0949337	NC	-0.704455	0.462522	NC	-2.20772	0.000125167	DOWN	-1.23955	0.166777	NC	hypothetical protein PRUPE_ppa013401mg [Prunus persica]
GO:0006633~fatty acid biosynthetic process	TR44708|c0_g1	-0.184117	0.886008	NC	0.208019	0.730207	NC	0.41312	0.438669	NC	-0.661716	0.141311	NC	-0.869654	0.0813953	NC	-1.46463	0.000831395	DOWN	-0.796805	0.227276	NC	-1.78491	4.26e-05	DOWN	-0.319559	0.855393	NC	-1.49929	0.000418587	DOWN	0.273682	0.759169	NC	-2.38053	2.98e-08	DOWN	-0.842761	0.12199	NC	hypothetical protein PRUPE_ppa012082mg [Prunus persica]
GO:0006633~fatty acid biosynthetic process	TR45721|c1_g13	-0.668695	0.312248	NC	-0.137791	0.829574	NC	0.552537	0.267762	NC	0.414645	0.361945	NC	0.554073	0.287225	NC	0.49075	0.263268	NC	0.0819474	0.969842	NC	-0.182683	0.702135	NC	-0.673932	0.388043	NC	-1.39088	0.000749156	DOWN	-1.21814	0.0136868	DOWN	-2.38145	1.04e-08	DOWN	-0.950042	0.0560989	NC	PREDICTED: methylsterol monooxygenase 1-1-like [Prunus mume]
GO:0006633~fatty acid biosynthetic process	TR46309|c0_g1	-1.39957	0.00501506	DOWN	0.214527	0.715612	NC	1.63559	0.000170795	UP	-0.351191	0.449444	NC	-0.565724	0.276582	NC	0.213399	0.65373	NC	0.570302	0.408408	NC	-1.57642	0.000166766	DOWN	-1.78959	0.0002902	DOWN	-1.74045	2.63e-05	DOWN	-0.172643	0.855955	NC	-3.40827	4.1e-15	DOWN	-1.63581	0.000481464	DOWN	PREDICTED: delta(7)-sterol-C5(6)-desaturase-like [Prunus mume]
GO:0006633~fatty acid biosynthetic process	TR47538|c1_g2	0.0826537	0.971516	NC	0.136084	0.832222	NC	0.0745387	0.919412	NC	-0.100032	0.852157	NC	-0.236102	0.703507	NC	-0.775376	0.069371	NC	-0.669255	0.301302	NC	-0.752632	0.0774448	NC	0.0229211	1	NC	-0.778918	0.0630013	NC	-0.037624	0.993374	NC	-1.55953	0.000126631	DOWN	-0.742356	0.150716	NC	hypothetical protein PRUPE_ppa013239mg [Prunus persica]
GO:0006633~fatty acid biosynthetic process	TR47538|c1_g3	-0.127336	0.96631	NC	0.87868	0.108232	NC	1.0258	0.0539441	UP	0.176891	0.809368	NC	-0.700206	0.274123	NC	0.522444	0.379583	NC	0.352165	0.78918	NC	-0.385042	0.547898	NC	-0.903325	0.414885	NC	0.284593	0.619121	NC	0.655024	0.460271	NC	-0.917191	0.0805843	NC	-1.15619	0.0657885	DOWN	hypothetical protein PRUPE_ppa013239mg [Prunus persica]
GO:0006633~fatty acid biosynthetic process	TR49011|c0_g1	0.132477	0.932867	NC	-4.70598	4.84e-22	DOWN	-4.81856	6.11e-23	DOWN	-6.35962	1.38e-28	DOWN	-1.6565	0.0428583	NC	-6.85528	9.53e-28	DOWN	0	1	NC	-8.95773	1.07e-33	NC	0	1	NC	-7.05922	2.09e-33	NC	0	1	NC	-11.59	1.63e-41	DOWN	0	1	NC	hypothetical protein PRUPE_ppa021836mg [Prunus persica]
GO:0006633~fatty acid biosynthetic process	TR49956|c1_g4	-2.62344	6.18e-09	DOWN	-7.6774	1.58e-44	DOWN	-5.03273	8.83e-23	DOWN	-8.43888	3.67e-46	DOWN	-0.766292	0.480655	NC	-8.94012	3.24e-45	NC	0	1	NC	-9.65652	3.85e-49	DOWN	0	1	NC	-9.3313	3.87e-51	NC	0	1	NC	-10.931	1.06e-55	NC	0	1	NC	PREDICTED: palmitoyl-monogalactosyldiacylglycerol delta-7 desaturase, chloroplastic-like [Prunus mume]
GO:0006633~fatty acid biosynthetic process	TR50043|c0_g1	-0.48841	0.5266	NC	-0.914295	0.0477403	NC	-0.40545	0.440903	NC	-1.06958	0.0120087	DOWN	-0.155511	0.821661	NC	-0.990506	0.0188901	NC	0.0848617	0.969614	NC	-0.825451	0.0512285	NC	0.165016	0.954487	NC	-0.312553	0.481025	NC	0.502859	0.434982	NC	-0.437112	0.295213	NC	-0.0880173	0.917832	NC	hypothetical protein PRUPE_ppa010258mg [Prunus persica]
GO:0006633~fatty acid biosynthetic process	TR50200|c0_g3	0.53144	0.485422	NC	0.272636	0.638541	NC	-0.237094	0.6907	NC	-1.46546	0.00109411	DOWN	-1.73903	0.000295521	DOWN	-0.97426	0.031135	NC	0.49644	0.572695	NC	-0.642251	0.159939	NC	0.331237	0.846024	NC	-0.101757	0.847268	NC	0.531885	0.437085	NC	-0.181738	0.691555	NC	-0.0384449	0.979916	NC	PREDICTED: fatty acid 2-hydroxylase 1-like [Prunus mume]
GO:0006633~fatty acid biosynthetic process	TR50200|c0_g4	0.729057	0.388055	NC	-0.822267	0.248706	NC	-1.52956	0.00846427	DOWN	-0.98288	0.148698	NC	-0.162208	0.969591	NC	-0.155278	0.907154	NC	0	1	NC	-2.25818	0.0032018	NC	0	1	NC	-0.989005	0.100693	NC	1.2592	0.389011	NC	0.457997	0.386832	NC	1.47736	0.0215372	NC	PREDICTED: fatty acid 2-hydroxylase 1-like [Prunus mume]
GO:0006633~fatty acid biosynthetic process	TR50200|c0_g5	0	1	NC	0	1	NC	0	1	NC	0	1	NC	0	1	NC	6.69814	1.52e-06	UP	1.46854	0.156582	NC	7.58062	5.89e-11	UP	0.772392	0.567479	NC	8.31735	5.14e-16	UP	0.480083	0.572694	NC	8.64518	1.49e-18	UP	0.295421	0.703739	NC	PREDICTED: fatty acid 2-hydroxylase 1-like [Prunus mume]
GO:0006633~fatty acid biosynthetic process	TR51155|c0_g2	-0.524199	0.485041	NC	0.409507	0.436632	NC	0.954602	0.0387635	NC	-0.466812	0.304963	NC	-0.875928	0.0722072	NC	-0.42259	0.348918	NC	0.0487686	0.998923	NC	-0.947904	0.0255896	NC	-0.526149	0.592497	NC	-0.777734	0.0645697	NC	0.15983	0.872011	NC	-2.21865	1.08e-07	DOWN	-1.40078	0.00312669	DOWN	hypothetical protein PRUPE_ppa009301mg [Prunus persica]
GO:0006633~fatty acid biosynthetic process	TR52066|c0_g1	-0.142321	0.930939	NC	-0.802259	0.109207	NC	-0.639407	0.219058	NC	-2.23727	2.58e-06	DOWN	-1.43555	0.00827204	DOWN	-2.01795	3.07e-05	DOWN	0.225151	0.920544	NC	-2.98518	2.53e-09	DOWN	-0.961258	0.422019	NC	-2.41335	1.47e-07	DOWN	0.561779	0.586691	NC	-4.44462	4.46e-17	DOWN	-1.99407	0.00333321	NC	hypothetical protein PRUPE_ppa004500mg [Prunus persica]
GO:0006633~fatty acid biosynthetic process	TR52067|c0_g2	-0.759658	0.246628	NC	1.57126	0.000332498	UP	2.35375	6.42e-08	UP	2.79455	6.59e-11	UP	1.2272	0.00814382	UP	3.70797	2.74e-17	UP	0.918812	0.104284	NC	2.9975	2.56e-12	UP	-0.711099	0.340102	NC	1.94431	3.19e-06	UP	-1.06434	0.0363969	DOWN	0.0682406	0.890461	NC	-1.83461	5.68e-05	DOWN	fatty acyl-ACP thioesterase A [Prunus sibirica]
GO:0006633~fatty acid biosynthetic process	TR52417|c0_g3	0.0967972	0.987029	NC	-1.43913	0.049942	DOWN	-1.51675	0.0297273	DOWN	-3.93258	0.000210636	NC	0	1	NC	-2.65391	0.0119428	NC	0	1	NC	-2.44369	0.00654587	DOWN	0	1	NC	-2.92186	0.000434656	DOWN	0	1	NC	-4.51352	3.08e-06	NC	0	1	NC	hypothetical protein PRUPE_ppa004500mg [Prunus persica]
GO:0006633~fatty acid biosynthetic process	TR52417|c0_g4	0.0629293	0.986451	NC	-0.808996	0.0928473	NC	-0.850857	0.0770703	NC	-2.10726	2.57e-06	DOWN	-1.29887	0.0103554	DOWN	-2.34007	3.48e-07	DOWN	-0.226227	0.873506	NC	-3.07685	5.94e-11	DOWN	-0.733993	0.511884	NC	-2.37841	6.21e-08	DOWN	0.688996	0.39122	NC	-5.12149	1.19e-22	DOWN	-2.70573	4.26e-06	DOWN	PREDICTED: 3-ketoacyl-CoA synthase 4-like [Prunus mume]
GO:0006633~fatty acid biosynthetic process	TR52836|c2_g6	0	1	NC	0	1	NC	0	1	NC	6.61911	8.51e-07	UP	6.62362	2.93e-06	UP	0	1	NC	-2.13156	0.0640578	NC	0	1	NC	0	1	NC	0	1	NC	0	1	NC	0	1	NC	0	1	NC	PREDICTED: stearoyl-[acyl-carrier-protein] 9-desaturase 6, chloroplastic-like, partial [Ziziphus jujuba]
GO:0006633~fatty acid biosynthetic process	TR53230|c2_g10	0.131595	0.950628	NC	1.6955	0.000192088	UP	1.5862	0.000539669	UP	1.78143	6.45e-05	UP	0.0866265	0.92736	NC	1.77233	7.35e-05	UP	-0.00519277	1	NC	0.726488	0.125864	NC	-1.04624	0.116483	NC	-0.911465	0.057663	NC	-1.64837	0.00294396	DOWN	-3.13368	5.13e-09	DOWN	-2.18014	0.000792323	DOWN	hypothetical protein PRUPE_ppa005228mg [Prunus persica]
GO:0006633~fatty acid biosynthetic process	TR53230|c2_g12	-0.117241	1	NC	1.46407	0.010111	UP	1.60237	0.00565342	UP	1.06186	0.0922907	NC	-0.401692	0.582634	NC	0.655436	0.370977	NC	-0.399448	0.831404	NC	0.713208	0.316886	NC	0.0565364	1	NC	-2.71947	0.0014616	NC	-3.40386	0.000357736	NC	-1.6363	0.0202879	NC	0	1	NC	hypothetical protein PRUPE_ppa005228mg [Prunus persica]
GO:0006633~fatty acid biosynthetic process	TR53230|c2_g9	0.0102218	1	NC	1.33006	0.00244782	UP	1.34222	0.00234386	UP	1.98562	2.18e-06	UP	0.657245	0.191862	NC	1.87545	6.54e-06	UP	-0.105741	0.949792	NC	0.607672	0.157945	NC	-1.26838	0.0194023	DOWN	-0.788354	0.0601303	NC	-1.40739	0.00334201	DOWN	-2.42203	7.3e-09	DOWN	-1.59629	0.000584306	DOWN	hypothetical protein PRUPE_ppa005228mg [Prunus persica]
GO:0006633~fatty acid biosynthetic process	TR53406|c3_g1	-1.36775	0.00602483	DOWN	-6.17239	5.89e-37	DOWN	-4.78524	1.93e-25	DOWN	-8.06919	9.94e-53	DOWN	-1.89718	6.11e-05	DOWN	-8.83338	3.47e-58	DOWN	-0.75568	0.333399	NC	-9.10889	1.53e-60	DOWN	-0.273155	0.93755	NC	-5.71772	8.05e-34	DOWN	3.37966	5.65e-12	UP	-4.80263	2.69e-26	DOWN	0.943428	0.0569154	NC	PREDICTED: 3-ketoacyl-CoA synthase 6 [Prunus mume]
GO:0006633~fatty acid biosynthetic process	TR53982|c0_g3	-1.61084	0.0754272	DOWN	-1.65063	0.0241378	DOWN	0	1	NC	-0.842915	0.289498	NC	0	1	NC	-0.560608	0.557772	NC	0	1	NC	-0.977941	0.205421	NC	0	1	NC	-1.17501	0.0956733	NC	0	1	NC	-1.69981	0.0136415	DOWN	0	1	NC	hypothetical protein PRUPE_ppa004712mg [Prunus persica]
GO:0006633~fatty acid biosynthetic process	TR53982|c0_g9	-0.589318	0.5059	NC	-0.522933	0.374493	NC	0.0880958	0.941282	NC	-0.396832	0.499528	NC	0.126958	0.911196	NC	-0.0147856	1	NC	0.386492	0.755905	NC	-0.156123	0.814601	NC	-0.14198	0.997157	NC	-1.30862	0.0085822	DOWN	-1.1605	0.0931313	DOWN	-1.66395	0.00086098	DOWN	-0.318486	0.724828	NC	hypothetical protein PRUPE_ppa004712mg [Prunus persica]
GO:0006633~fatty acid biosynthetic process	TR53989|c1_g3	-0.505206	0.588407	NC	-1.03269	0.0539154	DOWN	-0.508829	0.438955	NC	-1.04953	0.0508105	DOWN	-0.0201075	1	NC	-0.387657	0.529784	NC	0.664773	0.533234	NC	-0.490925	0.353014	NC	-0.102398	1	NC	-0.754318	0.14196	NC	-0.276292	0.816735	NC	0.0820442	0.873684	NC	0.88058	0.14773	NC	PREDICTED: long chain acyl-CoA synthetase 8 [Prunus mume]
GO:0006633~fatty acid biosynthetic process	TR54334|c0_g1	0.199195	0.950628	NC	-1.05293	0.197134	NC	-1.23399	0.136369	NC	-5.79851	0.000436119	DOWN	0	1	NC	-1.35817	0.170861	NC	0	1	NC	-1.58392	0.0656482	NC	0	1	NC	-1.93677	0.015991	DOWN	0	1	NC	-6.07298	6.79e-06	DOWN	0	1	NC	PREDICTED: N-alpha-acetyltransferase MAK3 [Prunus mume]
GO:0006633~fatty acid biosynthetic process	TR55085|c0_g1	-0.243124	0.824138	NC	-0.270059	0.634014	NC	-0.00609022	1	NC	-0.963353	0.0249786	NC	-0.692471	0.171232	NC	-1.00039	0.0184689	DOWN	-0.0310841	1	NC	-1.20222	0.00422896	DOWN	-0.201915	0.931065	NC	-1.43545	0.000540058	DOWN	-0.243785	0.769878	NC	-2.51359	2.2e-09	DOWN	-1.0372	0.0366745	DOWN	hypothetical protein PRUPE_ppa004284mg [Prunus persica]
GO:0006633~fatty acid biosynthetic process	TR55513|c0_g1	0.171764	0.89548	NC	0.378517	0.47807	NC	0.230895	0.690379	NC	2.48776	3.64e-09	UP	2.11465	1.62e-06	UP	3.22288	4.93e-14	UP	0.740125	0.227123	NC	2.89592	7.6e-12	UP	-0.327911	0.808407	NC	1.98351	1.61e-06	UP	-0.923569	0.0778532	NC	-0.0635692	0.893215	NC	-2.00226	7.86e-06	DOWN	PREDICTED: acetyl-coenzyme A carboxylase carboxyl transferase subunit alpha, chloroplastic [Prunus mume]
GO:0006633~fatty acid biosynthetic process	TR55678|c0_g1	-0.0798581	0.97594	NC	-2.09458	3.49e-06	DOWN	-1.99448	1.22e-05	DOWN	-2.06535	6.2e-06	DOWN	0.0273994	1	NC	-2.05601	8.45e-06	DOWN	0.0155019	1	NC	-1.13101	0.0109274	DOWN	0.923903	0.255081	NC	-0.640698	0.145885	NC	0.480711	0.515408	NC	-0.907493	0.03145	NC	-0.229915	0.743434	NC	hypothetical protein PRUPE_ppa002714mg [Prunus persica]
GO:0006633~fatty acid biosynthetic process	TR55678|c0_g2	-0.231312	0.834127	NC	-1.60186	0.000203866	DOWN	-1.34864	0.00221405	DOWN	-1.04487	0.0136691	DOWN	0.558161	0.282255	NC	-0.753891	0.0754767	NC	0.297358	0.74763	NC	-0.273756	0.549357	NC	0.479825	0.635827	NC	0.331797	0.44986	NC	0.596851	0.32026	NC	-0.258952	0.544469	NC	-0.551491	0.307615	NC	hypothetical protein PRUPE_ppa002714mg [Prunus persica]
GO:0006633~fatty acid biosynthetic process	TR55969|c0_g3	0.120866	0.943518	NC	0.62084	0.209903	NC	0.521626	0.308741	NC	1.35674	0.00146606	UP	0.736716	0.141932	NC	2.1282	4.68e-07	UP	0.775945	0.20307	NC	1.39448	0.000912094	UP	-0.734632	0.3239	NC	1.13171	0.00676279	UP	-0.274104	0.72944	NC	-0.511929	0.228076	NC	-1.59794	0.000591847	DOWN	PREDICTED: uncharacterized protein LOC103319171 [Prunus mume]
GO:0006633~fatty acid biosynthetic process	TR55969|c0_g6	0.173874	0.912154	NC	0.655079	0.222782	NC	0.503646	0.378699	NC	0.99956	0.0376029	NC	0.345494	0.597027	NC	1.38856	0.00277249	UP	0.393777	0.6914	NC	1.03763	0.0262418	UP	-0.351341	0.830538	NC	0.560357	0.239951	NC	-0.487893	0.515983	NC	-0.944452	0.0528348	NC	-1.46417	0.00729024	DOWN	PREDICTED: uncharacterized protein LOC103319171 [Prunus mume]
GO:0006633~fatty acid biosynthetic process	TR56804|c0_g1	0.0634515	0.986451	NC	-0.187446	0.760418	NC	-0.228907	0.698366	NC	0.823745	0.0586568	NC	1.01253	0.0347054	UP	0.486225	0.277084	NC	-0.331786	0.713166	NC	0.303633	0.513209	NC	-0.182678	0.942933	NC	-0.170603	0.717608	NC	-0.486625	0.461198	NC	-1.45601	0.000426088	DOWN	-1.24533	0.010156	DOWN	hypothetical protein PRUPE_ppa013030mg [Prunus persica]
GO:0006633~fatty acid biosynthetic process	TR56859|c3_g3	0.37221	0.678087	NC	-4.67128	4.06e-21	DOWN	-5.02481	1.26e-23	DOWN	-5.06557	3.51e-21	DOWN	-0.399278	0.733428	NC	-6.37487	2.66e-24	NC	0	1	NC	-4.74116	6.72e-20	NC	1.61023	0.332852	NC	-3.26534	4.54e-13	NC	1.46205	0.0356742	NC	-1.19603	0.00397065	DOWN	2.09562	1.74e-05	NC	PREDICTED: protein ECERIFERUM 3 isoform X1 [Prunus mume]
GO:0006633~fatty acid biosynthetic process	TR56859|c3_g4	0.492555	0.532609	NC	-3.98605	2.96e-16	DOWN	-4.45964	1.01e-19	DOWN	-3.85554	2.28e-14	DOWN	0.123592	0.978964	NC	-5.73723	3.21e-20	NC	0	1	NC	-4.58712	1.79e-17	NC	0	1	NC	-3.7064	1e-14	DOWN	0.868759	0.397575	NC	-1.12318	0.00735779	DOWN	2.61493	4.1e-07	UP	PREDICTED: protein ECERIFERUM 3 isoform X1 [Prunus mume]
GO:0006633~fatty acid biosynthetic process	TR56859|c3_g6	0.0897003	0.965004	NC	-3.90906	8.32e-19	DOWN	-3.97983	2.72e-19	DOWN	-4.22184	2.16e-21	DOWN	-0.315063	0.591449	NC	-5.08013	3.72e-28	DOWN	-0.851133	0.152465	NC	-4.1698	4.26e-21	DOWN	0.91148	0.163657	NC	-2.49951	2.13e-09	DOWN	1.65785	0.000371149	UP	-0.38561	0.355875	NC	2.1413	1.54e-06	UP	PREDICTED: protein ECERIFERUM 3 isoform X1 [Prunus mume]
GO:0006633~fatty acid biosynthetic process	TR56859|c3_g7	-0.184755	0.889722	NC	-4.94228	6.3e-21	NC	-4.73831	2.11e-19	NC	-4.40843	2.08e-16	NC	0.523642	0.656075	NC	-4.43365	1.83e-15	DOWN	-0.0219341	1	NC	-3.27903	2.03e-11	DOWN	1.14683	0.4081	NC	-1.79982	3.65e-05	DOWN	1.4673	0.0206109	UP	0.596161	0.155379	NC	2.43601	2.1e-07	UP	PREDICTED: protein ECERIFERUM 3 isoform X1 [Prunus mume]
GO:0006633~fatty acid biosynthetic process	TR56859|c3_g8	-0.355393	0.712252	NC	-3.9499	7.03e-15	NC	-3.57535	2.36e-12	NC	-3.49599	2.58e-11	DOWN	0.442971	0.723055	NC	-4.32008	2.28e-13	NC	-0.812236	0.617116	NC	-3.7699	1.48e-12	NC	0.546117	0.914689	NC	-1.81874	4.2e-05	DOWN	1.93737	0.0039969	NC	1.07955	0.00939605	UP	2.92751	7.3e-10	UP	PREDICTED: protein ECERIFERUM 3 isoform X1 [Prunus mume]
GO:0006633~fatty acid biosynthetic process	TR56859|c3_g9	0.098221	0.960829	NC	-3.89953	2.93e-16	DOWN	-3.97837	8.14e-17	DOWN	-3.52876	2.36e-13	DOWN	0.365913	0.693649	NC	-4.80538	5.95e-18	DOWN	-1.26437	0.2524	NC	-3.20211	9.78e-12	DOWN	1.59336	0.135369	NC	-2.29111	1.42e-07	DOWN	0.898073	0.194596	NC	0.275661	0.528333	NC	2.5932	2.94e-08	UP	PREDICTED: protein ECERIFERUM 3 isoform X1 [Prunus mume]
GO:0006633~fatty acid biosynthetic process	TR57095|c2_g9	-0.206138	0.860752	NC	0.356608	0.50665	NC	0.584694	0.235858	NC	1.48177	0.000410846	UP	1.12583	0.0156794	UP	1.67966	5.21e-05	UP	0.202644	0.855605	NC	1.36651	0.000967497	UP	-0.313929	0.823379	NC	1.31951	0.00132215	UP	-0.058742	0.976683	NC	0.268999	0.529073	NC	-1.00611	0.0379867	DOWN	hypothetical protein PRUPE_ppa002592mg [Prunus persica]
GO:0006633~fatty acid biosynthetic process	TR57898|c1_g1	-1.36624	0.119467	NC	4.64224	2.44e-21	UP	6.02988	1.12e-28	NC	6.58394	3.66e-37	UP	1.94607	1.33e-05	UP	7.6639	2.1e-46	UP	1.0853	0.0420927	UP	6.96072	1.51e-40	UP	-0.705933	0.346671	NC	5.57884	4.42e-29	UP	-1.3931	0.00369319	DOWN	2.96667	3.96e-10	UP	-2.57468	1.56e-08	DOWN	hypothetical protein PRUPE_ppa004714mg [Prunus persica]
GO:0006633~fatty acid biosynthetic process	TR57913|c1_g3	-0.547736	0.473715	NC	-3.42478	2.85e-13	DOWN	-2.8557	1.32e-09	DOWN	-2.65613	1.06e-08	DOWN	0.769415	0.237471	NC	-4.47618	3.85e-16	NC	-1.80592	0.0219537	NC	-3.18816	2.5e-11	DOWN	1.2796	0.26593	NC	-2.2897	1.83e-07	DOWN	0.889025	0.215082	NC	-0.64491	0.127687	NC	1.67244	0.000624151	UP	PREDICTED: 3-ketoacyl-CoA synthase 10 [Prunus mume]
GO:0006633~fatty acid biosynthetic process	TR57913|c1_g4	-0.373449	0.675049	NC	-3.30732	2.72e-13	DOWN	-2.91499	1.14e-10	DOWN	-3.55786	2.7e-14	DOWN	-0.25391	0.758455	NC	-3.82686	4.95e-15	DOWN	-0.26328	0.892721	NC	-3.40194	1.73e-13	DOWN	0.424943	0.859997	NC	-1.54955	0.000239713	DOWN	1.83805	0.000487894	UP	-1.34244	0.00116694	DOWN	0.239055	0.728409	NC	PREDICTED: 3-ketoacyl-CoA synthase 10 [Prunus mume]
GO:0006633~fatty acid biosynthetic process	TR57913|c1_g5	-0.252305	0.812776	NC	-2.85322	4.03e-11	DOWN	-2.5804	2.49e-09	DOWN	-3.54243	1.17e-15	DOWN	-0.686809	0.195591	NC	-3.21037	2.1e-13	DOWN	0.341505	0.739532	NC	-3.28844	5.12e-14	DOWN	-0.0764068	1	NC	-1.39973	0.000684838	DOWN	1.88016	7.24e-05	UP	-2.38296	1.06e-08	DOWN	-0.959638	0.0543335	NC	PREDICTED: 3-ketoacyl-CoA synthase 10 [Prunus mume]
GO:0006633~fatty acid biosynthetic process	TR57913|c1_g7	-0.272951	0.787711	NC	-2.9033	1.25e-11	DOWN	-2.61023	1.13e-09	DOWN	-3.56052	2.34e-16	DOWN	-0.656564	0.196316	NC	-3.656	4.28e-17	DOWN	-0.0866415	0.966635	NC	-3.40894	2.34e-15	DOWN	0.248852	0.888497	NC	-1.66762	4.93e-05	DOWN	1.73062	0.000190836	UP	-1.71491	2.35e-05	DOWN	-0.0209692	0.997169	NC	hypothetical protein PRUPE_ppa004011mg [Prunus persica]
GO:0006633~fatty acid biosynthetic process	TR58537|c1_g2	-0.432458	0.605664	NC	0.622684	0.206627	NC	1.07774	0.018815	UP	1.43343	0.000715049	UP	0.813548	0.0984725	NC	1.86822	8.38e-06	UP	0.439775	0.570481	NC	1.33984	0.00138164	UP	-0.529614	0.574183	NC	0.602111	0.158588	NC	-0.748612	0.18549	NC	-1.03286	0.0126162	DOWN	-1.59074	0.000629554	DOWN	hypothetical protein PRUPE_ppa004053mg [Prunus persica]
GO:0006633~fatty acid biosynthetic process	TR58926|c1_g9	-0.36369	0.708296	NC	-2.18058	4.63e-06	DOWN	-1.79565	0.000230329	DOWN	-2.17031	9.77e-06	DOWN	0.00974372	1	NC	-2.91466	5.93e-08	DOWN	-0.734548	0.557722	NC	-3.2455	1.59e-09	DOWN	0	1	NC	-1.76574	0.000102742	DOWN	1.46866	0.0586973	UP	-1.41276	0.0013213	DOWN	0.386606	0.610677	NC	hypothetical protein PRUPE_ppa011175mg [Prunus persica]
GO:0006633~fatty acid biosynthetic process	TR58980|c1_g1	0.676473	0.30302	NC	-3.75268	5.55e-17	DOWN	-4.40748	7.18e-22	DOWN	-3.02995	4.08e-12	DOWN	0.721672	0.183577	NC	-5.1204	3.29e-25	DOWN	-2.08078	0.000228021	DOWN	-4.58396	2.09e-22	DOWN	0.535989	0.755923	NC	-1.76631	2.1e-05	DOWN	2.80604	9.78e-09	UP	-0.378569	0.369378	NC	1.41189	0.00247487	UP	hypothetical protein PRUPE_ppa004243mg [Prunus persica]
GO:0006633~fatty acid biosynthetic process	TR58980|c1_g2	-0.690403	0.290855	NC	0.224414	0.701754	NC	0.936801	0.0427183	NC	-1.11059	0.00921277	DOWN	-1.33376	0.00389756	DOWN	-1.58527	0.000171361	DOWN	-0.468154	0.547694	NC	-1.48121	0.000412232	DOWN	0.104421	0.991624	NC	-0.757802	0.0709628	NC	0.712161	0.218328	NC	-1.13721	0.00508003	DOWN	-0.345168	0.569285	NC	hypothetical protein PRUPE_ppa004269mg [Prunus persica]
GO:0006633~fatty acid biosynthetic process	TR58980|c2_g10	0.359612	0.701409	NC	-2.11648	3.66e-06	DOWN	-2.45436	7.55e-08	DOWN	-2.3909	4.06e-07	DOWN	-0.274099	0.748146	NC	-2.96921	4.44e-09	DOWN	-0.571259	0.655827	NC	-1.89355	4.04e-05	DOWN	1.07163	0.26593	NC	-0.926779	0.0334431	NC	0.957416	0.124027	NC	-0.292384	0.517192	NC	0.667451	0.230873	NC	PREDICTED: 3-ketoacyl-CoA synthase 1-like [Prunus mume]
GO:0006633~fatty acid biosynthetic process	TR58980|c2_g4	0.138643	0.928461	NC	-2.34426	1.27e-07	DOWN	-2.46229	3.25e-08	DOWN	-2.85865	4.23e-10	DOWN	-0.515409	0.410116	NC	-3.99788	2.4e-15	DOWN	-1.13045	0.195059	NC	-3.02161	6.38e-11	DOWN	0.973176	0.384599	NC	-1.10371	0.00898098	DOWN	1.90856	0.000295274	UP	-0.136361	0.763993	NC	0.993453	0.0480792	NC	hypothetical protein PRUPE_ppa003977mg [Prunus persica]
GO:0006633~fatty acid biosynthetic process	TR58980|c2_g5	0.106846	0.999618	NC	-1.60086	0.0770598	DOWN	0	1	NC	-2.45475	0.0188455	NC	0	1	NC	-5.39137	0.00429087	DOWN	0	1	NC	-3.18614	0.00935485	NC	0	1	NC	-0.416654	0.646242	NC	0	1	NC	-0.111338	0.924869	NC	0	1	NC	PREDICTED: 3-ketoacyl-CoA synthase 1-like [Prunus mume]
GO:0006633~fatty acid biosynthetic process	TR58997|c0_g2	-0.327527	0.762404	NC	0.43889	0.4351	NC	0.788014	0.124262	NC	0.850504	0.0693405	NC	0.415016	0.493091	NC	0.96064	0.0378011	NC	0.116849	0.9536	NC	0.618893	0.191063	NC	-0.342209	0.84004	NC	-0.0148054	1	NC	-0.643704	0.342985	NC	-1.51137	0.00115848	DOWN	-1.45406	0.00746691	DOWN	hypothetical protein PRUPE_ppb009745mg [Prunus persica]
GO:0006633~fatty acid biosynthetic process	TR59024|c1_g3	-0.156085	0.95867	NC	1.11146	0.0427404	UP	1.28757	0.0207202	UP	-0.181397	0.812184	NC	-1.28962	0.0439327	DOWN	0.0142469	1	NC	0.202795	0.964585	NC	-1.17086	0.0816275	NC	-1.17171	0.390848	NC	-1.0663	0.0844106	NC	0.0936533	1	NC	-1.04264	0.0639242	DOWN	0.0601315	1	NC	hypothetical protein GLYMA_03G1548002, partial [Glycine max]
GO:0006633~fatty acid biosynthetic process	TR59632|c1_g1	-0.433143	0.691794	NC	1.02244	0.0442881	UP	1.47767	0.00290766	UP	2.21577	1.19e-06	UP	1.19487	0.0165046	UP	2.52918	2.98e-08	UP	0.317055	0.752139	NC	2.19089	1.49e-06	UP	-0.33985	0.818364	NC	0.402443	0.427919	NC	-1.79585	0.00041187	DOWN	-1.68994	0.000983483	DOWN	-2.05267	0.000412969	DOWN	PREDICTED: 3-oxoacyl-[acyl-carrier-protein] reductase 4 [Prunus mume]
GO:0006633~fatty acid biosynthetic process	TR59632|c1_g10	-0.92103	0.177859	NC	1.14007	0.0171784	UP	2.08364	7.2e-06	UP	2.74274	5.08e-10	UP	1.60667	0.000532774	UP	3.42057	1.75e-14	UP	0.683761	0.292828	NC	2.7048	7.23e-10	UP	-0.716441	0.348969	NC	1.03355	0.0198504	UP	-1.68126	0.000498085	DOWN	-0.533501	0.248749	NC	-1.52534	0.00236211	DOWN	PREDICTED: 3-oxoacyl-[acyl-carrier-protein] reductase 4 [Prunus mume]
GO:0006633~fatty acid biosynthetic process	TR59632|c1_g12	0	1	NC	0.77758	0.320932	NC	1.47736	0.0508923	UP	2.80386	4.41e-07	UP	2.03623	0.000282511	UP	3.56491	2.79e-11	UP	0.769675	0.298089	NC	2.10602	0.000249412	UP	-1.45816	0.0298384	DOWN	0.87088	0.198642	NC	-1.24361	0.0822665	DOWN	0	1	NC	-2.15392	0.0141709	NC	PREDICTED: 3-oxoacyl-[acyl-carrier-protein] reductase 4 [Prunus mume]
GO:0006633~fatty acid biosynthetic process	TR59632|c1_g14	-0.324339	0.755072	NC	0.109006	0.886728	NC	0.455617	0.407232	NC	1.65107	0.000138989	UP	1.54395	0.00099369	UP	1.53838	0.000386602	UP	-0.106627	0.954527	NC	1.64007	0.000130926	UP	0.101294	0.992409	NC	-0.0311377	0.974915	NC	-1.68075	0.000537417	DOWN	-0.963655	0.0272344	NC	-0.894243	0.0993768	NC	hypothetical protein PRUPE_ppa006511mg [Prunus persica]
GO:0006633~fatty acid biosynthetic process	TR59632|c1_g15	0	1	NC	1.63164	0.133043	NC	2.59409	0.0339837	NC	4.54769	1.71e-10	NC	2.94736	2.93e-06	NC	5.13695	2.15e-13	NC	0.6114	0.506331	NC	3.8721	4.48e-07	NC	-1.2722	0.100807	NC	0	1	NC	-1.54824	0.0479672	DOWN	0	1	NC	0	1	NC	PREDICTED: 3-oxoacyl-[acyl-carrier-protein] reductase 4 [Prunus mume]
GO:0006633~fatty acid biosynthetic process	TR59632|c1_g18	-0.267947	0.856232	NC	1.57126	0.00176144	UP	1.86277	0.000203941	UP	3.27943	2.96e-12	UP	1.71619	0.000310096	UP	4.11974	4.93e-18	UP	0.846459	0.165897	NC	3.3987	4.86e-13	UP	-0.722749	0.359278	NC	0.991925	0.046419	NC	-2.41612	7.05e-07	DOWN	-0.531311	0.368561	NC	-1.48459	0.0113185	DOWN	PREDICTED: 3-oxoacyl-[acyl-carrier-protein] reductase 4 [Prunus mume]
GO:0006633~fatty acid biosynthetic process	TR59632|c1_g19	0.131828	0.954692	NC	1.74622	0.000298957	UP	1.63643	0.000796937	UP	3.07539	4.28e-11	UP	1.33141	0.00592721	UP	3.7589	1.17e-15	UP	0.690461	0.303783	NC	3.45417	1.47e-13	UP	-0.305623	0.846024	NC	1.26186	0.00851848	UP	-2.20113	5.41e-06	DOWN	-0.076029	0.937216	NC	-1.29598	0.0226389	DOWN	PREDICTED: 3-oxoacyl-[acyl-carrier-protein] reductase 4 [Prunus mume]
GO:0006633~fatty acid biosynthetic process	TR59632|c1_g2	-0.446839	0.836114	NC	0.118049	0.965313	NC	0	1	NC	1.99344	0.000484638	UP	1.87309	0.00282037	UP	2.04684	0.000638915	NC	0.055277	1	NC	1.50869	0.010852	UP	-0.541149	0.75392	NC	-0.530834	0.58399	NC	-2.04464	0.0116017	NC	-2.49062	0.00587654	NC	-1.90032	0.125972	NC	PREDICTED: 3-oxoacyl-[acyl-carrier-protein] reductase 4 [Prunus mume]
GO:0006633~fatty acid biosynthetic process	TR59632|c1_g3	-1.35683	0.0829338	DOWN	0.736509	0.212418	NC	2.11662	0.000164772	UP	2.32603	1e-06	UP	1.59477	0.00155128	UP	2.61911	3.79e-08	UP	0.298371	0.779869	NC	2.13654	7.71e-06	UP	-0.484304	0.697217	NC	0.268092	0.663951	NC	-1.87403	0.000487352	DOWN	-1.19502	0.0303915	DOWN	-1.42501	0.0280511	DOWN	hypothetical protein PRUPE_ppa006511mg [Prunus persica]
GO:0006633~fatty acid biosynthetic process	TR59632|c1_g4	-0.82015	0.373423	NC	0.774555	0.18343	NC	1.61713	0.00359177	UP	2.34654	1.04e-06	UP	1.57448	0.00198979	UP	3.1252	5.02e-11	UP	0.785765	0.244571	NC	2.70778	1.3e-08	UP	-0.419149	0.745154	NC	0.769944	0.134579	NC	-1.94483	0.000160963	DOWN	-0.4827	0.418371	NC	-1.21334	0.0497621	DOWN	PREDICTED: 3-oxoacyl-[acyl-carrier-protein] reductase 4 [Prunus mume]
GO:0006633~fatty acid biosynthetic process	TR59632|c1_g5	-1.27753	0.117548	NC	-0.287174	0.728718	NC	1.01059	0.159243	NC	1.13257	0.0429927	NC	1.41309	0.0217626	NC	1.74892	0.000690544	UP	0.619002	0.487864	NC	2.11267	1.89e-05	UP	0.361707	0.854759	NC	-0.61209	0.359985	NC	-2.73225	2.78e-06	NC	-3.19339	1.88e-05	NC	-2.52208	0.00870486	NC	PREDICTED: 3-oxoacyl-[acyl-carrier-protein] reductase 4 [Prunus mume]
GO:0006633~fatty acid biosynthetic process	TR59632|c1_g6	0.0872139	1	NC	0.354777	0.694826	NC	0.290465	0.752312	NC	1.05901	0.0872254	UP	0.711598	0.393861	NC	3.02503	6.58e-09	UP	1.97108	0.00121554	UP	1.31167	0.0299378	NC	-1.7112	0.0106489	NC	0.113491	0.945717	NC	-1.19786	0.123783	NC	-1.93119	0.0112992	NC	-2.00643	0.032039	NC	PREDICTED: 3-oxoacyl-[acyl-carrier-protein] reductase 4 [Prunus mume]
GO:0006633~fatty acid biosynthetic process	TR59632|c1_g8	-0.538611	0.52025	NC	0.67749	0.188294	NC	1.23854	0.0105231	UP	1.65138	0.000202807	UP	0.978187	0.0515302	NC	1.70648	0.000116689	UP	0.0614486	0.994761	NC	1.48757	0.00070929	UP	-0.218812	0.925773	NC	-0.607666	0.20344	NC	-2.10787	2.1e-05	DOWN	-2.40718	9.19e-07	DOWN	-1.7584	0.00241942	DOWN	PREDICTED: 3-oxoacyl-[acyl-carrier-protein] reductase 4 [Prunus mume]
GO:0006633~fatty acid biosynthetic process	TR60128|c0_g10	0	1	NC	0	1	NC	0	1	NC	0	1	NC	0	1	NC	0	1	NC	0	1	NC	0	1	NC	0	1	NC	2.17395	0.0060898	UP	0.547307	0.794377	NC	0	1	NC	-1.05623	0.24747	NC	PREDICTED: beta-carotene hydroxylase 2, chloroplastic-like [Prunus mume]
GO:0006633~fatty acid biosynthetic process	TR60128|c0_g13	1.16729	0.169514	NC	0.104204	0.965313	NC	-1.04431	0.113768	NC	0	1	NC	0.188734	0.904775	NC	0	1	NC	0	1	NC	1.99372	0.000492142	UP	1.03154	0.388648	NC	0.814329	0.198642	NC	-1.19238	0.100035	NC	0.70023	0.303938	NC	-0.0711471	0.98264	NC	PREDICTED: beta-carotene hydroxylase 2, chloroplastic-like [Prunus mume]
GO:0006633~fatty acid biosynthetic process	TR60128|c0_g23	0.98897	0.112243	NC	0.321307	0.607154	NC	-0.648449	0.212293	NC	0.296838	0.583377	NC	-0.0252457	0.999321	NC	0.465152	0.359677	NC	0.175102	0.915794	NC	1.2981	0.00395732	UP	0.832224	0.315809	NC	1.55785	0.000389102	UP	0.248429	0.782571	NC	0.678077	0.133302	NC	-0.844132	0.114712	NC	beta-ring hydroxylase [Prunus mume]
GO:0006633~fatty acid biosynthetic process	TR60128|c0_g31	1.02424	0.251623	NC	0	1	NC	-1.5248	0.0271652	DOWN	0	1	NC	0	1	NC	0	1	NC	0	1	NC	2.13441	0.00021386	UP	1.86868	0.0355906	UP	2.27517	2e-05	UP	0.127624	0.962325	NC	1.35199	0.0156287	UP	-0.887474	0.158008	NC	PREDICTED: beta-carotene hydroxylase 2, chloroplastic-like [Prunus mume]
GO:0006633~fatty acid biosynthetic process	TR60137|c0_g1	0.166522	0.903437	NC	0.625235	0.206244	NC	0.480057	0.354069	NC	0.782091	0.0750928	NC	0.158869	0.820895	NC	1.22471	0.00392825	UP	0.448121	0.566525	NC	1.01858	0.0166392	UP	-0.20716	0.926568	NC	1.12651	0.00703568	UP	0.0983584	0.938093	NC	1.37892	0.000738457	UP	0.292608	0.640749	NC	PREDICTED: N-alpha-acetyltransferase 35, NatC auxiliary subunit [Prunus mume]
GO:0006633~fatty acid biosynthetic process	TR60137|c0_g2	-0.440995	0.693627	NC	0.905028	0.108261	NC	1.36808	0.0108953	UP	0.451884	0.478959	NC	-0.450112	0.542158	NC	1.6545	0.0010392	UP	1.20766	0.0707771	UP	1.30471	0.00965985	UP	-0.349267	0.847519	NC	0.560475	0.285854	NC	-0.757243	0.303565	NC	1.43381	0.00226332	UP	0.908788	0.119696	NC	PREDICTED: N-alpha-acetyltransferase 35, NatC auxiliary subunit [Prunus mume]
GO:0006633~fatty acid biosynthetic process	TR60396|c0_g1	-3.81487	2.18e-11	DOWN	-1.62457	0.000861258	DOWN	2.2112	0.000365192	NC	-0.903549	0.0664183	NC	0.721009	0.247508	NC	-0.420016	0.426118	NC	0.488856	0.631885	NC	-0.224162	0.681759	NC	0.196366	0.954515	NC	-1.52191	0.00114451	DOWN	-1.30858	0.0278326	NC	-0.396751	0.391768	NC	1.16306	0.0399749	UP	hypothetical protein PRUPE_ppa006843mg [Prunus persica]
GO:0006633~fatty acid biosynthetic process	TR61099|c1_g1	0.979673	0.239667	NC	-1.12001	0.124903	NC	-2.07998	0.000705915	DOWN	-1.8456	0.0203174	NC	0	1	NC	-5.99667	0.00017643	DOWN	0	1	NC	-6.10178	7.98e-05	DOWN	0	1	NC	-3.01202	0.000589446	NC	0	1	NC	-6.42016	4.63e-07	DOWN	0	1	NC	fatty acyl-ACP thioesterase B [Prunus sibirica]
GO:0006633~fatty acid biosynthetic process	TR61099|c1_g16	-0.129107	0.990657	NC	-2.06204	0.005282	NC	-1.91212	0.0125295	NC	-4.18652	4e-05	NC	0	1	NC	-2.90647	0.00380688	NC	0	1	NC	-3.22947	0.000649636	NC	0	1	NC	-3.81574	5.94e-06	NC	0	1	NC	-3.45702	1.01e-05	DOWN	0	1	NC	fatty acyl-ACP thioesterase B [Prunus sibirica]
GO:0006633~fatty acid biosynthetic process	TR61099|c1_g17	0.524379	0.600967	NC	-0.785885	0.223112	NC	-1.29046	0.0216743	DOWN	-3.51504	7.37e-06	NC	-2.73219	0.00430293	NC	-3.6083	3.69e-05	NC	0	1	NC	-3.00591	6.39e-05	DOWN	0	1	NC	-3.31703	1.82e-06	NC	0	1	NC	-3.02422	4.58e-06	NC	0	1	NC	fatty acyl-ACP thioesterase B [Prunus sibirica]
GO:0006633~fatty acid biosynthetic process	TR61099|c1_g2	0.563797	0.435312	NC	-0.59549	0.229298	NC	-1.13808	0.0117278	DOWN	-1.03095	0.0166201	DOWN	-0.434768	0.435398	NC	-1.63987	0.000118855	DOWN	-0.603002	0.394188	NC	-1.86765	1.06e-05	DOWN	-0.227558	0.919366	NC	-1.45364	0.000467042	DOWN	0.40337	0.575028	NC	-1.99626	1.5e-06	DOWN	-0.512993	0.367419	NC	fatty acyl-ACP thioesterase B [Prunus sibirica]
GO:0006633~fatty acid biosynthetic process	TR61148|c0_g1	0.22344	0.916452	NC	0.6911	0.284638	NC	0.489631	0.470865	NC	2.09626	3.83e-05	UP	1.40994	0.00880289	UP	2.59891	2.06e-07	UP	0.510979	0.552454	NC	2.49035	4.77e-07	UP	-0.109422	1	NC	2.05979	2.18e-05	UP	-0.443923	0.56838	NC	1.73381	0.000325374	UP	-0.280311	0.69802	NC	PREDICTED: pyruvate kinase isozyme G, chloroplastic isoform X2 [Prunus mume]
GO:0006633~fatty acid biosynthetic process	TR61148|c0_g2	0.350542	0.74067	NC	0.924119	0.0662365	NC	0.595188	0.260227	NC	1.70999	0.000153381	UP	0.78976	0.13123	NC	2.08558	3.01e-06	UP	0.383619	0.666851	NC	2.11861	1.82e-06	UP	0.032905	1	NC	1.86843	2.01e-05	UP	-0.262214	0.756579	NC	1.99458	3.69e-06	UP	0.165221	0.828245	NC	hypothetical protein PRUPE_ppa004974mg [Prunus persica]
GO:0006633~fatty acid biosynthetic process	TR61179|c3_g13	-0.148621	0.95867	NC	-1.01095	0.113125	NC	-0.840099	0.21086	NC	-0.731789	0.24974	NC	0.278534	0.768609	NC	-0.496199	0.458678	NC	0.237943	0.958791	NC	-2.64398	0.00043718	DOWN	-2.11334	0.0846873	DOWN	-3.00907	9.14e-06	DOWN	0	1	NC	-4.0945	2.71e-08	NC	0	1	NC	PREDICTED: acyl carrier protein 1, chloroplastic [Prunus mume]
GO:0006633~fatty acid biosynthetic process	TR61179|c3_g15	-0.722889	0.498781	NC	-2.62019	0.000239472	NC	-1.8775	0.0245371	NC	-1.9677	0.0119854	DOWN	0	1	NC	-1.31288	0.0943013	NC	0	1	NC	-2.40974	0.0030567	DOWN	0	1	NC	-2.74551	0.00017132	NC	0	1	NC	-3.15883	3.18e-05	NC	0	1	NC	PREDICTED: acyl carrier protein 1, chloroplastic [Prunus mume]
GO:0006633~fatty acid biosynthetic process	TR61179|c3_g19	-1.18019	0.207346	NC	-1.33196	0.0493535	DOWN	0	1	NC	-1.18014	0.0962979	NC	0	1	NC	-1.69772	0.0390926	NC	0	1	NC	-1.55466	0.0470202	NC	0	1	NC	-1.43573	0.0242759	DOWN	0	1	NC	-2.14873	0.00194968	DOWN	0	1	NC	PREDICTED: acyl carrier protein 1, chloroplastic [Prunus mume]
GO:0006633~fatty acid biosynthetic process	TR61639|c0_g2	-0.906152	0.529561	NC	0.738985	0.356498	NC	1.66309	0.0289962	NC	2.83258	2.17e-07	UP	2.09615	0.000162687	UP	1.85977	0.0030436	NC	-0.960373	0.226714	NC	1.38919	0.0309776	NC	-0.469936	0.830554	NC	2.44403	6.05e-06	UP	1.03974	0.141209	NC	1.72947	0.00217279	UP	-0.671527	0.29424	NC	hypothetical protein PRUPE_ppa013362mg [Prunus persica]
GO:0006633~fatty acid biosynthetic process	TR63050|c4_g10	0	1	NC	6.67313	1.55e-07	UP	5.7725	1.79e-07	NC	9.21395	1.52e-21	UP	2.9005	1.69e-08	UP	10.6104	8.88e-32	UP	1.55238	0.00297757	UP	10.1589	8.9e-29	UP	-0.557326	0.568246	NC	9.19339	4.49e-22	UP	-1.22047	0.0212526	DOWN	6.92854	5.58e-09	UP	-2.29421	1.02e-05	DOWN	PREDICTED: LOW QUALITY PROTEIN: acyl-[acyl-carrier-protein] desaturase 6, chloroplastic [Prunus mume]
GO:0006633~fatty acid biosynthetic process	TR63050|c4_g11	0	1	NC	5.8114	4.69e-19	NC	6.70733	9.47e-21	NC	7.22944	8.38e-30	NC	1.44949	0.00235636	UP	7.29733	5.85e-30	NC	0.0895465	0.966928	NC	5.97803	8.2e-20	NC	-1.33086	0.0242896	DOWN	5.8976	1.5e-19	NC	-0.113188	0.939672	NC	3.46619	6.3e-06	NC	-2.39818	3.43e-06	DOWN	PREDICTED: LOW QUALITY PROTEIN: acyl-[acyl-carrier-protein] desaturase 6, chloroplastic [Prunus mume]
GO:0006633~fatty acid biosynthetic process	TR63050|c4_g13	0	1	NC	5.20804	0.00341345	NC	5.21547	0.00359336	NC	8.46871	2.34e-16	NC	3.607	2.65e-09	NC	7.34513	6.42e-09	NC	-0.965121	0.175967	NC	7.30277	1.3e-09	UP	-0.14804	1	NC	7.76648	9.96e-13	NC	0.209459	0.877325	NC	6.46885	4.63e-07	UP	-1.32087	0.0340544	NC	PREDICTED: LOW QUALITY PROTEIN: acyl-[acyl-carrier-protein] desaturase 6, chloroplastic [Prunus mume]
GO:0006633~fatty acid biosynthetic process	TR63050|c4_g14	0	1	NC	10.9988	5.5e-36	UP	9.13698	1.32e-34	NC	12.2487	1.97e-46	UP	1.61494	0.000397863	UP	12.9869	3.61e-52	UP	0.895169	0.119186	NC	12.1114	3.47e-45	UP	-0.982642	0.110364	NC	10.8972	1.65e-35	UP	-1.46285	0.00238045	DOWN	8.68533	8.28e-19	UP	-2.25192	1.5e-06	DOWN	hypothetical protein PRUPE_ppa023265mg, partial [Prunus persica]
GO:0006633~fatty acid biosynthetic process	TR63050|c4_g15	0	1	NC	6.31031	3.97e-06	NC	6.32013	3.11e-06	NC	8.69618	6.37e-18	UP	2.75171	3.64e-07	NC	9.4708	1.03e-22	UP	0.929206	0.153801	NC	8.54102	1.11e-16	UP	-1.03659	0.150145	NC	7.06083	2.94e-09	UP	-1.729	0.0028859	DOWN	6.07386	1.02e-05	UP	-1.02601	0.15443	NC	PREDICTED: LOW QUALITY PROTEIN: acyl-[acyl-carrier-protein] desaturase 6, chloroplastic [Prunus mume]
GO:0006633~fatty acid biosynthetic process	TR63050|c4_g18	0	1	NC	11.0524	1.97e-36	UP	11.0638	1.85e-36	UP	12.5987	1.82e-49	UP	1.91691	1.94e-05	UP	13.2575	1.56e-54	UP	0.815786	0.16897	NC	12.2437	2.46e-46	UP	-1.12171	0.050885	DOWN	11.1064	2.91e-37	UP	-1.38618	0.00432301	DOWN	8.58018	4.29e-18	UP	-2.56227	4.55e-08	DOWN	PREDICTED: LOW QUALITY PROTEIN: acyl-[acyl-carrier-protein] desaturase 6, chloroplastic [Prunus mume]
GO:0006633~fatty acid biosynthetic process	TR63050|c4_g2	0	1	NC	9.57769	9.43e-25	UP	8.67891	8.43e-25	NC	11.7502	4.03e-42	UP	2.5385	1.83e-08	UP	12.1253	1.16e-44	UP	0.530497	0.457083	NC	11.6848	1.6e-41	UP	-0.548265	0.555846	NC	10.7908	1.25e-34	UP	-1.14717	0.0247565	DOWN	8.87441	4.49e-20	UP	-1.94415	3.84e-05	DOWN	PREDICTED: LOW QUALITY PROTEIN: acyl-[acyl-carrier-protein] desaturase 6, chloroplastic [Prunus mume]
GO:0006633~fatty acid biosynthetic process	TR63050|c4_g20	0	1	NC	8.97303	2.21e-20	UP	8.98453	2.16e-20	UP	9.4836	1.52e-23	NC	0.886783	0.0958675	NC	10.1264	7.36e-28	UP	0.800882	0.221099	NC	9.60474	2.12e-24	UP	-0.627949	0.492642	NC	8.47619	4.55e-17	UP	-1.38265	0.00934888	DOWN	6.69719	5.56e-08	UP	-1.81371	0.00111592	DOWN	PREDICTED: LOW QUALITY PROTEIN: acyl-[acyl-carrier-protein] desaturase 6, chloroplastic [Prunus mume]
GO:0006633~fatty acid biosynthetic process	TR63050|c4_g22	0	1	NC	5.92763	4.22e-05	NC	5.93886	4.72e-05	NC	7.34623	6.81e-10	UP	1.78058	0.00759152	NC	7.85739	1.03e-11	UP	0.662899	0.475298	NC	8.00872	2.17e-13	UP	0.0431409	1	NC	6.92952	1.02e-08	UP	-1.33201	0.0499442	DOWN	6.18689	3.07e-06	UP	-0.770803	0.312848	NC	PREDICTED: LOW QUALITY PROTEIN: acyl-[acyl-carrier-protein] desaturase 6, chloroplastic [Prunus mume]
[truncated: 193 more rows]
