# Supplementary material for: Dynamic transcriptome analysis identifies genes related to fatty acid biosynthesis in the seeds of Prunus pedunculata Pall
Source: BMC Plant Biol. 2021 Mar 24;21:152. doi: 10.1186/s12870-021-02921-x (PMC7992973; doi:10.1186/s12870-021-02921-x)
Supplement: Supplementary file 4 — Additional file 4. Differentially expressed genes related to lipid biosynthesis in the developing seeds of P. pedunculata. [file 12870_2021_2921_MOESM4_ESM.xlsx]

## Sheet: lipid_biosynthesis.DEG
Additional file 4. Differentially expressed genes related to lipid biosynthesis in the developing seeds of P. pedunculata.
Pathway	GeneID	18DAF_vs_10DAF(logFC)	18DAF_vs_10DAF(FDR)	18DAF_vs_10DAF(Regulation)	24DAF_vs_10DAF(logFC)	24DAF_vs_10DAF(FDR)	24DAF_vs_10DAF(Regulation)	24DAF_vs_18DAF(logFC)	24DAF_vs_18DAF(FDR)	24DAF_vs_18DAF(Regulation)	31DAF_vs_10DAF(logFC)	31DAF_vs_10DAF(FDR)	31DAF_vs_10DAF(Regulation)	31DAF_vs_24DAF(logFC)	31DAF_vs_24DAF(FDR)	31DAF_vs_24DAF(Regulation)	39DAF_vs_10DAF(logFC)	39DAF_vs_10DAF(FDR)	39DAF_vs_10DAF(Regulation)	39DAF_vs_31DAF(logFC)	39DAF_vs_31DAF(FDR)	39DAF_vs_31DAF(Regulation)	45DAF_vs_10DAF(logFC)	45DAF_vs_10DAF(FDR)	45DAF_vs_10DAF(Regulation)	45DAF_vs_39DAF(logFC)	45DAF_vs_39DAF(FDR)	45DAF_vs_39DAF(Regulation)	59DAF_vs_10DAF(logFC)	59DAF_vs_10DAF(FDR)	59DAF_vs_10DAF(Regulation)	59DAF_vs_45DAF(logFC)	59DAF_vs_45DAF(FDR)	59DAF_vs_45DAF(Regulation)	73DAF_vs_10DAF(logFC)	73DAF_vs_10DAF(FDR)	73DAF_vs_10DAF(Regulation)	73DAF_vs_59DAF(logFC)	73DAF_vs_59DAF(FDR)	73DAF_vs_59DAF(Regulation)	Description
GO:0008654~phospholipid biosynthetic process	TR25149|c0_g1	1.41354	0.0336178	UP	0.590493	0.41177	NC	-0.804064	0.157203	NC	1.89898	0.000257416	UP	1.3085	0.0210253	UP	0.392603	0.621948	NC	-1.49418	0.0443521	DOWN	1.48142	0.00603249	UP	1.08303	0.270123	NC	1.13008	0.0355444	UP	-0.361006	0.701534	NC	-1.16703	0.073256	NC	-2.25843	0.000562023	DOWN	hypothetical protein POPTR_0007s05810g [Populus trichocarpa]
GO:0046467~membrane lipid biosynthetic process	TR57293|c0_g1	-1.07636	0.446232	NC	-0.95674	0.339608	NC	0	1	NC	-2.06095	0.0539796	NC	0	1	NC	-1.65431	0.156408	NC	0	1	NC	-1.40291	0.143454	NC	0	1	NC	-1.8051	0.0355472	DOWN	0	1	NC	-1.98133	0.023126	NC	0	1	NC	ABC1 domain-containing protein
GO:0008654~phospholipid biosynthetic process	TR55558|c2_g1	0.82216	0.171621	NC	0.85601	0.064569	NC	0.0544031	0.946922	NC	-0.210539	0.663796	NC	-1.0667	0.0227158	DOWN	-1.46457	0.000410495	DOWN	-1.24697	0.0146206	DOWN	-0.839532	0.0455119	NC	0.625975	0.44158	NC	-1.55554	0.000149365	DOWN	-0.727547	0.194433	NC	-2.50202	1.53e-09	DOWN	-0.915073	0.0629788	NC	Inositol-3-phosphate synthase
GO:0046474~glycerophospholipid biosynthetic process	TR52415|c0_g1	0.728021	0.26218	NC	-0.638527	0.202402	NC	-1.3455	0.00283999	DOWN	-0.629469	0.167797	NC	0.00880561	1	NC	-0.948495	0.0329454	NC	-0.313426	0.766347	NC	-1.03249	0.0183686	DOWN	-0.0839601	1	NC	-0.235463	0.616251	NC	0.78547	0.187236	NC	-0.696857	0.0975262	NC	-0.426442	0.476254	NC	hypothetical protein PRUPE_ppa007257mg [Prunus persica]
GO:0008610~lipid biosynthetic process	TR55764|c1_g3	-0.125697	0.937725	NC	0.119069	0.85814	NC	0.266287	0.639855	NC	-0.272461	0.571529	NC	-0.391791	0.487614	NC	-1.15278	0.00719196	DOWN	-0.875004	0.145441	NC	-0.859578	0.044787	NC	0.292686	0.859916	NC	-1.30128	0.00184585	DOWN	-0.452654	0.509832	NC	-1.52772	0.000202116	DOWN	-0.185605	0.799991	NC	hypothetical protein PRUPE_ppa007403mg [Prunus persica]
GO:0008610~lipid biosynthetic process	TR67668|c4_g8	-0.693308	0.36115	NC	-0.217418	0.738034	NC	0.497506	0.404858	NC	0.787756	0.0923626	NC	1.00792	0.053007	UP	1.34016	0.00290971	UP	0.558293	0.476206	NC	1.26177	0.00469988	UP	-0.0787429	1	NC	0.646623	0.158736	NC	-0.625284	0.342863	NC	0.635342	0.151202	NC	0.0284084	0.992211	NC	hypothetical protein PRUPE_ppa007806mg [Prunus persica]
GO:0008654~phospholipid biosynthetic process	TR58461|c1_g7	0.268222	0.812456	NC	0.601869	0.240793	NC	0.35523	0.529974	NC	1.01817	0.0221287	UP	0.419307	0.469652	NC	1.29622	0.00278987	UP	0.283674	0.782806	NC	1.50329	0.000456614	UP	0.206172	0.931065	NC	1.40133	0.000928046	UP	-0.112803	0.925269	NC	1.69742	4.53e-05	UP	0.339598	0.582328	NC	hypothetical protein PRUPE_ppa008940mg [Prunus persica]
GO:0008654~phospholipid biosynthetic process	TR44807|c0_g1	-0.618862	0.38829	NC	0.273923	0.638541	NC	0.915407	0.0547953	NC	0.292481	0.551733	NC	0.0210252	1	NC	-0.123665	0.818514	NC	-0.409728	0.642629	NC	-0.333414	0.480202	NC	-0.209484	0.931623	NC	-0.752489	0.0835674	NC	-0.429535	0.553326	NC	-2.43478	3.21e-08	DOWN	-1.64711	0.000986967	DOWN	Phosphatidyl-N-methylethanolamine N-methyltransferase
GO:0045017~glycerolipid biosynthetic process	TR59197|c2_g16	0	1	NC	0	1	NC	0	1	NC	7.08485	1.04e-08	NC	5.47344	2.87e-08	NC	7.54711	3.29e-10	NC	0.617258	0.547978	NC	8.82532	1.14e-18	UP	1.17054	0.123737	NC	10.6818	1e-33	UP	1.59682	0.00141955	UP	10.2957	8.27e-31	UP	-0.429949	0.467388	NC	Diacylglycerol O-acyltransferase
GO:0008610~lipid biosynthetic process	TR64742|c1_g8	0.138909	0.945445	NC	0.505951	0.362115	NC	0.387237	0.502267	NC	-0.874982	0.089059	NC	-1.38091	0.0105922	DOWN	-2.25776	9.24e-05	DOWN	-1.37002	0.109627	NC	-2.29248	2.69e-05	DOWN	0	1	NC	-4.83727	3.25e-13	NC	0	1	NC	-8.61823	2.01e-18	DOWN	0	1	NC	hypothetical protein PRUPE_ppa018863mg, partial [Prunus persica]
GO:0046890~regulation of lipid biosynthetic process	TR64193|c0_g4	0	1	NC	7.87629	2.12e-13	NC	6.01593	4.12e-12	NC	9.38925	7.04e-23	UP	1.88108	0.000174578	UP	9.73741	9.45e-25	UP	0.504311	0.53232	NC	10.9877	1.33e-35	UP	1.14238	0.060137	UP	9.94962	7.57e-28	UP	-1.29094	0.0102224	DOWN	6.971	4.07e-09	NC	-3.02648	1.76e-09	DOWN	TF-B3 domain-containing protein
GO:0008654~phospholipid biosynthetic process	TR52171|c0_g15	0.486342	0.613217	NC	-0.917818	0.115344	NC	-1.38356	0.00852345	DOWN	-2.01805	0.000826044	DOWN	-1.10235	0.162642	NC	-1.65468	0.00728158	DOWN	0	1	NC	-2.9715	8.28e-06	DOWN	0	1	NC	-1.05835	0.0445211	DOWN	1.89596	0.047763	UP	-1.57696	0.00198751	DOWN	-0.479864	0.595604	NC	PREDICTED: CDP-diacylglycerol--glycerol-3-phosphate 3-phosphatidyltransferase 2 [Prunus mume]
GO:0008654~phospholipid biosynthetic process	TR58544|c0_g20	0.357884	0.692167	NC	-0.947851	0.0417327	NC	-1.28384	0.00418228	DOWN	-0.651885	0.144062	NC	0.298536	0.623698	NC	-0.584897	0.187001	NC	0.0731629	0.984565	NC	0.021081	0.981466	NC	0.605443	0.495184	NC	0.800682	0.0564768	NC	0.768945	0.171478	NC	0.236443	0.587252	NC	-0.527273	0.337469	NC	PREDICTED: choline/ethanolaminephosphotransferase 1-like [Prunus mume]
GO:0008654~phospholipid biosynthetic process	TR29002|c0_g1	0.959368	0.205936	NC	-0.287316	0.740052	NC	-1.22541	0.0281452	DOWN	0.207228	0.78813	NC	0.491889	0.568971	NC	-1.69384	0.0314312	DOWN	-1.87954	0.075051	DOWN	-0.569598	0.396817	NC	0	1	NC	-1.94156	0.00332661	DOWN	0	1	NC	-3.35547	3.69e-06	NC	0	1	NC	PREDICTED: inositol-3-phosphate synthase [Prunus mume]
GO:0008654~phospholipid biosynthetic process	TR55558|c2_g2	0.851992	0.151566	NC	1.08229	0.0157824	UP	0.251216	0.657376	NC	0.0337989	0.958892	NC	-1.0483	0.0255961	DOWN	-1.17832	0.00454937	DOWN	-1.20533	0.0191245	DOWN	-0.7213	0.0882463	NC	0.457735	0.660098	NC	-1.3746	0.000801755	DOWN	-0.664928	0.250041	NC	-2.55617	7.11e-10	DOWN	-1.14955	0.0153324	DOWN	PREDICTED: inositol-3-phosphate synthase [Prunus mume]
GO:0008654~phospholipid biosynthetic process	TR56399|c0_g15	0	1	NC	0	1	NC	0	1	NC	0	1	NC	0	1	NC	0	1	NC	0	1	NC	0	1	NC	0	1	NC	0	1	NC	0	1	NC	6.61272	1.11e-07	UP	3.22492	0.000357052	NC	PREDICTED: LOW QUALITY PROTEIN: probable zinc metalloprotease EGY2, chloroplastic [Prunus mume]
GO:0008654~phospholipid biosynthetic process	TR56399|c0_g4	0	1	NC	0	1	NC	0	1	NC	0	1	NC	0	1	NC	0	1	NC	0	1	NC	0	1	NC	0	1	NC	0	1	NC	0	1	NC	6.58705	1.57e-07	UP	2.29057	0.00609414	NC	PREDICTED: LOW QUALITY PROTEIN: probable zinc metalloprotease EGY2, chloroplastic [Prunus mume]
GO:0008654~phospholipid biosynthetic process	TR56399|c0_g5	0	1	NC	0	1	NC	0	1	NC	0	1	NC	0	1	NC	0	1	NC	0	1	NC	0	1	NC	0	1	NC	3.15641	8.81e-06	UP	1.67608	0.0632806	UP	5.08079	7.18e-17	UP	1.95845	0.0002207	UP	PREDICTED: LOW QUALITY PROTEIN: probable zinc metalloprotease EGY2, chloroplastic [Prunus mume]
GO:0045017~glycerolipid biosynthetic process	TR59197|c2_g1	0	1	NC	0	1	NC	0	1	NC	0	1	NC	0	1	NC	0	1	NC	0	1	NC	0	1	NC	0	1	NC	5.7819	0.000108505	UP	3.17522	0.0444171	NC	0	1	NC	-1.65274	0.15443	NC	PREDICTED: O-acyltransferase WSD1-like [Prunus mume]
GO:0045017~glycerolipid biosynthetic process	TR59197|c2_g10	0	1	NC	0	1	NC	0	1	NC	0	1	NC	0	1	NC	0	1	NC	0	1	NC	0	1	NC	0	1	NC	6.569	2.97e-07	UP	2.23628	0.02352	NC	0	1	NC	-1.73005	0.0310253	DOWN	PREDICTED: O-acyltransferase WSD1-like [Prunus mume]
GO:0045017~glycerolipid biosynthetic process	TR59197|c2_g17	0	1	NC	0	1	NC	0	1	NC	0	1	NC	0	1	NC	0	1	NC	0	1	NC	0	1	NC	0	1	NC	6.66387	1.47e-07	UP	1.55571	0.103742	NC	0	1	NC	-1.01693	0.235509	NC	PREDICTED: O-acyltransferase WSD1-like [Prunus mume]
GO:0045017~glycerolipid biosynthetic process	TR59197|c2_g18	0	1	NC	0	1	NC	0	1	NC	9.7843	7.07e-26	UP	7.43245	2.37e-25	NC	9.33367	1.18e-21	UP	-0.291208	0.791376	NC	10.7692	8.73e-34	UP	1.32929	0.0215344	UP	12.2493	5.97e-47	UP	1.22442	0.0143026	UP	12.0367	2.89e-45	UP	-0.26417	0.680628	NC	PREDICTED: O-acyltransferase WSD1-like [Prunus mume]
GO:0045017~glycerolipid biosynthetic process	TR59197|c2_g2	0	1	NC	0	1	NC	0	1	NC	0	1	NC	0	1	NC	0	1	NC	0	1	NC	0	1	NC	0	1	NC	5.91738	4.61e-05	UP	1.27798	0.389011	NC	0	1	NC	-0.825372	0.437035	NC	PREDICTED: O-acyltransferase WSD1-like [Prunus mume]
GO:0045017~glycerolipid biosynthetic process	TR59197|c2_g3	0	1	NC	0	1	NC	0	1	NC	6.19892	2.73e-05	UP	6.20272	8.37e-05	UP	0	1	NC	0.0524656	1	NC	8.02603	1.74e-13	UP	1.8154	0.0254692	UP	9.3668	2.24e-23	UP	1.08373	0.0647702	UP	9.25868	7.76e-23	UP	-0.153434	0.853201	NC	PREDICTED: O-acyltransferase WSD1-like [Prunus mume]
GO:0045017~glycerolipid biosynthetic process	TR59197|c2_g4	0	1	NC	0	1	NC	0	1	NC	8.55329	5.55e-29	NC	6.67501	6.4e-26	UP	8.59718	9.06e-28	NC	0.101944	0.960781	NC	9.99032	1.26e-40	NC	1.35727	0.0143501	UP	11.2895	7.77e-54	NC	1.21091	0.0146509	UP	11.1657	2.4e-53	NC	-0.116214	0.882384	NC	PREDICTED: O-acyltransferase WSD1-like [Prunus mume]
GO:0045017~glycerolipid biosynthetic process	TR59197|c2_g6	0	1	NC	0	1	NC	0	1	NC	0	1	NC	0	1	NC	0	1	NC	0	1	NC	0	1	NC	0	1	NC	6.72998	1.03e-07	NC	0.658038	0.590373	NC	6.35369	9.75e-07	UP	-0.426384	0.676951	NC	PREDICTED: O-acyltransferase WSD1-like [Prunus mume]
GO:0045017~glycerolipid biosynthetic process	TR59197|c2_g7	0	1	NC	0	1	NC	0	1	NC	9.96804	2.56e-27	UP	5.68364	8.33e-22	UP	9.72322	1.13e-24	UP	-0.0848033	0.977732	NC	11.329	1.69e-38	UP	1.49986	0.00550378	UP	12.8724	2.47e-52	UP	1.28624	0.00882791	UP	12.6277	2.46e-50	UP	-0.291405	0.640343	NC	PREDICTED: O-acyltransferase WSD1-like [Prunus mume]
GO:0045017~glycerolipid biosynthetic process	TR59197|c2_g9	0	1	NC	0	1	NC	0	1	NC	0	1	NC	0	1	NC	0	1	NC	0	1	NC	6.40917	6.7e-06	UP	1.71419	0.26593	NC	8.62821	4.18e-18	UP	1.96213	0.00109792	UP	8.30053	2.68e-16	UP	-0.377004	0.59379	NC	PREDICTED: O-acyltransferase WSD1-like [Prunus mume]
GO:0045017~glycerolipid biosynthetic process	TR61949|c0_g2	-0.282704	0.779921	NC	-12.1236	2.61e-45	DOWN	-11.8282	8.35e-43	DOWN	-8.67423	4.96e-37	NC	0	1	NC	-9.1044	2.19e-34	NC	0	1	NC	-11.7132	2.61e-38	DOWN	0	1	NC	-11.9572	4.59e-43	DOWN	0	1	NC	-10.0962	1.04e-42	NC	0	1	NC	PREDICTED: O-acyltransferase WSD1-like [Prunus mume]
GO:0045017~glycerolipid biosynthetic process	TR64229|c1_g4	-0.529051	0.668856	NC	0.36459	0.63388	NC	0.914311	0.153678	NC	0.939173	0.0974731	NC	0.579048	0.422805	NC	2.95619	2.01e-09	NC	2.02065	0.000300247	NC	4.6442	2.36e-21	UP	1.68508	0.00144144	UP	5.19037	4.66e-26	UP	0.537461	0.39876	NC	5.68095	3.02e-30	UP	0.536488	0.329534	NC	PREDICTED: O-acyltransferase WSD1-like [Prunus mume]
GO:0008654~phospholipid biosynthetic process	TR56399|c0_g12	-0.624861	0.605543	NC	-0.631537	0.413217	NC	0.0144238	1	NC	-0.258433	0.766744	NC	0.372881	0.723055	NC	0.865804	0.164885	NC	1.12209	0.265798	NC	0.790561	0.194264	NC	-0.0766813	1	NC	1.61879	0.00139547	NC	0.816816	0.270515	NC	4.70658	4.36e-22	UP	3.12672	3.85e-11	UP	PREDICTED: probable zinc metalloprotease EGY2, chloroplastic [Malus domestica]
GO:0008610~lipid biosynthetic process	TR60287|c0_g2	0.192398	0.873142	NC	-1.11924	0.0124658	DOWN	-1.29087	0.00355238	DOWN	-1.23913	0.0033249	DOWN	-0.119195	0.871492	NC	-1.57165	0.000165675	DOWN	-0.325478	0.716467	NC	-1.78883	1.72e-05	DOWN	-0.216681	0.91822	NC	-1.29028	0.00171755	DOWN	0.488043	0.454094	NC	-3.08035	4.21e-13	DOWN	-1.76102	0.000114185	DOWN	PREDICTED: squalene synthase-like [Prunus mume]
GO:0008654~phospholipid biosynthetic process	TR66083|c0_g1	1.5938	0.0083958	UP	0.111462	0.952979	NC	-1.46285	0.00576384	DOWN	0.739778	0.205436	NC	0.625665	0.386897	NC	-0.767316	0.338274	NC	-1.4912	0.109913	NC	0.923376	0.111165	NC	1.67896	0.0998103	UP	-0.342325	0.631999	NC	-1.27481	0.074178	DOWN	-1.14927	0.0550073	DOWN	-0.771135	0.393258	NC	putative myo-inositol 1-phosphate synthase [Arabidopsis thaliana]
