# Supplementary material for: Dynamic transcriptome analysis identifies genes related to fatty acid biosynthesis in the seeds of Prunus pedunculata Pall
Source: BMC Plant Biol. 2021 Mar 24;21:152. doi: 10.1186/s12870-021-02921-x (PMC7992973; doi:10.1186/s12870-021-02921-x)
Supplement: Supplementary file 5 — Additional file 5. Differentially expressed genes related to oilbody in the developing seeds of P. pedunculata. [file 12870_2021_2921_MOESM5_ESM.xlsx]

## Sheet: oil_body.DEG
Additional file 5. Differentially expressed genes related to oilbody in the developing seeds of P. pedunculata.
Pathway	GeneID	18DAF_vs_10DAF(logFC)	18DAF_vs_10DAF(FDR)	18DAF_vs_10DAF(Regulation)	24DAF_vs_10DAF(logFC)	24DAF_vs_10DAF(FDR)	24DAF_vs_10DAF(Regulation)	24DAF_vs_18DAF(logFC)	24DAF_vs_18DAF(FDR)	24DAF_vs_18DAF(Regulation)	31DAF_vs_10DAF(logFC)	31DAF_vs_10DAF(FDR)	31DAF_vs_10DAF(Regulation)	31DAF_vs_24DAF(logFC)	31DAF_vs_24DAF(FDR)	31DAF_vs_24DAF(Regulation)	39DAF_vs_10DAF(logFC)	39DAF_vs_10DAF(FDR)	39DAF_vs_10DAF(Regulation)	39DAF_vs_31DAF(logFC)	39DAF_vs_31DAF(FDR)	39DAF_vs_31DAF(Regulation)	45DAF_vs_10DAF(logFC)	45DAF_vs_10DAF(FDR)	45DAF_vs_10DAF(Regulation)	45DAF_vs_39DAF(logFC)	45DAF_vs_39DAF(FDR)	45DAF_vs_39DAF(Regulation)	59DAF_vs_10DAF(logFC)	59DAF_vs_10DAF(FDR)	59DAF_vs_10DAF(Regulation)	59DAF_vs_45DAF(logFC)	59DAF_vs_45DAF(FDR)	59DAF_vs_45DAF(Regulation)	73DAF_vs_10DAF(logFC)	73DAF_vs_10DAF(FDR)	73DAF_vs_10DAF(Regulation)	73DAF_vs_59DAF(logFC)	73DAF_vs_59DAF(FDR)	73DAF_vs_59DAF(Regulation)	Description
GO:0010344~seed oilbody biogenesis	TR55459|c16_g7	0	1	NC	6.04236	2.25e-12	NC	6.05725	2.19e-12	NC	11.4354	1.96e-53	NC	5.50227	3.27e-29	UP	11.9076	5.22e-56	NC	0.527365	0.454076	NC	12.5795	4.11e-63	NC	0.634111	0.433786	NC	12.596	3.27e-65	NC	-0.0674486	0.967526	NC	12.127	1.24e-61	NC	-0.443784	0.431576	NC	oleosin 18.2 kDa-like [Prunus mume]
GO:0010344~seed oilbody biogenesis	TR62725|c7_g29	0	1	NC	0	1	NC	0	1	NC	0	1	NC	0	1	NC	0	1	NC	0	1	NC	6.742	3.32e-07	UP	1.19664	0.374974	NC	8.56172	1.24e-17	UP	1.56365	0.0137996	UP	7.25373	2.09e-10	UP	-1.34084	0.0180264	DOWN	oleosin 16.4 kDa-like [Prunus mume]
GO:0010344~seed oilbody biogenesis	TR62725|c7_g32	0	1	NC	0	1	NC	0	1	NC	8.41744	4.75e-16	UP	4.01035	1.48e-10	UP	9.17848	1.65e-20	UP	0.91629	0.182311	NC	10.5461	6.36e-32	UP	1.2598	0.0362887	UP	11.2681	1.32e-38	UP	0.46825	0.49156	NC	10.9578	3.37e-36	UP	-0.340138	0.579534	NC	oleosin 16.4 kDa-like [Prunus mume]
GO:0010344~seed oilbody biogenesis	TR62725|c7_g42	0	1	NC	0	1	NC	0	1	NC	7.45795	2.18e-10	UP	3.66267	9.16e-07	NC	7.16581	2.32e-08	UP	-0.137033	0.966587	NC	8.99426	7.04e-20	UP	1.71794	0.00876878	UP	9.7012	7.1e-26	UP	0.45129	0.54057	NC	9.14434	5e-22	UP	-0.587338	0.307069	NC	oleosin 16.4 kDa-like [Prunus mume]
GO:0010344~seed oilbody biogenesis	TR64906|c6_g1	0	1	NC	0	1	NC	0	1	NC	6.22784	1.07e-12	NC	2.73995	1.14e-05	NC	6.99043	7.18e-16	NC	0.820386	0.283898	NC	5.93187	1.01e-10	NC	-1.09042	0.177944	NC	7.37109	1.25e-21	NC	1.34961	0.0194436	UP	4.92538	4.21e-07	NC	-2.4209	4.24e-06	DOWN	B3 domain-containing transcription factor LEC2 [Prunus mume]
GO:0010344~seed oilbody biogenesis	TR64906|c6_g12	0.557461	0.606736	NC	5.37779	2.66e-27	UP	4.84394	7.65e-24	UP	6.35368	1.87e-35	UP	0.986173	0.0387484	NC	7.61179	4.09e-46	UP	1.26423	0.0134509	UP	7.99814	9.35e-50	UP	0.384238	0.746322	NC	8.15606	3.65e-51	UP	0.145166	0.882865	NC	5.80517	3.19e-31	UP	-2.3112	2.1e-07	DOWN	B3 domain-containing transcription factor LEC2 [Prunus mume]
GO:0010344~seed oilbody biogenesis	TR64906|c6_g20	0	1	NC	5.47817	1.97e-09	NC	7.36384	1.71e-10	NC	7.65895	4.35e-22	NC	2.29399	6.03e-06	UP	8.28873	2.54e-25	NC	0.688074	0.338496	NC	8.65113	1.87e-29	NC	0.326706	0.834643	NC	9.75582	1.1e-40	NC	1.01564	0.0557785	UP	7.38158	4.93e-21	NC	-2.35705	3.18e-07	DOWN	TF-B3 domain-containing protein
GO:0010344~seed oilbody biogenesis	TR64906|c6_g4	0	1	NC	5.37395	4.02e-12	NC	3.57378	1.7e-08	NC	5.51029	8.52e-13	NC	0.201526	0.816941	NC	7.08142	1.18e-21	NC	1.60589	0.00539981	UP	7.93637	1.13e-29	NC	0.833116	0.267682	NC	7.81439	1.41e-29	NC	-0.17771	0.856548	NC	5.40524	2.67e-12	NC	-2.38524	7.01e-07	DOWN	B3 domain-containing transcription factor LEC2 [Prunus mume]
