# Supplementary material for: Dynamic transcriptome analysis identifies genes related to fatty acid biosynthesis in the seeds of Prunus pedunculata Pall
Source: BMC Plant Biol. 2021 Mar 24;21:152. doi: 10.1186/s12870-021-02921-x (PMC7992973; doi:10.1186/s12870-021-02921-x)
Supplement: Supplementary file 6 — Additional file 6. WGCNA identifies co-expressed genes and their relationship with the oil contents. [file 12870_2021_2921_MOESM6_ESM.xlsx]

## Sheet: table
Additional file 6. WGCNA identifies co-expressed genes and their relationship with the oil contents.
Module	GeneID	10DAF_R1	10DAF_R2	10DAF_R3	18DAF_R1	18DAF_R2	18DAF_R3	24DAF_R1	24DAF_R2	24DAF_R3	31DAF_R1	31DAF_R2	31DAF_R3	39DAF_R1	39DAF_R2	39DAF_R3	45DAF_R1	45DAF_R2	45DAF_R3	59DAF_R1	59DAF_R2	59DAF_R3	73DAF_R1	73DAF_R2	73DAF_R3	Description
blue	TR19491|c0_g1	1.85	1.28	0	1.27	0	1.26	0	0	0	0	0	0.84	2.63	0.85	0	1.61	1.64	0.84	3.81	4.44	3.12	17.23	17.43	10.86	hypothetical protein EUGRSUZ_F01499 [Eucalyptus grandis]
blue	TR25149|c0_g1	9.93	6.43	6.46	18.55	20.41	22.23	6.25	17.77	11.82	21.56	21.07	21.06	3.53	5.99	6.92	14.54	16.52	11.02	9.97	21.59	16.5	3.61	4.58	2.52	hypothetical protein POPTR_0007s05810g [Populus trichocarpa]
blue	TR33055|c0_g1	3.22	2.21	5.85	6.14	6.96	3.32	7.39	4.63	4.15	3.56	5.78	2.75	5.89	4.33	4.36	13.72	5.87	7.04	11.67	5.25	9.63	24.1	24.75	25.54	PREDICTED: probable acyl-activating enzyme 16, chloroplastic [Prunus mume]
blue	TR37879|c0_g1	6.44	3.16	1.91	5.1	5.09	2.84	3.27	4.99	3.18	6.72	8.78	5.94	12.69	11.18	9.18	18.47	10.71	8.5	23.43	22.71	15.54	13.45	21.51	26.8	PREDICTED: acyl-[acyl-carrier-protein] desaturase, chloroplastic-like [Prunus mume]
blue	TR38979|c2_g1	6.76	7.97	7.86	6.18	7.27	6.65	19.51	12.03	14.73	29.62	45.65	39.82	36.74	34.28	31.36	60.48	55.18	55.7	170.11	134.53	143.69	350.29	375.06	382.85	PREDICTED: AP2-like ethylene-responsive transcription factor At2g41710 isoform X2 [Prunus mume]
blue	TR40170|c0_g1	0	0	0	0	0	0	0	0	0	0	0	0	0	0	0	1.14	0	0	0.54	2.61	2.19	12.84	14.97	12.17	hypothetical protein PRUPE_ppa002256mg [Prunus persica]
blue	TR42972|c0_g10	2.03	7.64	3.16	11.68	5.18	10.1	5.66	14.44	14.23	6.11	11.45	11.99	4.23	0	0	8.34	12.85	12.81	4.97	14.24	13.31	21.34	12.34	10.49	PREDICTED: acetyl-CoA acetyltransferase, cytosolic 1 [Prunus mume]
blue	TR42972|c0_g15	7.37	18.22	10.97	10.26	9.2	15.72	7.06	11.45	7.73	16.08	27.69	9.14	2.93	9.86	7.22	8.13	6.99	20.74	24.5	18.09	23.33	31.98	29.86	36.6	PREDICTED: acetyl-CoA acetyltransferase, cytosolic 1 [Prunus mume]
blue	TR42972|c0_g5	16.48	17.54	14.99	23.77	23.98	23.69	20.37	26.98	25.59	19.9	21.05	19.11	10.04	12.01	11.94	18.14	19.13	20.56	22.44	25.53	26.91	56.9	62.14	55.14	PREDICTED: acetyl-CoA acetyltransferase, cytosolic 1 [Prunus mume]
blue	TR42972|c0_g9	4.13	3.35	2.15	7.58	6.35	4.12	4.62	5.26	6.7	4.15	1.98	5.26	1.44	1.38	3.5	4.21	7.3	4.36	0	5.83	3.42	16.92	15.44	16.81	PREDICTED: acetyl-CoA acetyltransferase, cytosolic 1 [Prunus mume]
blue	TR43553|c0_g1	0.99	1.36	0.34	1.71	1.03	2.04	2.12	1.01	1.71	0.81	0.45	2.57	2.74	1.74	2.25	5.5	3.85	5.24	5.21	10.33	2.8	15.91	15.72	10.5	PREDICTED: long chain acyl-CoA synthetase 1-like [Malus domestica]
blue	TR44686|c0_g1	0	0	0	0	0	0	0	0	0	0	0	0	0	0	0	0	0	0	1.6	0	0	14.73	9.92	13.52	hypothetical protein PRUPE_ppa002256mg [Prunus persica]
blue	TR44686|c0_g3	0	0	0	0.54	0	0	0.29	0	0	0	0	0	0.73	0	0	0	0	0	1.28	0.31	2.17	14.42	12.04	9.64	PREDICTED: long chain acyl-CoA synthetase 7, peroxisomal-like [Eucalyptus grandis]
blue	TR45184|c0_g1	2.86	1.26	1.7	3.81	3.38	1.26	1.77	1.66	2.13	1.52	0.57	0.54	0	0	0.56	3.68	1.6	1.64	2.99	4.78	2.01	9.45	7.85	5.83	hypothetical protein PRUPE_ppa005219mg [Prunus persica]
blue	TR45274|c0_g3	2.24	1.73	1.75	1.27	0.87	0.68	3.57	1.42	0.29	0	0.76	0	1.16	0	0.38	1.33	0.85	1.48	15.01	11.86	16.69	8.97	8.58	5.83	PREDICTED: AP2-like ethylene-responsive transcription factor TOE3 isoform X1 [Prunus mume]
blue	TR45274|c0_g5	1.83	2.42	1.9	0.82	1.36	1.08	1.66	1.06	1.08	0	0.35	0.33	1.79	0.35	1.06	3.01	1.68	0.69	20.19	14.12	15.62	11.44	13.59	12.75	PREDICTED: AP2-like ethylene-responsive transcription factor TOE3 isoform X2 [Prunus mume]
blue	TR45658|c0_g10	316.44	310.3	311.91	556.14	526.04	543.25	349.21	434.45	429.63	175.81	157.44	173.59	123.67	169.76	162.01	292.58	241.29	257.66	573.69	592.83	649.7	2086.17	2142.52	2002.43	PREDICTED: ubiquitin-conjugating enzyme E2 28 [Fragaria vesca subsp. vesca]
blue	TR45721|c1_g13	118.87	123.61	122.92	80.95	75.39	77.58	119.81	106.67	104.76	110.81	115.46	96.96	89.09	90.85	86.18	69.32	65.22	66.99	38.54	41.04	43.09	23.75	23.38	23.54	PREDICTED: methylsterol monooxygenase 1-1-like [Prunus mume]
blue	TR46621|c0_g1	0.53	0.36	0	0.74	0.18	0.36	0	0.36	0.36	0	0.92	0.89	1.2	0.47	0.24	1.12	0.45	1.83	2.53	3.61	3.31	8.9	7.84	8.82	hypothetical protein PRUPE_ppa005421mg [Prunus persica]
blue	TR47090|c0_g1	1	0.68	0.35	0.35	0.34	0	0.36	1.35	0.69	0	0.46	0.86	0.46	0.9	0.91	0.85	0.86	0.88	0.81	0.39	0.4	6.91	4.75	5.08	PREDICTED: acetyl-CoA acetyltransferase, cytosolic 1 [Prunus mume]
blue	TR47159|c0_g1	0.34	0.09	0.09	0.18	0.27	0.09	0.44	1.46	1.03	0.79	0.87	0.94	1.03	1.24	0.56	2.15	1.07	1.3	2.82	2.1	3.33	11.94	12.48	18.49	PREDICTED: nuclear transcription factor Y subunit A-1-like [Prunus mume]
blue	TR47743|c1_g1	24.43	28.52	24.4	21.1	22.05	20.36	38.54	35.7	35.97	40.25	56.86	56.09	43.62	53.22	50.1	76.19	61.88	60.21	68.46	69.79	73.32	188.25	198.66	207.24	PREDICTED: serine/threonine-protein kinase SRK2E [Prunus mume]
blue	TR47844|c0_g1	9.59	5.05	4.98	25.55	37.96	28.68	3.16	2.47	2.66	0	8.89	3.56	3.71	0	10.56	19.79	34.22	27.95	11.97	50.63	33.35	8.38	16.06	18.43	PREDICTED: omega-3 fatty acid desaturase, chloroplastic-like [Prunus mume]
blue	TR48179|c1_g1	17.16	16.43	20.01	12.55	10.47	11.26	23.72	29.12	30.29	20.89	19.79	19.81	11.38	22.8	21.47	19.08	39.12	36.24	11.51	24.5	21.27	3.29	4.67	2.95	PREDICTED: transcription factor bHLH68-like isoform X2 [Prunus mume]
blue	TR48186|c0_g1	0.65	0.8	0.41	0.41	0.82	0	2.84	0.79	0.8	0	0.84	0.16	0.88	0	0.17	1.33	0.33	0.5	13.53	8.99	12.44	6.13	6.53	6.92	PREDICTED: AP2-like ethylene-responsive transcription factor TOE3 isoform X2 [Prunus mume]
blue	TR48895|c0_g10	0	0	0	0	0	0	1.2	0	0	0.91	1.03	0	1.03	1.01	0.51	0.95	0.48	0.49	0.45	0.87	0	6.43	3.93	2.86	PREDICTED: nuclear transcription factor Y subunit A-9-like [Phoenix dactylifera]
blue	TR49015|c0_g1	129.55	129.53	136.95	120.74	114.2	117.29	213.5	190.69	186.4	171.44	134.77	132.22	147.05	133.33	130.01	118.59	105.08	118.46	110.82	96.93	100.1	42.25	42.25	43	hypothetical protein PRUPE_ppa009593mg [Prunus persica]
blue	TR49412|c0_g1	11.01	13.64	12.33	12.87	13.82	12.96	33.07	26.23	24.56	33	36.12	30.53	21.08	28.19	26.05	25.77	39.33	40.68	45.6	70.27	67.93	90.55	95.91	102.79	hypothetical protein PRUPE_ppa002282mg [Prunus persica]
blue	TR49624|c0_g3	25.28	25.37	22.56	21.41	21.84	22.58	22.5	23.26	28.55	22.37	32.04	27.98	21.37	29.29	27.73	35.45	32.36	33.7	44.19	58.61	57.88	66.49	72.33	74.3	PREDICTED: transcription factor bHLH79 [Prunus mume]
blue	TR49727|c0_g1	8.08	6.78	6.75	6.13	3.65	5.49	16.11	16.6	15.33	13.48	19.49	18.01	16.69	18.1	19.4	27.84	30.53	26.72	47.03	45.48	45.47	75.02	78.56	78.25	PREDICTED: GATA transcription factor 24-like [Prunus mume]
blue	TR49932|c2_g10	0	0	0	0	0	0	0	2.8	0	13.72	0	0	0	8.37	4.54	0	0	56.19	85.75	29.75	24.11	25.66	13.36	24.03	hypothetical protein PRUPE_ppa013391mg [Prunus persica]
blue	TR49932|c2_g13	21.39	32.31	31.2	14.73	10.29	36.76	173.63	180.73	170.56	57.62	86.35	55.37	148.18	104.66	128.52	13.83	265.35	214.45	486.59	286.7	359.36	118.27	157.98	57.15	hypothetical protein PRUPE_ppa013391mg [Prunus persica]
blue	TR49932|c2_g38	0	0	0	0	0	0	0	0	5.61	0	7.05	0	0	0	0	1.7	0	6.96	6.83	1.21	19.5	33.39	32.14	15.87	hypothetical protein PRUPE_ppa013391mg [Prunus persica]
blue	TR49932|c2_g5	66.72	34.08	37.07	58.36	45.17	81.73	502.74	625.76	553.67	417.39	261.37	320.06	262.12	197.48	248.4	791.38	317.3	333.48	352.89	831.57	965.12	708.71	740.1	693.12	hypothetical protein PRUPE_ppa013391mg [Prunus persica]
blue	TR50090|c0_g2	0	0	0	0	0	0	0.24	0.42	0.12	6.42	6.87	8.1	10.98	9.61	10.63	27.28	15.88	17.8	25.17	21.04	22.42	31.82	38.14	36.96	PREDICTED: transmembrane protein 184 homolog DDB_G0279555 [Prunus mume]
blue	TR50090|c0_g8	0	0	0	0	0	0	0	0	0	1.99	0	2.53	4.82	1.17	1.99	2.42	2.33	0.97	3.82	7.11	5.26	6.2	3.91	6.31	PREDICTED: transmembrane protein 184 homolog DDB_G0279555 [Prunus mume]
blue	TR50123|c0_g3	14	13.55	13.7	25.67	27.35	25.34	21.96	18.81	24.89	13.81	18.83	18.41	12.28	15.49	16.59	19.46	17.7	16.43	16.73	20.62	22.41	29.24	32.55	25.74	hypothetical protein PRUPE_ppa010537mg [Prunus persica]
blue	TR50137|c1_g1	62.37	45.71	56.48	47.9	53.05	60.44	98.07	81.92	86.6	113.07	98.27	110.62	76.47	101.79	93.3	114.21	122.32	119.05	138.47	183.01	163.3	205.18	215.77	213.74	hypothetical protein PRUPE_ppa010106mg [Prunus persica]
blue	TR50137|c1_g3	14.01	15.58	14.82	7.03	12.89	9.8	18.95	9.22	13.19	14.27	13.51	13.03	14.61	11.91	12.46	13.88	17.03	14.68	19.22	26.49	24.52	29.66	40.35	35.31	hypothetical protein PRUPE_ppa010106mg [Prunus persica]
blue	TR50137|c1_g5	87.49	82.41	83.61	87.68	78.71	76.49	157.44	112.18	107.44	137.72	144.52	139.75	96.71	119.71	118.42	136.97	124.99	134.9	179.53	241.88	218.07	259.46	279.33	251.87	hypothetical protein PRUPE_ppa010106mg [Prunus persica]
blue	TR50137|c1_g6	16.17	17.29	14.07	16.6	9.8	12.69	22.22	16.52	14.69	18.3	5.76	5.6	9.37	13.89	17.96	23.11	30	30.87	15.14	21.41	28.23	29.03	31.86	15.52	hypothetical protein PRUPE_ppa010106mg [Prunus persica]
blue	TR50187|c0_g2	0.7	1.45	1.46	2.16	1.43	1.43	2.37	2.86	1.49	4.55	1.05	0.96	1	2.9	1.96	0.91	0.94	0.96	3.47	4.23	1.79	6.53	8.66	3.84	hypothetical protein PRUPE_ppa011789mg [Prunus persica]
blue	TR50200|c0_g5	0	0	0	0	0	0	0	0	0	0.34	4.43	1.39	6.59	3.81	2.03	7.62	6.52	12.14	23.27	11.02	16.91	24.8	21.64	24.79	PREDICTED: fatty acid 2-hydroxylase 1-like [Prunus mume]
blue	TR50452|c1_g8	2.1	1.68	0.48	1.7	2.18	1.44	6.39	5.68	2.64	1.4	3.11	6.23	8.94	10.34	9.77	3.28	5.69	3.35	12.36	13.64	14.98	25.52	33.81	32.72	PREDICTED: NAC transcription factor 29-like isoform X1 [Prunus mume]
blue	TR50460|c1_g3	9.37	7.28	7.06	5.9	5.88	5.76	16.03	13.72	14.9	18.47	25.75	21.78	18.06	17.01	18.72	22.82	21.47	26.51	22.73	34.56	36.25	51.84	53.84	54.05	PREDICTED: transcription factor bHLH130-like [Prunus mume]
blue	TR50511|c0_g6	8.24	12.57	9.39	4.48	6.09	8.88	0	3.6	3.68	0.49	1.65	1.55	5.47	1.6	3.77	5.56	0	1.57	8.63	5.97	7.22	14.09	8.96	10.67	PREDICTED: NAC transcription factor 25 [Prunus mume]
blue	TR50614|c0_g3	1.15	3.61	1.2	2.35	2.34	0	0	1.22	3.74	0	1.73	1.64	0	4.87	3.29	3.06	3.16	0	10.05	1.43	10.68	17.52	16.2	15	hypothetical protein PRUPE_ppa001880mg [Prunus persica]
blue	TR51051|c1_g25	12.04	8.41	11.6	8.75	11.23	6.57	9.62	10.82	10.93	10.84	21.18	13.31	8.15	16.15	18.54	12.9	12.99	15.51	29.41	21.12	20.67	39.3	34.22	34.18	PREDICTED: heat stress transcription factor A-8 [Prunus mume]
blue	TR51354|c0_g3	47.71	50.08	51.12	51.41	50.56	51.21	45.36	49.56	55.59	45.56	44.45	41.97	27.51	33.69	33.37	35.77	42.63	46.66	70.23	77.32	91.81	160.1	163.75	168.66	PREDICTED: transcription factor UNE12 [Prunus mume]
blue	TR51610|c1_g1	13.27	11.52	11.94	12.06	13.44	14.17	19.11	13.06	14.23	13.91	15.3	12.37	13.59	12.99	11.08	13.25	12.34	13.8	26.43	19.87	19.96	21.03	25.3	23.11	PREDICTED: peroxisome biogenesis protein 12 [Prunus mume]
blue	TR51743|c0_g11	1.89	0.84	3.74	4.07	5.47	3.8	3.67	3.07	1.36	2.76	4.97	4.07	2.12	7.42	5.71	2.78	1.68	7.3	6.75	6.65	4.18	8.85	10.57	12.59	PREDICTED: probable WRKY transcription factor 2 [Prunus mume]
blue	TR51743|c0_g2	2.36	2.13	1.21	4.59	3.4	3.58	2.57	1.45	1.18	2.73	1.99	2.5	1.47	1.55	2.22	3.59	5	5.54	4.91	7.19	5.37	5.89	9.04	6.53	PREDICTED: probable WRKY transcription factor 2 [Prunus mume]
blue	TR51743|c0_g3	4.9	3.94	0.91	7.56	14.09	10.06	2.54	10.73	11.9	9.52	10.23	7.91	1.13	3.47	0	10.18	7.55	11.59	12.84	14.38	13.33	21.82	29.09	28.2	PREDICTED: probable WRKY transcription factor 2 [Prunus mume]
blue	TR51743|c0_g4	0.45	2.2	3.11	0.51	0	0.94	2.89	0.48	1.01	0.54	0.62	2.39	0	1.12	0.8	2.7	0	1.63	1.48	4.42	1.05	7.92	4.83	8.85	PREDICTED: probable WRKY transcription factor 2 [Prunus mume]
blue	TR51743|c0_g5	1.85	2.02	1.07	2.49	2.21	2.56	1.77	1.46	0.45	2.82	1.89	2.02	2.69	3.32	2.07	3.12	1.88	4.13	4.59	2.39	3.89	4.72	4.65	6.55	PREDICTED: probable WRKY transcription factor 2 [Prunus mume]
blue	TR52075|c0_g2	9.16	5.12	5.14	13.76	3.61	7.2	18.32	5.05	14.97	12.85	22.21	15.44	18.15	9.75	16.78	13.8	12.26	3.87	18.33	42.58	34.21	11.5	11.34	16.45	WRKY transcription factor 21, partial [Prunus dulcis]
blue	TR52075|c0_g4	7.19	9.74	8.26	6.92	9.06	10.36	21.6	14.58	16.11	16.21	16.2	20.05	19.84	16.48	20.36	11.34	16.93	19.67	28.38	34.95	45.05	23.05	21.53	23.9	PREDICTED: probable WRKY transcription factor 21 [Prunus mume]
blue	TR52075|c0_g7	15.35	16.84	14.24	18.01	16.12	15.82	27.59	23.26	27.38	22.35	28.03	29.66	21.93	22.83	23.76	18.07	25.11	20.91	35.15	59.31	58.12	35.44	38.97	37.91	PREDICTED: probable WRKY transcription factor 21 [Prunus mume]
blue	TR52120|c0_g2	0.38	0.59	0.7	0.4	0.3	0.2	0.3	2.24	1.66	1.01	1.36	0.6	0.39	0.26	0.16	0.85	1.46	2.71	3.2	8.34	8.89	5.62	6.89	7.58	PREDICTED: probable WRKY transcription factor 71 [Prunus mume]
blue	TR52333|c1_g1	7.85	1.65	6.53	6.34	11.03	12.64	7.78	3.23	6.87	8.96	10.72	4.55	16.46	6.73	2.28	4.23	10.94	0	7.84	7.92	19.09	18.34	12.29	18.72	bHLH transcription factor [Prunus pseudocerasus]
blue	TR52333|c1_g3	14.38	15.59	16.08	21.25	22.96	26.34	20.01	25.8	24.77	22.72	22.42	22.51	14.84	20.67	16.75	16.7	19.7	23.84	33.07	36.35	34.92	22.05	22.45	22.4	bHLH transcription factor [Prunus pseudocerasus]
blue	TR52379|c1_g3	12.88	2.19	6.61	1.35	2.3	3.15	6.08	0	1.39	1.4	1.78	1.72	0	0	0	0	0	3.58	0	1.28	4.31	5.53	8.49	9.58	PREDICTED: probable WRKY transcription factor 17 [Prunus mume]
blue	TR52686|c0_g2	21.29	24.25	21.36	19.58	21.08	28.68	34.16	27.72	26.85	22.32	29.57	30.07	19.23	26.29	24.4	33.94	34.79	36.77	37.48	52.66	50.82	36.93	53.84	45	hypothetical protein PRUPE_ppa013881mg [Prunus persica]
blue	TR52865|c0_g1	4.66	4.78	7.4	32.94	29.85	35.74	1.69	2.22	2.32	1.6	2.22	1.35	0.37	0.36	0.73	0.35	1.04	0.58	13.12	38.11	46.69	69.57	71.22	69.81	PREDICTED: NAC transcription factor 29 [Prunus mume]
blue	TR53387|c0_g2	93.03	89.51	92.83	75.29	74.89	82.83	64.56	83.09	81.1	39.52	29.03	35.55	15.02	29.36	19.77	36.52	39.83	39.4	44.43	72.99	81.84	160.03	166.65	175.27	PREDICTED: transcription factor MYB1R1 isoform X1 [Prunus mume]
blue	TR53404|c0_g3	2.06	3.73	3.75	2.13	4.78	2.64	6.24	3.15	4.87	1.95	3.71	2.76	0.73	2.82	2.85	5.34	1.36	2.79	4.44	3.67	7.72	11.97	6.83	10.22	PREDICTED: thylakoid lumenal 15 kDa protein 1, chloroplastic [Prunus mume]
blue	TR53497|c0_g3	10.51	12.09	5.47	4.82	9.01	2.39	3.9	1.79	3.7	2.99	0.85	1.58	0	2.41	0.81	2.27	1.55	1.59	11.52	25.81	26.48	27.16	25.01	17.28	NAC transcription factor [Prunus humilis]
blue	TR53849|c0_g13	0.91	1.57	0.48	1.21	0.27	1.11	1.79	2.67	1.51	0.46	0.3	1.43	0.35	0.78	0.78	1.11	0.82	1.03	3.6	0.98	2.39	4.3	5.07	4.94	PREDICTED: general transcription factor 3C polypeptide 6 [Prunus mume]
blue	TR53849|c0_g9	14.32	26.12	20.29	8.93	14.16	12.27	21.36	25.37	22.79	14.68	18.78	13.41	11.53	10.83	11.82	16.26	17.73	19.43	40.36	37.16	34.58	72.37	66.55	70.86	PREDICTED: general transcription factor 3C polypeptide 6 [Prunus mume]
blue	TR53859|c4_g12	0	0	0	0	0	0	0	0	0.8	0	0	0.63	0	3.73	0	0	1.43	3.12	0	5.62	8.24	1.46	6.96	6.65	PREDICTED: ethylene-responsive transcription factor RAP2-12-like [Prunus mume]
blue	TR53878|c1_g1	57.25	42.77	37.45	36.48	32.85	26.79	48.3	49.98	50.58	78.99	50.61	42.75	45.04	32.84	28.65	35.5	34.57	31	19.29	24.08	28.33	8.61	7.97	8.41	PREDICTED: malonyl-CoA-acyl carrier protein transacylase, mitochondrial [Prunus mume]
blue	TR53878|c1_g2	17.45	14.64	12.71	15.81	15.69	12.27	15.76	12.55	7.64	32.78	12.16	5.04	13.26	12.5	10.12	30.69	19.58	17.56	6.53	6.64	11.88	8.15	9.17	7.89	PREDICTED: malonyl-CoA-acyl carrier protein transacylase, mitochondrial [Prunus mume]
blue	TR53878|c1_g5	6.95	10.36	14.01	5.47	3.84	12.62	7.65	13.37	5.62	2.83	6.97	10.94	9.57	13.29	8.01	3.81	13.3	2.91	0	1.82	4.77	2.55	0.89	0.98	PREDICTED: malonyl-CoA-acyl carrier protein transacylase, mitochondrial [Prunus mume]
blue	TR53878|c1_g6	30.55	29.5	28.19	21.89	23.59	23.77	41.64	27.95	30.28	37.89	36.92	33.89	37.97	39.09	37.52	32.58	34.72	32.07	19.51	15.74	19.73	7.27	9.38	8.67	PREDICTED: uncharacterized protein LOC103331694 [Prunus mume]
blue	TR53989|c1_g3	252.75	371.91	230.48	248.67	129.52	180.18	83.56	167.87	219.08	96.57	93.65	186.18	155.3	68.72	165.89	102.22	156.26	185.94	196.26	175.42	120.93	305.1	379.4	392.46	PREDICTED: long chain acyl-CoA synthetase 8 [Prunus mume]
blue	TR54126|c1_g3	5.51	6.1	5.67	5.28	4.81	5.46	11.02	8.99	10.38	10.97	16.57	14.37	8.85	10.98	10.34	10.72	20.48	20.3	18.91	51.89	49.51	29.41	27.6	31.76	PREDICTED: transcription factor TGA2 isoform X1 [Prunus mume]
blue	TR54496|c0_g2	2.22	0.77	4.63	2.28	7.59	3.03	1.68	1.52	4.46	0	5.6	0	1.06	4.11	5.2	8.72	3.98	6.12	6.43	4.49	3.8	9.51	3.68	8.18	PREDICTED: probable acyl-activating enzyme 16, chloroplastic [Prunus mume]
blue	TR54496|c0_g4	0.9	0.23	0.47	0.71	1.64	0.47	2.61	0.69	1.16	0.27	1.2	0.86	1.23	0.3	1.52	1.44	1.16	0.59	1.09	1.81	1.61	7.53	6.11	8.95	PREDICTED: probable acyl-activating enzyme 16, chloroplastic [Prunus mume]
blue	TR54496|c0_g5	0	2.3	1.86	2.33	3.95	2.9	0.94	3.11	1.92	2.14	2.68	2.55	1.53	2.83	2.71	5.42	3.59	3.79	4.57	2.2	4.09	7.66	9.23	9.96	PREDICTED: probable acyl-activating enzyme 16, chloroplastic [Prunus mume]
blue	TR54517|c0_g2	13.37	12.51	12.43	22.12	11.58	9.32	27.93	26.22	27.75	22.84	20.93	14.36	11.82	15.41	16.33	8.36	13.83	25.38	29.86	24.19	18.1	42.59	44.08	37.2	hypothetical protein PRUPE_ppa008587mg [Prunus persica]
blue	TR54517|c0_g3	11.84	9.64	9.19	10.26	9.5	8.95	17.87	13.24	17.13	9.26	10.55	11.59	8.96	8.79	6.68	8.08	8.14	7.17	9.58	9.76	11.75	21.97	22.54	20.75	hypothetical protein PRUPE_ppa008587mg [Prunus persica]
blue	TR54535|c1_g4	0	0	0	16.56	3.19	0	5.97	0	0	0	0	0	4.97	0	0	6	0	0	7.51	8.02	17.79	0	4.32	0	AP2/EREBP family transcription factor-like protein 17 [Prunus pseudocerasus]
blue	TR54546|c0_g1	140.96	125.14	128.48	85.19	90.19	93.32	57	72.82	65.11	61.67	94.08	73.05	27.43	51.11	57.3	50.96	89.44	103.4	19.85	40.45	48.31	1.91	2.79	3.5	PREDICTED: transcription factor IBH1-like [Prunus mume]
blue	TR54763|c0_g1	18.3	16.31	20.49	24.19	21.9	22.58	12.04	10.56	13.24	18.99	20.37	21.34	16.18	13.55	16.67	22.44	20.58	18.39	17.05	26.38	20.99	25.42	27.18	28.84	PREDICTED: nuclear transcription factor Y subunit C-3 [Prunus mume]
blue	TR55002|c0_g12	0	0	0	0.36	0	0.72	0	0	0	0	0	0	0	0	0	0.45	0	0	1.71	7.36	11.08	1.22	4.2	5.7	PREDICTED: ethylene-responsive transcription factor 1B-like [Prunus mume]
blue	TR55002|c0_g6	0.35	0	0.72	0	0	0	0	0	0	0.43	0	0	0	0	0	0.45	0.45	0	2.11	13.3	15.04	2.6	2.39	1.78	PREDICTED: ethylene-responsive transcription factor 1B-like [Prunus mume]
blue	TR55207|c1_g2	3.88	3.34	3.88	2.76	2.25	1.54	0.78	0.97	1.02	1.77	2.48	2.93	1.41	1.65	2.41	2.66	4.03	4.87	6.56	14.67	16.64	21.96	20.96	18.72	chloroplast violaxanthin de-epoxidase [Prunus humilis]
blue	TR55263|c0_g1	0.3	0	0	0	0.15	0	0.15	0.15	0.3	0.17	0	0	0.4	0.2	0.4	0.19	0.38	0.38	1.94	2.01	2.41	7.62	8.44	7.52	PREDICTED: long chain acyl-CoA synthetase 6, peroxisomal [Prunus mume]
blue	TR55327|c0_g1	1.19	1.69	1.39	0.49	0.65	0.53	0.48	1.04	0.89	0.54	1.5	1.52	1.11	0.48	0.82	2.87	2.01	2.5	3.84	4.67	4.19	14.07	15.7	14.9	PREDICTED: alcohol dehydrogenase-like 1 [Prunus mume]
blue	TR55438|c0_g8	8.19	7.84	7.93	7.99	6.44	4.18	9.28	12.25	12.22	6.54	9.67	7.79	7.11	8.81	7.18	8.68	11.23	11.39	11.88	14.55	14.95	21.5	20.98	19.11	PREDICTED: trihelix transcription factor GT-4-like [Prunus mume]
blue	TR55451|c1_g10	1.04	1.74	1.78	5.3	4.01	4.32	4.78	5.98	5.96	4.3	5.72	7.75	1.85	4.75	4.54	9.52	12.96	11.06	56.15	48.11	55.46	36.35	42.88	40.04	PREDICTED: MADS-box transcription factor 27-like isoform X2 [Malus domestica]
blue	TR55453|c1_g14	0	0	0	2.14	0	2.64	0	0	0	0	0	0.95	0	0.96	0	1.81	1.86	0	3.44	10.25	7.63	23.58	13.99	16.19	PREDICTED: ethylene-responsive transcription factor ERF113 [Prunus mume]
blue	TR55453|c1_g18	0	0	0	0	0	0	0	0	0	0	0	0	0	0	0	0	0	0	16.22	15.48	21.41	51.48	27.88	17.64	PREDICTED: ethylene-responsive transcription factor ERF113 [Prunus mume]
blue	TR55453|c1_g19	0	0	0	1.08	0	0	0	0	0	0	0	0	0	0	0	0	0	0	5.3	15.8	19.6	53.69	28.35	60	PREDICTED: ethylene-responsive transcription factor ERF113 [Prunus mume]
blue	TR55453|c1_g6	0	3.09	0	4.47	0	0	0	0	0	0	2.49	0	0	0	0	3.96	0	2.1	40.49	38.98	45.66	98.31	105.39	142.1	PREDICTED: ethylene-responsive transcription factor ERF113 [Prunus mume]
blue	TR55453|c1_g8	0.37	1.15	0.65	1.56	2.08	1.16	0.39	0.38	0.25	0.29	1.12	1.24	0.34	1.16	0.66	3.32	3.16	2.24	30.53	43.42	39.89	63.18	58.46	60.86	AP2/EREBP family transcription factor-like protein 10 [Prunus pseudocerasus]
blue	TR55550|c0_g3	11.98	6.9	12.68	17.7	10.51	13.19	21.22	19.02	21.04	21.27	12.63	13.77	20.12	14.5	18.47	14.04	13.43	8.2	17.85	31.03	27.86	47.07	44.62	42.7	PREDICTED: bZIP transcription factor 60 [Prunus mume]
blue	TR55627|c0_g10	6.3	6.7	2.67	2.6	6.59	5.16	3.09	5.44	6.75	1.79	2.11	7.33	0	1.82	1.84	1.71	7.25	3.53	14.22	3.41	10.26	8.67	18.48	25.24	hypothetical protein PRUPE_ppa011354mg [Prunus persica]
blue	TR55627|c0_g2	10.44	8.04	9.69	10.56	11.15	11.59	10.49	10.73	8.59	11.87	12.65	12.23	5.02	9.06	8.69	10.99	15.42	16.14	20.58	20.71	20.93	23.57	26.47	22.31	hypothetical protein PRUPE_ppa011354mg [Prunus persica]
blue	TR55627|c0_g5	4.3	2.68	0.89	2.64	1.75	3.5	0	1.76	2.76	2.28	0	1.19	0	1.2	1.21	2.26	2.32	1.19	11.74	2.23	6.68	7.02	6.46	3.61	hypothetical protein PRUPE_ppa011354mg [Prunus persica]
blue	TR55627|c0_g6	0.84	2.82	1.41	7.43	5.71	0.72	4.41	2.76	3.9	1.82	2.06	2.65	0.96	1.86	2.82	3.51	4.58	1.94	3.68	6.86	7.34	15.56	10.6	9.09	hypothetical protein PRUPE_ppa011354mg [Prunus persica]
blue	TR55674|c1_g11	0	0	0	0	0	0	3.89	2.1	1.71	0	0	0	2.35	4.85	2.53	0	2.19	4.48	1.96	5.95	0	28.59	12.82	14.23	hypothetical protein [Zea mays]
blue	TR55739|c2_g3	4.47	2.65	3.26	3.83	5.56	3.33	4.86	7.31	2.47	3.04	3.37	2.49	9.48	0.79	3.36	7.91	3.9	3.23	2.94	9.86	8.36	10.68	6.05	10.4	PREDICTED: acyl-CoA dehydrogenase family member 11-like [Prunus mume]
blue	TR55739|c2_g4	0	0.5	0	0	0	0	0	0.64	0	2.26	0	0	0	0	0	1.89	7.82	5.66	2.92	0	0	4.55	6.02	5.17	PREDICTED: acyl-CoA dehydrogenase family member 11-like [Prunus mume]
blue	TR55739|c2_g5	28.64	30.64	31.09	37.29	35.92	36.93	49.13	47.19	46.06	44.2	51.1	45.98	42.85	41.77	40.15	62.53	61.3	60.63	58.19	61.59	61.74	87.48	83.43	90.05	hypothetical protein PRUPE_ppa001473mg [Prunus persica]
blue	TR55739|c2_g6	10.97	17.23	15.26	15.77	15.46	15.99	25.78	20.16	25.75	24.52	31.01	28.78	35.16	16.79	24.86	38.18	14.89	31.06	43.24	43.87	32.8	68	58.99	73.96	PREDICTED: acyl-CoA dehydrogenase family member 11-like [Prunus mume]
blue	TR55739|c2_g7	7.65	7.89	4.15	6.52	4.29	8.72	11.78	10.36	6.27	4.56	10.23	5.03	11.31	11.75	7.73	6.25	10.93	8.9	17.21	7.85	5.26	13.62	20.83	16.04	PREDICTED: acyl-CoA dehydrogenase family member 11-like [Prunus mume]
blue	TR55804|c2_g1	13.77	14.49	14.15	14.26	12.93	13.52	9.23	10.58	10.91	9.26	15.5	15.98	12.73	13.56	13.62	16.56	18.18	17.54	22.07	24.68	24.79	28.02	25.55	25.26	PREDICTED: sodium/hydrogen exchanger 6-like [Prunus mume]
blue	TR55832|c3_g20	21.96	23.15	24.31	15.35	16.75	17.08	4.34	11.56	9.4	6.51	2.89	4.42	10.41	9.35	7.05	12.5	3.91	3.78	11	18.8	15.82	23.9	24.78	23.78	PREDICTED: NAC transcription factor 25 [Prunus mume]
blue	TR55848|c0_g2	0.55	1.02	0.92	0.46	0.57	1.48	0.46	0.11	0.34	0.39	2.98	2.05	2.82	2.35	2.35	3.49	2.65	3.25	4.46	2.73	3.19	5.55	5.5	6.87	PREDICTED: nuclear transcription factor Y subunit A-9-like [Malus domestica]
blue	TR55853|c2_g6	2.2	2.11	2.89	1.68	1.69	1.52	63.68	45.73	49.21	14.82	29.97	29.68	34.53	28.48	27.04	34.87	30.64	28.42	102.77	78.52	82.3	156.06	166.41	162.03	PREDICTED: AP2-like ethylene-responsive transcription factor AIL6 [Prunus mume]
blue	TR55853|c2_g7	0	0	0	0	0	0	2.67	0	0	0	0	0	0.9	1.04	0	0	0	0	5.65	1.46	2.98	2.58	2.64	3.24	PREDICTED: AP2-like ethylene-responsive transcription factor AIL6 [Prunus mume]
blue	TR55969|c0_g6	52.9	50.01	55.71	44.98	76.1	54.12	113.67	70.21	86.79	109.91	83.85	59.56	88.46	72.09	70.36	66.17	94.85	59.83	65.96	63.74	98.58	45.05	25.56	18.76	PREDICTED: uncharacterized protein LOC103319171 [Prunus mume]
blue	TR56030|c0_g1	13.91	14.64	15.08	14.12	15.17	14.48	23.99	18.89	19.72	17.75	20.78	18.35	13.38	13.09	14.41	17.04	21.7	20.12	28.74	33.28	30.11	40.21	39.09	44.2	PREDICTED: LOW QUALITY PROTEIN: sister-chromatid cohesion protein 3 [Prunus mume]
blue	TR56281|c0_g8	11.63	13.48	14.71	15.7	2.62	5.44	12.2	12.78	6.5	5.01	8.11	10.05	3.29	1.06	2.14	8	11.28	1.05	4.3	8.34	8.83	28.42	20.9	22.19	hypothetical protein PRUPE_ppa007143mg [Prunus persica]
blue	TR56399|c0_g12	1.52	0.78	1.48	0.6	1.19	0.69	1.07	0.96	0.39	0.77	0.73	0.59	1.79	0.76	1.01	1.68	1.2	1.21	3.26	3.2	3.83	34.57	33.82	32	PREDICTED: probable zinc metalloprotease EGY2, chloroplastic [Malus domestica]
blue	TR56399|c0_g15	0	0	0	0	0	0	0	0	0	4.13	0	0	0	3.97	0	11.25	3.89	3.97	3.38	6.98	0	37.81	21.92	67.87	PREDICTED: LOW QUALITY PROTEIN: probable zinc metalloprotease EGY2, chloroplastic [Prunus mume]
blue	TR56399|c0_g4	0	0	0	0	0	0	0	0	0	0	0	0	0	2.31	1.17	0	0	0	0	3.04	3.22	11.76	9.74	13.94	PREDICTED: LOW QUALITY PROTEIN: probable zinc metalloprotease EGY2, chloroplastic [Prunus mume]
blue	TR56399|c0_g5	0.76	0.79	0.79	0.79	0	0	0	0.44	1.19	0	0.53	0	3.18	2.1	0.52	2.45	0.5	1.36	6.88	7.84	5.6	23.51	28.41	37.11	PREDICTED: LOW QUALITY PROTEIN: probable zinc metalloprotease EGY2, chloroplastic [Prunus mume]
blue	TR56433|c0_g5	0.37	0.72	0.19	0	0	0.82	1.97	2.28	0	1.18	0.31	0.4	1.21	1.29	0.86	1.37	0.27	0	3.49	7.37	7.88	5.39	4.25	6.06	Transcription factor PERIANTHIA [Morus notabilis]
blue	TR56433|c0_g9	0	0	0.19	0	0	0	1.22	0.8	0	1.03	1.57	2.13	1.61	0.27	1.47	1.7	1.24	2.72	1.25	5.56	3.63	1.22	0.83	2.04	Transcription factor PERIANTHIA [Morus notabilis]
blue	TR56482|c2_g3	0.75	1.79	1.03	0.78	1.81	1.28	9.45	7.31	8.19	34.09	52.62	53.91	46.65	37.77	37.3	87	67.73	70.63	139.99	131.27	113.51	226.92	252.28	233.24	DAM3 for dormancy associated MADS-box transcription factor [Prunus pseudocerasus]
blue	TR56646|c1_g22	107.52	136.94	133.59	145.84	131.06	144.46	159.6	193.92	171.03	122.87	73.73	66.81	17.18	29.5	39.42	63.99	69.62	84.66	256.53	124.84	141.6	208.38	206.48	226.55	PREDICTED: ubiquitin-conjugating enzyme E2-17 kDa isoform X2 [Brassica oleracea var. oleracea]
blue	TR56646|c1_g34	0	0	0	0	0	0	10.75	21.89	21.82	0	0	0	5.75	2.92	5.32	5.59	2.85	2.4	27.25	9.8	9.91	9.68	8.87	11.69	PREDICTED: ubiquitin-conjugating enzyme E2-17 kDa isoform X2 [Brassica oleracea var. oleracea]
blue	TR56791|c0_g5	0	0	0	0	0	0	1.19	2.2	0.57	0	0.78	1.44	0	0	0	3.49	0.71	0.73	21.88	14.08	4.72	23.14	42.64	30.17	PREDICTED: GATA transcription factor 17-like [Prunus mume]
blue	TR56804|c0_g1	48.03	51.82	47.27	50.15	54.62	51.33	47.13	38.85	43.43	60.52	59.83	54.33	36.91	33.96	36.3	29.86	41.78	44.08	35.66	43.56	36.93	14.82	19.61	20	hypothetical protein PRUPE_ppa013030mg [Prunus persica]
blue	TR56843|c12_g11	0	0	0	0	0	0	0	0	0	0	0	0	14.1	0	3.12	8.05	6.72	12.16	117.12	61.78	137.83	275.38	249.6	350.96	DAM5 for dormancy associated MADS-box transcription factor [Prunus pseudocerasus]
blue	TR56843|c12_g15	0	0	0	0	0	0	0	0	0	2.52	0	3.69	8.24	0	0	12.75	0	3.66	34.95	54.07	37.56	99.46	91.81	66.72	DAM5 for dormancy associated MADS-box transcription factor [Prunus pseudocerasus]
blue	TR56843|c12_g2	0	0	0	0	0	0	0	0	0	0	0	0	0	0	3.12	0	0	0	35.86	9.52	11.12	30.58	38.53	68.67	DAM5 for dormancy associated MADS-box transcription factor [Prunus pseudocerasus]
blue	TR56843|c12_g31	0	0	0	0	0	0	0	0	0	0	0	0	0	0	0	0	0	0	0	0	0	24.3	10.68	12.26	DAM5 for dormancy associated MADS-box transcription factor [Prunus pseudocerasus]
blue	TR56843|c12_g9	0	0	0	0	0	0	0	0	0	0	0	14.68	7.68	0	0	6.9	3.14	4.59	30.51	9.47	0	67.61	148.6	128.18	DAM6 for dormancy associated MADS-box transcription factor [Prunus pseudocerasus]
blue	TR56859|c3_g7	78.96	79.94	70.32	59.34	68.48	74.84	0	3.57	3.89	1.66	0.54	5.27	1.05	2.33	2.22	4.6	5.19	5.41	18.32	24.86	17.4	113.26	135.61	116.34	PREDICTED: protein ECERIFERUM 3 isoform X1 [Prunus mume]
blue	TR56859|c3_g8	81.08	82.03	58.78	59.6	66.62	47.02	0	4.7	9.92	8.32	0.73	4.75	0	0.75	5.16	0	8.04	2.66	6.35	25.42	29.19	169.83	167.92	165.4	PREDICTED: protein ECERIFERUM 3 isoform X1 [Prunus mume]
blue	TR56893|c1_g1	0.54	2.79	1.69	0.85	0.28	1.12	2.59	1.93	0.84	4.59	6.59	6.96	4.1	6.95	5.88	5.21	9.09	9.27	12.46	15.4	10.74	13.76	17.66	18.04	PREDICTED: B3 domain-containing transcription factor NGA1-like [Prunus mume]
blue	TR56947|c2_g5	21.3	20.12	26.36	33.68	31.72	21.34	31.15	26.37	24.81	33.15	22.62	19.38	28.87	37.86	35.42	14.24	10.07	11.96	4.51	9.53	12.5	6.77	3.41	4.77	omega-6 fatty acid desaturase [Prunus persica]
blue	TR56947|c2_g9	5.9	4.88	6.74	4.12	5.75	5.76	12.27	4.9	9.78	2.41	2.04	5.75	8.75	5.9	9.45	4.06	9.24	7.97	0.56	3.17	7.85	4.93	3.42	3.81	omega-6 fatty acid desaturase [Prunus persica]
blue	TR57015|c0_g10	11.17	12.8	8.42	6.45	6.65	7.33	9.02	9.8	7.92	7.38	9.19	8.28	9.96	8.49	10.91	8.33	11.39	12.95	7.8	9.69	9.2	3.07	5.15	4.2	hypothetical protein PRUPE_ppa009406mg [Prunus persica]
blue	TR57031|c0_g2	3.17	1.79	1.15	3.5	3.56	4.6	0.65	1.2	1.85	0.74	1.42	1.08	0.96	1.05	1.58	1.71	3.81	3.25	3.29	6.33	5.66	4.35	4.32	5.28	PREDICTED: transcription factor TGA7 isoform X2 [Prunus mume]
blue	TR57156|c3_g2	11.02	8.85	8.96	6.89	6.91	7.77	17.1	12.46	13	23.25	32.62	26.52	21.13	22.47	22.53	22.98	26.08	26.14	30.35	27.83	29.48	48.38	43.6	49.83	PREDICTED: transcription factor GTE4 isoform X2 [Prunus mume]
blue	TR57253|c1_g13	2.94	0.76	3.56	2.37	3.32	2.25	3.12	3.39	3.12	3.38	6.23	5.05	3.92	2.07	6.16	3.61	2.54	11.53	11.67	12.98	13.36	8.42	6.78	11.84	PREDICTED: transcription factor HBP-1a [Prunus mume]
blue	TR57266|c0_g1	7.78	3.56	3.59	4.52	7.02	4.11	1.26	2.45	1.77	0.2	3.4	3.04	0.47	0.69	0.93	0.88	0.88	1.79	1.86	9.83	6.9	9.13	11.12	10.97	PREDICTED: transcription factor MYB3 [Prunus mume]
blue	TR57413|c0_g1	7.3	10.55	5.27	7.79	5.66	9.47	7.78	7.78	8.08	7.68	1.3	6.82	4.88	4.7	2.38	2.22	5.7	1.55	21.89	14.44	10.93	11.61	17.99	29.59	PREDICTED: peroxisome biogenesis factor 10 [Prunus mume]
blue	TR57523|c0_g11	0	0	0	0	0	0	0	4.36	1.15	1.46	0	0	0	3	4.54	11.48	10.17	4.55	48.72	21.56	10.97	26.59	30.69	15.42	PREDICTED: heat stress transcription factor A-2-like [Prunus mume]
blue	TR57523|c0_g12	0	0	0	0	0	0	1.25	0.17	0.35	0.81	5.15	2.79	4.18	4.34	2.75	18.56	6.54	10.23	25.43	19	25.85	27.45	30.35	29.82	PREDICTED: heat stress transcription factor A-2-like [Prunus mume]
blue	TR57523|c0_g3	0	0	0	0	0	0	0.99	0	0	1.14	0	0	0.22	0	0	1.15	0	0	13.88	1.14	7.28	8.48	13.34	7.59	PREDICTED: heat stress transcription factor A-2-like [Prunus mume]
blue	TR57523|c0_g4	0	0	0	0	0	0	3.54	1.55	1.56	7.8	18.14	14.84	16.13	13.45	17.19	69.08	36.77	36.76	112.71	89.27	86.79	123.48	122.76	124.97	PREDICTED: heat stress transcription factor A-2-like [Prunus mume]
blue	TR57531|c0_g2	7.59	9.21	7.76	10.01	10.82	10.07	9.72	10.84	9.16	8.38	10.51	7.24	7.07	6.58	7.08	7.78	6.72	7.76	4.61	5.69	4.1	4.66	4.13	3.64	hypothetical protein PRUPE_ppa007011mg [Prunus persica]
blue	TR57640|c0_g11	0	0	0	0	0	0.49	16.53	2.83	3.32	39.39	33.13	35.77	33.05	16.66	9.02	32.32	61.49	69.19	57.79	38.58	23.67	97.85	116.07	113.43	PREDICTED: nuclear transcription factor Y subunit A-1-like [Prunus mume]
blue	TR57640|c0_g13	0	0	0	0.41	0	0	4.18	7.86	3.39	15.51	12.05	11.16	12.29	10.86	8.37	5.13	7.55	8.38	0.43	10.66	10.91	25.1	25.58	28	PREDICTED: nuclear transcription factor Y subunit A-1-like [Prunus mume]
blue	TR57640|c0_g19	0	0	0	0.41	0	0	19.58	4.44	8.78	21.18	52.62	55.17	68.11	60.47	60.69	72.49	54.55	48.59	38.36	52.72	47.13	137.11	169.81	153.59	PREDICTED: nuclear transcription factor Y subunit A-1-like [Prunus mume]
blue	TR57640|c0_g22	1.43	1.85	1.12	0.56	1.12	0.37	24.4	17.26	13.95	44.68	48.45	43.71	45.05	50.38	41.95	78.7	65.44	52.93	67	62.58	64.1	159.38	158.77	140.52	PREDICTED: nuclear transcription factor Y subunit A-1-like [Prunus mume]
blue	TR57640|c0_g25	0	0	0	0	0	0	24.28	12.75	11.34	47.16	50.15	32.67	17.06	38.81	36.65	50.49	31.46	34.68	86.87	53.1	61.98	98.45	97.91	104.81	PREDICTED: nuclear transcription factor Y subunit A-1-like [Prunus mume]
blue	TR57640|c0_g26	0	2.43	0	0	0	0	3.42	1.74	1.79	0.5	12.23	8.49	15.03	14.16	8.49	25.31	6.22	7.05	12.8	12.87	13.79	36.82	24.66	31.92	PREDICTED: nuclear transcription factor Y subunit A-1-like [Prunus mume]
blue	TR57640|c0_g28	0	0	0	0	0	0	1.56	3.99	2.81	0	0	0	5.75	0	0	22.5	12.58	7.34	0	9.74	3.48	10.67	13.36	7.59	PREDICTED: nuclear transcription factor Y subunit A-1-like [Prunus mume]
blue	TR57640|c0_g29	0	1.52	0	0	1.53	0	29.95	14.44	14.54	40.03	51.29	48.56	46.86	65	56.12	89.35	66.61	61.17	82.82	95.57	86.81	160.55	164.14	151.65	PREDICTED: nuclear transcription factor Y subunit A-1-like [Prunus mume]
blue	TR57847|c0_g5	4.32	5.16	3.88	2.69	2.92	2.3	6.4	6.26	5.59	5.48	7.07	5.37	5.36	4.2	5.61	7.85	6.22	8.11	12.79	13.7	13.55	23.57	30.53	29.03	hypothetical protein PRUPE_ppa011176mg [Prunus persica]
blue	TR57886|c2_g2	61.06	66.26	64.09	21.23	23.24	21.84	91.89	157.65	156.8	61.65	62.52	68.22	34.53	42.07	40.68	45.47	46.04	41.55	31.52	40.38	43.71	120.65	135.09	131.27	hypothetical protein PRUPE_ppa011301mg [Prunus persica]
blue	TR57903|c0_g4	11.91	11.46	16.87	10.92	9.43	9.07	22.33	14.85	15.59	14.03	12.06	20.03	6.71	10.13	12.15	14.53	15.68	19.63	18.33	28	31.19	41.42	46.05	41.49	PREDICTED: transcription factor DIVARICATA [Prunus mume]
blue	TR57998|c1_g4	5.62	5.5	6.41	12.32	4.72	5.27	2.24	3.54	3.28	2.02	2.34	3.11	3.91	8.11	4.32	8.06	2.07	14.67	11.32	6.57	11.49	13.16	13.24	18.13	PREDICTED: delta(3,5)-Delta(2,4)-dienoyl-CoA isomerase, mitochondrial [Prunus mume]
blue	TR57998|c1_g7	18.73	20.82	18.11	21.92	20.87	29.61	14.7	22.6	24.2	17.82	18.25	16.29	9.18	16.31	15.87	33.42	22.74	20.68	45.16	37.99	42.81	47.78	46.12	41.32	PREDICTED: delta(3,5)-Delta(2,4)-dienoyl-CoA isomerase, mitochondrial [Prunus mume]
blue	TR58042|c3_g10	8.26	9.96	6.28	8.57	8.97	10.86	5.61	7.88	8.46	8.17	8.06	9.98	4.3	5.81	4.41	11.23	8.84	9.71	20.83	21.77	20.95	29.47	23.19	26.25	hypothetical protein PRUPE_ppa002036mg [Prunus persica]
blue	TR58062|c1_g11	2.01	1.27	2.64	0.92	0.17	0.86	0	0.3	0	0	0	0	0	0	0.2	0	0	0	6.76	5.23	11.46	23.02	15.44	21.73	PREDICTED: LOW QUALITY PROTEIN: ethylene-responsive transcription factor ABR1-like [Prunus mume]
blue	TR58062|c1_g13	5.43	4.26	9.89	0	1.37	0	0	0	0	0	0	0	0	0	0	3.63	5.63	3.85	17.37	35.72	22.79	44.43	61.68	45.89	PREDICTED: LOW QUALITY PROTEIN: ethylene-responsive transcription factor ABR1-like [Prunus mume]
blue	TR58062|c1_g16	5.7	31.87	21.72	0	1.89	7.61	2.41	0	0	0	0	0	0	2.73	0	7.21	0	2.74	57.9	81.2	112.79	194.47	222.55	213.34	PREDICTED: LOW QUALITY PROTEIN: ethylene-responsive transcription factor ABR1-like [Prunus mume]
blue	TR58062|c1_g3	1.74	1.52	1.56	0	0	0	0	0	0	0	0	0	0.14	0	0	0.53	0.56	0	4.93	5.86	3.34	13.23	15.15	14.59	PREDICTED: LOW QUALITY PROTEIN: ethylene-responsive transcription factor ABR1-like [Prunus mume]
blue	TR58062|c1_g6	1.65	0	0	0	0.14	0	0	0.92	1.56	0	0	0	0.14	0.81	0.2	1.04	1.12	1.82	5.76	6.29	4.62	9.21	11.25	14.68	PREDICTED: LOW QUALITY PROTEIN: ethylene-responsive transcription factor ABR1-like [Prunus mume]
blue	TR58062|c1_g7	17.63	18.84	19.2	1.98	3.25	2.77	0.33	0.48	0	0	1.23	0.2	0.43	1.05	1.27	5.01	4.42	2.85	60.52	68.24	80.73	131.59	104.16	131.43	PREDICTED: LOW QUALITY PROTEIN: ethylene-responsive transcription factor ABR1-like [Prunus mume]
blue	TR58062|c1_g9	8.51	6.37	6.3	0.24	1.08	1.56	0.11	0	0	0	0.14	0.25	0.15	0	0.29	1.57	3	0.61	34.53	35.39	38.91	66	58.69	63.75	PREDICTED: LOW QUALITY PROTEIN: ethylene-responsive transcription factor ABR1-like [Prunus mume]
blue	TR58122|c1_g25	5.14	5.41	5.34	7.66	10.12	7.66	3.42	5.28	8.55	0	0	0	0	0	0	0	0	0	0	3.3	0	44.84	31.08	48.04	PREDICTED: truncated transcription factor CAULIFLOWER A-like isoform X2 [Prunus mume]
blue	TR58179|c0_g2	75.37	65.36	68.76	53.62	60.2	55.68	51.56	45.26	45.12	50.04	56.34	51.45	33.38	42.84	38.51	34.72	52.49	47.91	30.56	50.03	49.83	13.73	17.62	16.64	hypothetical protein PRUPE_ppa002540mg [Prunus persica]
blue	TR58192|c0_g4	40.3	37.25	35.14	43.71	40.42	40.45	13.72	18.15	26.76	13.02	11.54	14	8.59	7.79	7.15	23.1	13.37	22	86.48	116.84	137.46	162.02	169.26	168.88	NAC transcription factor [Prunus humilis]
blue	TR58208|c8_g15	25.91	24.5	24.12	29.66	32.98	30.67	51.06	41.17	40.22	27.61	35.5	30.26	25.87	26.12	27.31	22.61	36.39	32.62	30.09	54.05	43.33	39.11	40.15	35.86	PREDICTED: probable transcription factor PosF21 [Prunus mume]
blue	TR58214|c1_g12	20.46	13.36	15.77	13.99	19.39	16.84	19.13	16.28	33.27	18.99	6.87	5.29	9.79	13.98	15.06	21.81	15.82	9.4	27.25	38.82	38.91	26.83	25.74	20.69	PREDICTED: peroxisomal membrane protein 13 [Prunus mume]
blue	TR58214|c1_g4	35.45	43.82	34.79	33.72	37.43	43.05	47.31	54.78	68.39	49.94	54.73	61.77	35.19	26.58	37.87	50.24	39.93	46.11	78.5	82.76	86.04	74.99	85.55	80.76	PREDICTED: peroxisomal membrane protein 13 [Prunus mume]
blue	TR58214|c1_g5	50.95	43.44	48.19	42.63	45.1	46.25	59.24	71.96	71	68.74	68.88	72.01	52.68	58.74	59.44	78.91	70.06	66.94	102.55	120.82	117.23	130.52	146.63	151.6	PREDICTED: peroxisomal membrane protein 13 [Prunus mume]
blue	TR58314|c2_g13	14.93	9.37	4.66	7.54	6	4.51	3.67	3.07	1.63	4.23	0	0	2.23	2.13	0	0	2.08	10.63	20.5	22.56	32.18	38.41	44.65	53.18	PREDICTED: myb-related protein 306-like [Prunus mume]
blue	TR58314|c2_g8	24.41	25.74	23.61	25.42	18.56	30.72	3.62	3.75	4.11	3.44	2.31	4.38	1.17	1.91	1.16	3.63	4.76	4.11	14.09	28.83	32.06	55.01	64.96	44.31	PREDICTED: myb-related protein 306-like [Prunus mume]
blue	TR58335|c2_g3	31.05	9.74	24.75	30.67	16.72	16.17	39.04	24.55	21.04	15.9	38.83	43.94	23.88	43.24	36.42	23.87	32.14	37.95	28.32	48.81	61.32	44.08	41.05	55	hypothetical protein PRUPE_ppa009080mg [Prunus persica]
blue	TR58388|c0_g4	3.43	4.37	4.27	3.7	2.38	2.25	8.01	7.81	9.4	5.15	6.66	7.16	5.83	9.01	8.65	7.21	6.57	8.06	7.09	8.72	10.51	18.29	21.32	19.12	PREDICTED: heat stress transcription factor C-1 [Prunus mume]
blue	TR58461|c1_g7	10.49	9.25	10.83	11.41	11.84	14.18	16.33	15.44	14.6	10.84	15.96	14.6	13.91	12.71	12.23	18.17	15.87	20.41	25.53	20.14	24.93	32.01	36.56	31.65	hypothetical protein PRUPE_ppa008940mg [Prunus persica]
blue	TR58527|c0_g3	25.09	24.76	26.43	27.75	30.13	29.13	37.98	32.85	33.48	23.76	29.77	27.09	22.93	23.58	25.56	26.36	30.73	31.54	46.66	52.34	49.17	75.24	80.54	84.72	PREDICTED: transcription factor VOZ1-like isoform X1 [Prunus mume]
blue	TR58590|c0_g10	12.91	6.41	2.69	14	0	4.57	13.31	8.74	35.82	8.49	9.05	8.8	12.98	17.55	11.33	6.42	12.39	3.01	30.07	17.33	12.04	16.25	39.39	19.03	PREDICTED: uncharacterized protein LOC103325157 isoform X2 [Prunus mume]
blue	TR58590|c0_g3	0	0	0	0	0	0	3.4	1.27	4.56	1.58	8.97	9.02	0	1.67	2.39	6.25	2.43	3.34	6.01	10.19	5.79	15.42	12.28	9.63	PREDICTED: uncharacterized protein LOC103325157 isoform X2 [Prunus mume]
blue	TR58590|c0_g4	0	0	0	0	0	0	0	0	0.64	0	0	0	0	0	0	0.87	0	0	0	0	1.14	7.42	8.17	3.37	PREDICTED: uncharacterized protein LOC103325157 isoform X2 [Prunus mume]
blue	TR58761|c0_g13	12.8	14.56	11.52	4.73	3.86	3.53	25.71	23.74	22.73	13.63	13.26	18.72	3.41	5.97	6.07	12.58	11.7	12.11	8.39	14.3	13.72	35.93	34.13	31.81	PREDICTED: transcription factor TCP19 [Prunus mume]
blue	TR58945|c1_g16	6.36	5.37	1.77	7.52	5.71	5.24	9.74	8.22	7.85	5.98	10.45	7.34	2.5	6.05	2.33	5.36	5.53	6.27	3.7	1.85	3.08	10.4	11.99	7.03	PREDICTED: alcohol dehydrogenase 1B [Prunus mume]
blue	TR58997|c0_g2	6.83	8.13	7.22	6.11	6.87	4.96	10.91	9.33	9.87	6.33	10.97	9.68	7.93	8.46	6.08	7.91	6.23	7.24	6.85	6.09	6.4	1.92	3.2	2.74	hypothetical protein PRUPE_ppb009745mg [Prunus persica]
blue	TR59039|c0_g7	6.44	3.27	2.45	5.75	4.83	10.43	5.39	3.22	3.42	13.7	10.8	18.47	11.33	6.65	9.96	4.25	14.83	7.61	10.74	6.7	7.28	13.14	27.98	22.95	PREDICTED: transcription factor IIIB 70 kDa subunit-like isoform X2 [Prunus mume]
blue	TR59041|c0_g2	0	0	0	0.33	0.33	0.65	15.72	11.74	12.62	7.29	5.98	6.1	1.6	2.75	2.67	2.54	3.17	2.89	5.95	12.6	14.63	14.21	14.66	15.83	PREDICTED: transcription factor MYB108-like [Prunus mume]
blue	TR59096|c0_g1	21.61	20.79	19.52	15.33	17.81	16.4	22.38	29	26.59	21.79	23.17	25.22	14.42	15.37	15.88	25.54	21.61	24.32	36.28	51.09	42.91	38.89	40.23	39.59	PREDICTED: proteasome assembly chaperone 2 [Prunus mume]
blue	TR59197|c2_g1	0	0	0	0	0	0	0	0	0	0	9.91	3.47	0	1.71	1.74	1.62	0	0	4.49	7.59	16.08	4.24	0	5.25	PREDICTED: O-acyltransferase WSD1-like [Prunus mume]
blue	TR59197|c2_g10	0	0	0	0	0	0	0	0	0	0	0	0	0	0	0	0	6.88	21.03	52.33	79.23	60.73	21.52	25.9	15.27	PREDICTED: O-acyltransferase WSD1-like [Prunus mume]
blue	TR59197|c2_g16	0	0	0	0	0	0	0	0.22	0	2.03	3.66	4.03	2.9	4.27	4.29	2.98	13.59	15.48	31.11	56.98	48.47	33.42	38.66	39.27	hypothetical protein PRUPE_ppa018127mg [Prunus persica]
blue	TR59197|c2_g17	0	0	0	0	0	0	0	0	0	3.36	0	5.17	0	0	0	3.23	3.2	5.32	6.06	27.21	19.22	12.79	9.15	5.34	PREDICTED: O-acyltransferase WSD1-like [Prunus mume]
blue	TR59197|c2_g18	0	0	0	0	0	0	0	0.46	0	11.09	28.56	28.39	8.33	16.98	17.37	26.23	48.65	55.13	53.54	195.96	192.45	133.52	130.8	132.57	PREDICTED: O-acyltransferase WSD1-like [Prunus mume]
blue	TR59197|c2_g2	0	0	0	0	0	0	0	0	0	0	29.69	7.17	0	7.04	14.04	13.31	6.88	14.02	11.63	73.13	40.48	21.52	12.95	45.81	PREDICTED: O-acyltransferase WSD1-like [Prunus mume]
blue	TR59197|c2_g3	0	0	0	0	0	0	0	0	0	8.4	5.94	19.66	7.16	8.56	9.48	16.53	60.68	34.13	62.6	144.04	138.23	114.93	119.86	102.61	PREDICTED: O-acyltransferase WSD1-like [Prunus mume]
blue	TR59197|c2_g4	0.18	0	0	0	0	0	0.19	0.55	0.18	17.17	25.58	27.15	12.02	23.66	22.69	36.23	66.05	78.94	98.69	252.25	252.3	199.7	201.73	203.3	PREDICTED: O-acyltransferase WSD1-like [Prunus mume]
blue	TR59197|c2_g6	0	0	0	0	0	0	0	0	0	0	0	0	0	3.52	7.02	26.59	20.62	49.07	0	122.03	108.01	53.76	51.78	79.8	PREDICTED: O-acyltransferase WSD1-like [Prunus mume]
blue	TR59197|c2_g7	0	0	0	0	0	0	0.73	1.74	0.71	21.79	58.41	40.46	15.63	35.19	35	55.32	108.34	131.1	197.21	422.97	413.35	298.38	298.35	324.3	PREDICTED: O-acyltransferase WSD1-like [Prunus mume]
blue	TR59197|c2_g9	0	0	0	0	0	0	0	1.01	0	1.12	4.67	5.54	1.44	1.38	4.02	3.91	14.54	10.43	19.84	76.06	72.21	45.33	42.49	52.41	PREDICTED: O-acyltransferase WSD1-like [Prunus mume]
blue	TR59252|c2_g5	3.56	5.31	6.84	4.28	6.3	5.15	15.05	7.75	8.56	5.49	8.64	8.05	5.32	6.67	9.08	5.66	9.76	7.38	6.82	10.32	10.87	14.5	11.87	12.39	hypothetical protein PRUPE_ppa003701mg [Prunus persica]
blue	TR59450|c0_g8	11.18	11.48	12.44	6.84	6.87	7.4	19.7	17.07	16.77	10.31	11.37	10.82	6.37	9.77	7.11	10.51	14.51	14.08	16.4	19.18	23.17	42.8	41.82	44.13	PREDICTED: transcription factor RAX2-like [Prunus mume]
blue	TR59534|c0_g12	0.5	0.79	0.99	0	0.43	0.69	1.76	0	3.04	0.65	0	4.09	1.22	1.28	3.53	6.77	4.44	7.3	11.4	4.64	5.94	5.9	9.42	10.76	PREDICTED: nuclear transcription factor Y subunit A-9-like [Malus domestica]
blue	TR59534|c0_g4	0.65	0.67	0.48	0.78	1.26	1.35	2.3	0.66	1.98	2.82	4.75	5.39	9.12	4.81	5.44	6.12	7.63	5.95	10.36	7.52	7.39	16.56	16.56	18.82	PREDICTED: nuclear transcription factor Y subunit A-1 [Fragaria vesca subsp. vesca]
blue	TR59534|c0_g5	0.5	2.4	3.49	0.8	0	0.69	0	1.84	0	3.97	5	7.48	7.75	5.79	6.22	4.29	4.46	1.97	7.72	7.38	9.91	15.3	23.57	24.38	PREDICTED: nuclear transcription factor Y subunit A-9-like [Malus domestica]
blue	TR59534|c0_g6	0	0	0	0	0	0	0	0	0	2.26	2.42	0.91	1.68	0.74	1.83	1.72	0	0	1.12	3.75	1.93	7.03	2.65	7.97	PREDICTED: nuclear transcription factor Y subunit A-9-like [Malus domestica]
blue	TR59829|c0_g11	1.15	0.85	1.2	1.89	1.2	0.85	3.61	2.34	2.19	2.34	4.31	4.13	2.01	2.64	2.21	3.98	3.78	3.41	3.74	3.74	1.74	6.62	8.09	6.02	hypothetical protein PRUPE_ppa011730mg [Prunus persica]
blue	TR59902|c2_g5	2.05	3.44	4.01	3.75	4.54	3.97	2.72	4.43	2.91	0.93	3.11	0.99	2.82	3.8	2.43	1.64	3.31	4.38	2.79	8.86	6.75	14.5	16.69	16.05	hypothetical protein PRUPE_ppa006932mg [Prunus persica]
blue	TR59919|c1_g4	3.02	3.68	6.47	3.86	3.2	0.71	6.28	3.7	1.09	3.93	10.89	3.47	2.19	6	7.4	3.35	5.58	7.01	0	3.07	0.65	0	0	0	PREDICTED: transcription factor IBH1-like [Prunus mume]
blue	TR59968|c2_g3	15.3	13.58	13.63	13.64	18.57	15.43	16.3	19.49	22.54	20.68	22.94	21.52	14.32	13.22	17.47	23.56	22.63	22.56	22.56	23.5	27.11	47.42	47.25	53.21	hypothetical protein PRUPE_ppa006518mg [Prunus persica]
blue	TR60079|c2_g23	8.79	9.8	7.24	5.74	4.01	5.68	4.79	5.2	6.01	7.62	9.15	9.46	2.99	3.43	3.94	6.3	9.59	6.66	3.73	4.17	7.76	13.68	15.24	13.23	PREDICTED: nuclear transcription factor Y subunit B-3-like [Prunus mume]
blue	TR60094|c0_g11	26.93	27.24	28.38	25.55	25.06	27.08	55.42	38.64	37.91	38.04	42.82	46.42	36.23	34.89	30.91	44.64	36.26	45.91	56.06	56.73	55.57	50.12	54.44	54.37	PREDICTED: transcription factor BIM2 [Prunus mume]
blue	TR60118|c0_g1	0.28	0.36	0.33	0.37	0.33	0.29	0.2	0.4	0.24	0.14	0.45	0.53	0.47	0.31	0.1	0.4	0.4	0.25	1.44	0.66	0.76	4.53	5.07	5.04	PREDICTED: GATA transcription factor 24-like isoform X2 [Prunus mume]
blue	TR60128|c0_g10	0.83	1.77	2.68	4.6	0.91	4.24	2.86	4.33	2.79	1.1	5.42	4.6	3.6	1.18	3.43	3.31	6.68	1.15	5.21	4.98	14.06	3.83	7.32	1.17	PREDICTED: beta-carotene hydroxylase 2, chloroplastic-like [Prunus mume]
blue	TR60128|c0_g23	13.19	20.59	18.91	37.01	33.59	34.84	15.71	29.19	22.6	14.46	12.5	18.59	10.88	16.91	11.21	26.57	30.59	26.53	34.3	52.49	57.55	26.79	33.67	27.89	beta-ring hydroxylase [Prunus mume]
blue	TR60128|c0_g31	29.46	13.23	23.55	50.75	43.6	35.99	14.52	18.75	17.83	19.45	29.87	38.75	24.15	13.42	8.78	65.5	60.61	82.88	78.36	84.5	169.89	66.7	55.61	77.15	PREDICTED: beta-carotene hydroxylase 2, chloroplastic-like [Prunus mume]
blue	TR60137|c0_g1	9.07	8.32	8.94	10.35	9.86	9.91	13.6	12.7	14.11	8.96	11.51	9.35	11.42	11.26	8.96	11.78	9.96	11.47	15.69	17.67	16.98	21.06	23.08	24.43	PREDICTED: N-alpha-acetyltransferase 35, NatC auxiliary subunit [Prunus mume]
blue	TR60137|c0_g2	2.42	6.21	2.9	2.17	3.49	2.92	7.86	6.79	7.18	2.66	3.68	4.46	7.1	5.24	6.76	4.74	4.83	8.8	4.02	4.79	6.58	9.9	11.42	10.72	PREDICTED: N-alpha-acetyltransferase 35, NatC auxiliary subunit [Prunus mume]
blue	TR60146|c0_g3	3.66	4.86	4.59	8.29	5.72	5.56	8.56	3.46	3.53	13.54	14.58	15.52	4.4	6.99	8.78	7.17	10.75	10.83	11.19	15.7	12.11	13.45	15.47	19.41	PREDICTED: transcription factor TCP13 [Prunus mume]
blue	TR60146|c0_g5	7.79	9.71	9.82	15.51	13.18	12.9	14.29	11.44	12.15	18.72	24.69	23.46	9.09	14.07	11.6	9.73	14.35	15.13	12.41	21.09	21.08	27.8	26.75	30.92	PREDICTED: transcription factor TCP13 [Prunus mume]
blue	TR60163|c0_g1	4.45	3.74	5.45	4.65	3.51	3.77	12.69	12.34	10.18	13.2	20.62	19.78	21.48	19.93	21.03	26.1	25.69	25.29	49.3	43.93	40.88	85.22	87.31	88.52	PREDICTED: trihelix transcription factor GT-1-like isoform X2 [Prunus mume]
blue	TR60212|c0_g4	3.05	3.31	3.67	3.71	3.92	3.09	7.5	5.35	5.3	8.36	9.25	10.12	8.39	8.26	9.82	9.15	10.02	11.72	15.63	16.6	16.53	23.3	22.02	22.95	PREDICTED: probable WRKY transcription factor 2 [Prunus mume]
blue	TR60539|c0_g12	0	0	0	0	0	0	4.05	0	0	0	0	0.97	0	0	0	1.84	0	0	4.55	2.23	1.04	10.47	9.39	6.87	PREDICTED: general transcription factor IIE subunit 1 [Prunus mume]
blue	TR60539|c0_g14	14.38	6.67	16.64	14.56	9.78	4.3	12.64	10.9	11.61	7.85	14.32	11.45	9.76	9.38	5.03	16.64	19.33	14.52	5.15	16.44	13.97	16.24	20.27	25.04	PREDICTED: general transcription factor IIE subunit 1 [Prunus mume]
blue	TR60539|c0_g3	5.11	4.72	12.28	4.64	5.66	4.94	8.55	12.22	3.37	8.02	8.69	11	16.8	10.37	12.6	16.3	16.35	13.2	14.58	21.01	17.3	45.99	32.22	37.36	PREDICTED: general transcription factor IIE subunit 1 [Prunus mume]
blue	TR60539|c0_g5	2.76	1.43	2.87	2.22	1.42	0.71	6.99	4.94	2.93	8.97	6.19	6.61	5.92	1.91	3.86	1.8	4.62	4.74	0.85	0.87	6.31	5.75	11.95	7.56	PREDICTED: general transcription factor IIE subunit 1 [Prunus mume]
blue	TR60539|c0_g6	12.48	15.44	13.5	13.05	14.23	8.54	27.1	16.57	15.37	20.79	26.27	22.45	21.99	24.36	22.63	26.62	27.96	32.56	24.12	22.24	28.3	38.92	50.31	43.38	PREDICTED: general transcription factor IIE subunit 1 [Prunus mume]
blue	TR60543|c1_g8	5.47	2.66	4.71	0	1.61	0	0.98	0	2.73	1.17	2.72	2.37	2.11	4.74	6.01	0	0	3.55	2.12	9.37	16.28	1.99	4.27	4.17	PREDICTED: trihelix transcription factor GT-3b [Prunus mume]
blue	TR60547|c0_g1	0.23	0	0	0	0	0.23	0.71	0.46	1.16	0.27	1.2	0.86	1.85	1.81	3.04	1.15	0.87	0.29	11.66	11.6	10.96	18.92	20.68	14.78	PREDICTED: transcription factor TGA2-like [Prunus mume]
blue	TR60547|c0_g6	0	0	0.65	0.88	0.44	0.43	0.88	0.64	0.22	0.5	2.5	1.59	4.29	2.25	2.26	4.28	1.07	2.19	6.3	5.27	6.95	20.01	21.44	20.95	PREDICTED: transcription factor TGA2-like [Prunus mume]
blue	TR60651|c11_g1	0	0	0	0	0	0	0	0	0	0	92.46	89.71	17.41	17.29	27.12	125.61	180.08	212.03	254.65	278.51	266.78	148.94	266.44	183.55	PREDICTED: glucose and ribitol dehydrogenase-like [Prunus mume]
blue	TR60651|c11_g5	0.14	0.52	0	0.45	0.38	0.07	1.86	0.88	1.17	75.3	166.04	154.35	258.65	240.09	268.89	835.71	494.41	552.85	1256.61	1068.76	1006.62	815.36	893.1	881.33	PREDICTED: glucose and ribitol dehydrogenase-like [Prunus mume]
blue	TR60830|c7_g1	7.26	14.31	4.68	8.98	10.06	3.6	10.24	4.62	11.98	8.34	3.82	2.58	1.23	3.7	6.12	2.22	8.15	7.2	1.07	12.69	19.93	25.31	32.13	24.91	acyl-CoA oxidase 1 [Prunus persica]
blue	TR60830|c7_g13	69.59	81.49	70.4	78.6	78.22	75.04	66.05	47	64.36	91.8	92.28	82.34	54.17	49.8	58.39	97.06	90.41	93.8	122.28	182.31	153.04	157.23	184.94	230.33	acyl-CoA oxidase 1 [Prunus persica]
blue	TR60830|c7_g6	14.75	7.28	25.97	25.09	32.64	25.55	21.01	26.1	15.08	9.01	36.94	18.32	4.27	4.53	0	0	24.81	11.06	26.93	60.38	26.15	23.42	74.56	20.09	acyl-CoA oxidase 1 [Prunus persica]
blue	TR61055|c0_g11	0	0	0	0	0	0	1.82	0	0.98	4.14	0	1.47	0	0	0	1.42	2.17	1.27	6.43	15.32	19.3	56.05	45.2	55.49	PREDICTED: transcription factor TGA2 [Prunus mume]
blue	TR61055|c0_g13	0	0	0	0	0	0	0	0	0.66	1.42	0	0.73	0.77	0	0	0	1.45	0.95	4.83	2.09	4.24	16.45	14.4	17.18	PREDICTED: transcription factor TGA2 [Prunus mume]
blue	TR61055|c0_g14	0	0	0	0	0	0.68	0	0	1.06	0	0.5	0	0	0.92	0	0	0.89	0	2.67	5.84	17.66	18.81	23.96	21.42	PREDICTED: transcription factor TGA2 [Prunus mume]
blue	TR61055|c0_g15	0	0	0	0	0	0	2.25	0	1.06	0	0.5	1.82	0.95	0.92	0	0	2.67	2.74	8.31	12.41	8.36	23.66	36.01	30.02	PREDICTED: transcription factor TGA2 [Prunus mume]
blue	TR61055|c0_g3	0	0	0	0	0	0	0	0	0	0	1.61	0	1.48	0	0	0	1.39	0	2.51	4.9	9.41	14.79	10.43	14.47	PREDICTED: transcription factor TGA2 [Prunus mume]
blue	TR61055|c0_g5	0	0	0	0	0	0	2.38	0.76	1.03	1.5	1.67	1.91	0.34	3.02	1.01	3.83	2.57	4.91	9.34	19.51	17.29	48.63	57.23	54.21	PREDICTED: transcription factor TGA2 [Prunus mume]
blue	TR61055|c0_g7	0	0	0	0	0	0	0	0.68	0	0	0	0	0	0	0	0	0	0	0	4.13	3.43	12.26	14.01	10.34	PREDICTED: transcription factor TGA2 [Prunus mume]
blue	TR61055|c0_g8	0	0	0	0	0	0	0	0.56	0.66	0	1.59	0.74	0	0.75	0.76	0	0	0	0	4.18	7.58	9.93	10.6	13.78	PREDICTED: transcription factor TGA2 [Prunus mume]
blue	TR61055|c0_g9	0	0	0	0	0	0	2.36	1.04	2.66	5.5	0	4.27	0	2.84	1.44	4.02	2.76	3.39	20.04	46.14	30.1	101.11	108.57	80.12	PREDICTED: transcription factor TGA2 [Prunus mume]
blue	TR61148|c0_g2	1.75	3.56	2.47	4.11	2.9	3.13	5.79	4.87	4.05	4.43	6.52	5.97	5.53	6.31	5.37	7.32	6.63	7.27	7.83	8.63	8.58	9.21	10.46	11.55	hypothetical protein PRUPE_ppa004974mg [Prunus persica]
blue	TR61155|c0_g10	19.27	19.23	20.09	7.95	7.91	7.62	1.06	1.49	1.87	0.6	0.75	1.09	0.69	0.68	0.2	0.09	0.46	0.75	2.09	11.15	11.76	22.35	21.11	22.71	PREDICTED: probable WRKY transcription factor 33 [Prunus mume]
blue	TR61170|c3_g1	5.54	11.61	9.6	7.41	5.52	5.55	4.67	7.58	12.15	2.68	16.24	21.6	33.55	13.26	10.72	7.51	12.98	2.65	18.43	9.38	10.08	23.71	24.32	30.73	PREDICTED: nuclear transcription factor Y subunit B-1 [Tarenaya hassleriana]
blue	TR61196|c0_g2	0	0	0	0.74	0.4	0.79	0.28	0.22	0.05	1.01	0.48	1.6	2.03	3.17	2.3	1.71	2.18	2.56	6.67	9.04	7.39	2.17	2.75	3.39	PREDICTED: trihelix transcription factor PTL [Prunus mume]
blue	TR61242|c1_g1	49.1	48.36	48.41	52.04	54.21	50.99	62.21	53.22	56.32	82.95	98.96	91.38	37.67	54.53	50.05	67.52	87.61	87.95	186.1	205.23	196.24	281.45	290.58	285.05	hypothetical protein PRUPE_ppa002036mg [Prunus persica]
blue	TR61259|c1_g2	5.04	4.71	6.31	6.12	3.35	6.28	8.89	6.14	5.6	12.36	14.17	10.52	6.34	6.87	5.81	9.01	8.71	9.72	16.5	13.44	17.54	18.23	20.77	20.63	PREDICTED: LOW QUALITY PROTEIN: uncharacterized protein LOC103318689 [Prunus mume]
blue	TR61259|c1_g3	15.8	15.56	10.39	20.45	7.64	11.01	18.14	18.73	16.87	24.24	11.5	23.05	7.2	16.19	15.23	14.18	14.59	25.33	25.81	42.6	47.29	47.55	47.83	39.49	hypothetical protein PRUPE_ppa009668mg [Prunus persica]
blue	TR61259|c1_g5	3.42	8.59	5.08	8.59	3.53	4.01	6.97	4.49	6.67	7.38	8.4	12.37	8.24	8.69	2.7	3.79	5.79	9.89	14.41	13.88	13.99	18.72	20.15	18.08	hypothetical protein PRUPE_ppa009668mg [Prunus persica]
blue	TR61259|c2_g2	33.26	33.56	32.17	36.91	35.12	38.69	40.08	35.59	37.46	42.43	50.83	48.47	33.15	39.63	39.64	42.68	47.57	47	73.82	76.62	72.81	40.35	43.7	47.14	hypothetical protein PRUPE_ppa001740mg [Prunus persica]
blue	TR61297|c3_g10	21.02	28.49	29.71	6.93	6.45	5.39	9	12.08	14.97	6.74	10.85	11.24	5.31	7.62	7.21	7.67	8.3	7.17	14.04	38.13	44.45	18.8	19.77	18.48	PREDICTED: probable WRKY transcription factor 17 [Prunus mume]
blue	TR61297|c3_g9	30.22	37.31	58.75	15.3	2.77	12.47	38.41	29.59	20.89	5.78	11.44	23.65	8.16	19.48	9.86	9.18	13.33	7.79	15.42	70.52	97.24	48.17	49.71	60.55	PREDICTED: probable WRKY transcription factor 17 [Prunus mume]
blue	TR61322|c0_g4	10.1	10.13	9.98	11.75	12.49	12.9	17.18	14.01	12.84	22.86	24.97	23.43	35.56	20.93	19.49	51.78	35.44	38.22	55.72	66.21	68.99	50.43	55	53.48	hypothetical protein PRUPE_ppa009827mg [Prunus persica]
blue	TR61360|c0_g9	5.08	4.66	5.13	4.66	4.64	5.22	4.34	5.59	4.7	5.08	5.36	4.34	4.87	5.35	5.35	5.61	5.71	5.65	10.14	10.65	9.87	11.38	11.61	12.1	PREDICTED: 1-acyl-sn-glycerol-3-phosphate acyltransferase 1, chloroplastic isoform X1 [Prunus mume]
blue	TR61418|c1_g15	11.22	7.07	14.34	17.42	9.83	11.54	25.23	33.58	40.31	24.35	18.45	21.5	13.74	16.05	24.4	16.67	18.97	18.4	23.46	57.28	42.52	123.72	144.87	151.67	PREDICTED: transcription factor GTE12 isoform X1 [Prunus mume]
blue	TR61418|c1_g19	30	34.89	20.93	22.67	21.04	20.86	92.4	65.27	66.48	36.91	37.69	32.76	30.85	41.1	37.19	34.08	36.68	37.97	67.88	72.03	72.99	215.11	218.85	254.33	PREDICTED: transcription factor GTE12 isoform X1 [Prunus mume]
blue	TR61418|c1_g30	5.82	2.8	1.21	2.82	3.21	3.19	8.38	7.9	5.66	0.48	0.54	3.05	1.62	1.58	2.66	2	5.06	1.03	4.73	2.72	5.22	19.3	19.54	16.54	PREDICTED: transcription factor GTE12 isoform X1 [Prunus mume]
blue	TR61418|c1_g32	16.62	0	6.98	8.32	11.07	0	28.76	36.29	33.07	4.19	19.84	14.54	12.05	9.01	6.06	5.67	6.11	13.45	25	28.15	40.71	82.76	96.35	106.05	PREDICTED: transcription factor GTE12 isoform X1 [Prunus mume]
blue	TR61418|c1_g38	14.83	20.15	15.21	7.35	10.09	11	33.23	30.25	27.29	14.93	22.28	14.86	14.49	13.49	22.49	21.38	18.46	17.29	28.5	31.42	32.48	176.39	192.12	193.71	PREDICTED: transcription factor GTE12 isoform X3 [Prunus mume]
blue	TR61418|c1_g40	2.54	6.62	5.28	0	5.13	3.85	7.64	7.81	19.25	7.05	6.25	5.43	1.87	0	1.82	5.07	5.25	5.38	3.16	15.84	10.14	10.38	24.47	24.08	PREDICTED: transcription factor GTE12 isoform X3 [Prunus mume]
blue	TR61639|c0_g2	0.88	1.13	2.74	1.15	0.69	0.68	0.99	3.79	3.28	7.27	10.36	6.03	3	3.25	2.96	4.03	1.69	2.17	8.92	7.8	6.57	5.37	6.98	3.96	hypothetical protein PRUPE_ppa013362mg [Prunus persica]
blue	TR61700|c1_g9	2.47	2.32	2.79	2.17	2.5	3.35	11.59	8.11	8.23	5.11	9.18	10.28	4.32	6.39	6.1	5.87	8.75	9.31	11.22	29.32	28.14	21.48	20.13	22.2	PREDICTED: transcription factor GAMYB-like [Prunus mume]
blue	TR61807|c0_g9	9.46	7.53	15.36	7.31	5.27	9.64	7	4.05	5.3	7.87	9.04	6.39	1.69	2.27	2.4	14.07	8.5	3.89	8.08	22.75	19.07	17.5	13.36	15.13	PREDICTED: malate dehydrogenase, glyoxysomal [Prunus mume]
blue	TR61813|c2_g2	13.92	4.88	9.65	16.2	9.18	13.88	6.08	0	0	3.47	12.81	0	14.31	6.75	0	12.74	0	20.25	14.48	26.77	25.73	73.01	77.54	46.61	PREDICTED: long chain acyl-CoA synthetase 6, peroxisomal [Prunus mume]
blue	TR61813|c2_g5	16.81	17.45	17.43	19.06	18.13	16.96	14.96	10.04	8.74	13.27	15.7	11.52	14.56	13.92	12.92	22.49	16.56	16.56	32.54	39.16	41.17	108.6	100.62	113.84	PREDICTED: long chain acyl-CoA synthetase 6, peroxisomal [Prunus mume]
blue	TR61874|c5_g1	1.94	5.78	2.02	0.99	5.71	2.95	4.47	14.83	6.24	54.06	20.09	22.9	10.99	21.8	13.96	43.25	47.21	31.86	78.22	103.88	89.87	146.21	164.27	139.36	PREDICTED: stress-related protein [Prunus mume]
blue	TR61874|c5_g11	2.56	0	0	10.22	5.06	6.79	10.25	6.92	16.39	64.31	13.71	21.46	9.72	17.62	17.45	27.53	40.2	37.45	92.68	109.15	84.08	117.45	109.14	114.89	PREDICTED: stress-related protein [Prunus mume]
blue	TR61874|c5_g22	5.97	10.94	9.32	4.53	7.5	3.01	12.86	4.6	1.63	33.87	42.94	21.55	26.75	19.13	21.51	24.06	35.3	36.14	102.49	80.85	100.56	108.25	114.55	106.36	PREDICTED: stress-related protein [Prunus mume]
blue	TR61874|c5_g27	0	0	0	0	0	0	0	1.11	0	4.44	3.48	0	0	7.62	12.36	5.75	0	0	28.39	21.51	28.6	34.25	41.43	46.78	PREDICTED: stress-related protein [Prunus mume]
blue	TR61874|c5_g6	4.92	4.62	1.4	5.09	3.69	4.59	5.85	5.47	4.21	1.12	8.87	4.14	7.51	0.61	4.31	19.62	12.31	21.02	38.97	20.05	19.9	37.84	33.47	26.36	PREDICTED: stress-related protein [Prunus mume]
blue	TR61874|c5_g8	2.78	4.59	2.37	3.33	3.01	4.05	8.1	5.16	6.19	30.14	15.18	16.53	16.54	17.23	16.99	32.41	25.28	21.67	44.06	56.5	54.85	78.31	77.04	69.99	PREDICTED: stress-related protein [Prunus mume]
blue	TR62047|c0_g1	0.1	0.16	0.21	0.21	0.21	0.1	12.5	9.43	9.2	6.72	3.64	4.02	2.84	4.22	4.55	3.26	2.6	2.31	4.54	6.04	4.51	19.77	17.23	18.33	PREDICTED: nuclear transcription factor Y subunit A-10 [Prunus mume]
blue	TR62084|c2_g11	0	0	0	0	0	0.46	0.98	0	0	1.69	1.92	2.39	1.26	6.12	1.71	5.49	2.37	2.91	7.67	7.8	13.01	14.14	11.18	15.93	PREDICTED: transcription factor bHLH130-like [Prunus mume]
blue	TR62084|c2_g2	0	0	0	0	0	0	0.98	0.92	1.42	0	1.92	1.79	3.16	3.08	2.85	10.91	2.96	7.28	18.57	23.61	22.81	17.21	15.91	20.06	PREDICTED: transcription factor bHLH130-like [Prunus mume]
blue	TR62084|c2_g4	0	0	0	0	0	0	1.48	0	0	0.56	0.64	0.6	0	0.66	1.35	2.77	2.96	4.37	8.07	5.67	4.4	13.07	6.53	12.35	PREDICTED: transcription factor bHLH130-like [Prunus mume]
blue	TR62198|c3_g5	35.09	40.26	29.69	29.7	11.25	37.46	10.76	16.41	15.86	17.27	16.48	36.91	25.11	15.89	22.64	35.78	20.23	33.24	34.08	52.6	53.95	76.47	65.73	59.93	PREDICTED: protein S-acyltransferase 24 [Prunus mume]
blue	TR62198|c3_g6	17.57	8.26	5.61	5.74	12.53	8.66	10.43	7.81	3.31	3.07	3.48	8.59	3.29	3.29	7.6	5.34	3.12	9.74	5.68	7.84	13.97	29.83	21.77	26.52	PREDICTED: protein S-acyltransferase 24 [Prunus mume]
blue	TR62198|c3_g8	21.9	32.7	12.82	26.92	26.68	26.76	23.29	11.28	25.52	38.04	16.08	34.25	30.58	29.11	24.92	33.81	45.98	22.39	25.42	43.54	55.13	71.44	69.64	100.78	hypothetical protein PRUPE_ppa002724mg [Prunus persica]
blue	TR62231|c4_g1	17.87	25.96	19.35	16.89	14.65	13.14	24.27	54.11	41.78	52.21	35.48	24.5	35.83	32.64	31.06	42.95	20.11	31.45	20.37	16.42	20.11	0.83	3.54	0	hypothetical protein PRUPE_ppa006868mg [Prunus persica]
blue	TR62231|c4_g17	51.62	56.43	55.89	52.41	52.11	53.34	88.2	64.69	64.42	98.97	66.3	64.49	74.95	72.14	68.74	61.33	54.68	54.68	40.78	35.71	36.26	11.62	11.28	11.4	hypothetical protein PRUPE_ppa006868mg [Prunus persica]
blue	TR62231|c4_g7	16.24	19.33	13.74	15.61	16	16.67	30.06	21.6	21.98	8.51	10.23	8.08	17.47	22.41	18.04	11.26	17.18	11.09	9.4	12.09	5.41	1.12	2.35	1.92	PREDICTED: enoyl-[acyl-carrier-protein] reductase [NADH] 1, chloroplastic-like isoform X2 [Pyrus x bretschneideri]
blue	TR62259|c2_g5	45.06	51.82	53.63	49.48	47.99	56.02	41.48	43.58	44.12	25.53	31.33	28.73	20.62	30.21	28.72	38.29	35.92	40.57	85.84	86.66	97.1	135.27	131.38	141.92	PREDICTED: E3 ubiquitin-protein ligase RHF2A [Prunus mume]
blue	TR62342|c2_g14	4.45	5.45	6.2	5.56	5.34	6.28	11.91	7.85	9.35	7.97	8.73	10.66	7.02	9.2	9.33	9.61	11.26	12.63	12.04	10.23	9.74	20.7	20.21	21.15	hypothetical protein PRUPE_ppa021101mg [Prunus persica]
blue	TR62582|c0_g18	0	0	0.81	0.8	0	1.99	0.42	1.58	3.64	1.44	2.7	1.53	5.4	4.21	4.25	3.99	2.02	3.1	2.37	3.83	4.27	9.43	6.51	10.02	acyl-CoA oxidase 4 [Prunus persica]
blue	TR62582|c0_g9	0	0	0	0	0	0	0.8	1.56	0	0	1.94	1.04	0	0	0.91	0.85	0.87	1.84	6.74	4.2	3.45	5.33	3.36	11.55	PREDICTED: acyl-coenzyme A oxidase 4, peroxisomal-like isoform X1 [Pyrus x bretschneideri]
blue	TR62701|c0_g10	71.47	94.48	81.23	139.5	93.28	107.46	102.06	67.24	79.63	41.93	72.3	88.67	59.93	54.41	100	92.08	75.52	89.06	250.09	259	289.97	466.57	400.99	462.5	PREDICTED: transcription factor MYB44-like [Prunus mume]
blue	TR62701|c0_g11	16.78	57.44	33.51	27.17	61.17	59.28	32.83	33.16	60.5	11.24	27.78	44.33	26.91	28.96	10.94	10.26	14.18	10.86	65.03	57.38	107.05	95.35	146.47	131.11	PREDICTED: transcription factor MYB44-like [Prunus mume]
blue	TR62701|c0_g12	42.19	33.95	24.5	39.39	47.92	74.28	60.17	45.81	63.62	21.73	46.69	29.91	27.7	37.19	48.35	58.39	62.39	66.71	291.18	204.03	307.46	261.08	269.07	229.9	PREDICTED: transcription factor MYB44-like [Prunus mume]
blue	TR62701|c0_g19	12.95	20.1	10.76	37.87	84.36	56.28	11.14	6.12	47.72	17.89	8.82	7.19	9.78	10.75	13.08	19.56	61.19	116.74	46.61	95.43	50.25	90.98	93.84	123.79	PREDICTED: transcription factor MYB44-like [Prunus mume]
blue	TR62725|c7_g29	0	0	0	0	0	0	0	5.95	0	28.58	12.65	35.51	28.24	8.74	43.32	88.64	66.78	69.49	337.79	338.52	248.63	118.02	184.88	119.99	PREDICTED: oleosin 16.4 kDa-like [Prunus mume]
blue	TR62725|c7_g32	0	0	0	5.59	0	0	15.79	23.78	26.28	375.23	290.52	256.67	343.09	326.92	433.02	1312.61	898.26	921.45	2442.72	1586.06	1932.72	1693.84	1939.63	1930.54	PREDICTED: oleosin 16.4 kDa-like [Prunus mume]
blue	TR62725|c7_g42	0	0	0	0	0	0	46.41	0	0	103.93	43.68	233.08	94.65	42.57	99.44	324.2	324.35	294.91	712.27	591.45	456.46	444.1	472.14	457.43	PREDICTED: oleosin 16.4 kDa-like [Prunus mume]
blue	TR62727|c0_g11	5.39	3.45	7.47	3.43	5.75	3.99	8.19	10.04	6.94	4.57	9.36	10.41	4.21	7.99	5.63	3.78	8.44	9.01	7.73	5.98	15.02	9.67	12.22	10.45	PREDICTED: B3 domain-containing transcription factor VRN1 isoform X3 [Prunus mume]
blue	TR62733|c0_g3	4.29	0.74	2.88	1.43	3.14	1.49	6.85	4.08	2.81	0.73	0.83	1.88	2.46	0	0	0	2.23	2.32	9.05	19.04	7.63	8.74	21.84	18.78	PREDICTED: ethylene-responsive transcription factor ERF118-like, partial [Prunus mume]
blue	TR62733|c0_g7	3.06	7.03	3.9	13.91	11.03	12.92	20.07	8.7	9.8	2.96	4.6	8.48	0	5.72	2.57	4.31	3.33	4.18	9.46	18.81	20.96	25.55	36.35	29.07	PREDICTED: ethylene-responsive transcription factor ERF118-like, partial [Prunus mume]
blue	TR62733|c0_g9	4.64	5.4	4.17	1.08	5.02	0.81	19.45	7.69	4.79	10.91	3.3	1.57	0	0	5.44	0	2.69	2.69	9.76	0	6.19	28.25	16.75	33.08	PREDICTED: ethylene-responsive transcription factor ERF118-like, partial [Prunus mume]
blue	TR63042|c1_g1	18.61	20.96	15.38	14.69	14.65	8.41	16.35	19.56	20.18	5.57	4.77	5.15	2.32	4.51	2.28	2.84	2.9	2.23	10.12	17.6	16.48	39.84	46.08	38.05	MYB transcription factor 3 [Prunus domestica]
blue	TR63042|c1_g10	20.99	9.69	11.89	6.09	5.31	5.45	13.68	16.46	14.08	1.52	2.97	1.68	0	0.71	1.65	1.34	2.05	1.45	5.03	4.49	8.78	17.93	22.97	20.18	PREDICTED: transcription factor MYB1R1 [Prunus mume]
blue	TR63042|c1_g13	22.16	13.88	18.93	8.81	13.03	8.71	20.04	28.98	21.68	3.73	8.6	5.27	0	1.98	5.82	7.46	6.71	12.12	9.74	20.7	32.13	53.53	40.49	48.42	PREDICTED: transcription factor MYB1R1 [Prunus mume]
blue	TR63042|c1_g16	15.14	8.14	14.62	9.7	8.77	7.02	4.28	15.03	13.26	1.78	4.02	3.11	0	2.97	2.44	0.94	0	0	2.11	7.48	5.07	20.4	27.42	25.13	PREDICTED: transcription factor MYB1R1 [Prunus mume]
blue	TR63042|c1_g2	19.51	27.61	22.94	10.59	6.07	6.7	21.01	26.81	40.37	1.65	4.6	3.94	5.12	0	1.46	3.75	2.86	5.49	12.16	17.36	18.03	26.22	27.33	40.13	PREDICTED: transcription factor MYB1R1 [Prunus mume]
blue	TR63042|c1_g21	41.35	43.43	50.56	33.98	30.29	27.1	34.16	58.51	52.41	7.51	17.81	10.49	0	0	5.77	10.76	5.57	9.5	6.67	33.61	37.71	62.73	65.79	53.66	PREDICTED: transcription factor MYB1R1 [Prunus mume]
blue	TR63042|c1_g3	9.87	12.95	14	5.57	3.61	6.93	1.67	13.38	22.42	7.71	2.29	1.07	0	1.95	1.97	0	5.7	0	5.16	5.17	1.84	25.72	5.34	13.67	PREDICTED: transcription factor MYB1R1 [Prunus mume]
blue	TR63042|c1_g5	14.86	16.01	17.32	11.64	9.78	14.6	7.95	22.47	16.32	9.9	4.36	5.63	1.69	0.82	4.14	3.09	2.37	4.05	5.14	18.49	15.75	49.1	35.7	41.68	MYB transcription factor 3 [Prunus domestica]
blue	TR63147|c2_g1	293.79	268.16	280.06	239.45	257.43	263.04	293.38	235.05	255.28	391.24	320.12	284.43	153.33	131.49	134.59	225.09	232	233.95	349.9	365.8	360.2	599.69	648.47	643.47	PREDICTED: transcription factor BTF3 homolog 4 [Prunus mume]
blue	TR63159|c0_g3	1.64	4.53	5.7	2.83	6.2	1.12	9.69	5.03	5.19	8.35	9.54	5.15	4.64	11.26	15.95	9.94	11.59	11.14	16.19	13.03	15.79	25.45	20.04	10.98	hypothetical protein PRUPE_ppa003661mg [Prunus persica]
blue	TR63301|c0_g2	7.17	8.18	9.7	5.89	5.75	7.49	14.47	7.05	10.5	6.71	7.34	10.48	11.98	9.6	16.45	10.75	12.23	16.57	12.52	29.93	29.27	18.34	18.95	24.28	bHLH transcription factor [Prunus avium]
blue	TR63301|c0_g20	5.15	9.74	9.11	13.38	4.36	8.38	19.21	8.58	10.13	15.45	8.69	14.1	17.08	17.19	16.22	14.51	18.63	21.29	25.62	51.64	48.18	25.76	31.67	28.55	PREDICTED: LOW QUALITY PROTEIN: transcription factor bHLH13-like [Prunus mume]
blue	TR63301|c0_g33	2.12	1.43	3.23	2.24	0.41	1.74	1.01	2.69	1.11	3.19	3.39	1.87	2.01	1.88	1.69	0.68	4.47	2.29	3.8	4.52	7.16	3.21	4.24	5.11	bHLH transcription factor [Prunus pseudocerasus]
blue	TR63301|c0_g6	2.11	0.42	0.97	0.37	0	1.72	0.49	1.27	1.71	0	0	0	1.25	0.77	0	1.44	1.07	2.35	0.95	2.67	3.04	3.24	6.25	1.29	bHLH transcription factor [Prunus pseudocerasus]
blue	TR63301|c0_g8	1.95	1.95	3.84	0.46	2.14	0	4.84	2.04	2.32	4.61	1.94	1.37	0	2.76	2.75	3.08	6.93	3.22	0	9.11	5.37	6.34	6.24	6.52	bHLH transcription factor [Prunus avium]
blue	TR63317|c0_g17	3.57	7.45	14.81	13.3	10.83	4.82	4.26	10.98	5.14	5.16	9.67	10.14	0	6.82	3.4	1.7	5.09	5.48	20.75	26.65	11.04	23.47	30.86	35.47	transcription factor IIB [Medicago truncatula]
blue	TR63317|c0_g5	0.58	1.8	3.44	2.39	1.79	0.59	1.94	0.59	1.84	2.12	3.39	0.78	2.47	5.53	4.03	2.2	3.76	1.36	5.01	3.47	1.46	6.75	6.2	5.8	transcription factor IIB [Medicago truncatula]
blue	TR63626|c2_g13	2.94	5.09	4.59	6.75	5.47	5.81	5.4	5.3	8.14	3.33	4.71	6.25	4.58	5.63	5.39	6.53	4.19	4.95	11.45	15.62	13.27	36.3	38.79	38.93	hypothetical protein PRUPE_ppa018974mg, partial [Prunus persica]
blue	TR63711|c4_g7	0	0	0	2.78	0	0	0	0	0	0	0	0	0	0	0	18.3	0	0	19.65	0	12.13	33	12.34	74.92	PREDICTED: aldehyde dehydrogenase family 2 member B4, mitochondrial-like, partial [Malus domestica]
blue	TR63732|c1_g1	25.87	11.96	4.41	9.8	11.16	26.47	11	0	19.12	8.08	6.81	27.91	24.18	18.93	37.02	20.6	13.86	16.7	21.23	62.3	7.87	19.58	13.24	14.08	PREDICTED: protein PEROXIN-4 [Prunus mume]
blue	TR63732|c1_g4	4.59	7.29	9.6	10.27	2.21	2.82	3.92	12.66	2.68	8.69	8.84	6.28	2.54	7.94	6.93	3.29	10.96	8.59	11.79	16.3	15.64	10.64	14.09	14.82	PREDICTED: protein PEROXIN-4 [Prunus mume]
blue	TR63766|c0_g2	18.62	15.66	15.08	14.11	13.81	13.68	14.39	12.77	14.63	20.81	30.58	26.61	18.39	21.21	21.82	19.34	23.89	24.19	29.51	34.88	32.27	28.9	33.53	32.03	hypothetical protein PRUPE_ppa004115mg [Prunus persica]
blue	TR63766|c0_g4	9.15	11.33	12.48	13.06	9.35	8.08	10.87	11.27	8.13	12.26	17.19	16.17	11.61	15.19	12.28	10.17	16.56	14.23	17.07	25.72	23.71	15.16	16.62	17.72	PREDICTED: peptidyl-prolyl cis-trans isomerase PASTICCINO1 [Prunus mume]
blue	TR63778|c10_g1	177.84	256.72	184.02	313.5	313.34	317.93	545.72	816.09	753.39	739.93	404.03	449.66	247.71	309.93	270.9	237.62	238.44	229.21	1034.62	858.98	944.65	398.33	368.28	436.86	PREDICTED: alcohol dehydrogenase 1 [Prunus mume]
blue	TR63778|c10_g10	4.06	0	16.84	3.98	31.36	15.97	34.91	25.1	18.82	45.43	8.36	30.95	6.51	0	18.21	11.47	29.69	36.31	60.63	100.27	118.48	32.8	33.7	26.97	alcohol dehydrogenase, partial [Prunus armeniaca]
blue	TR63778|c10_g12	39.42	53.34	22.04	65.68	64.19	50.69	204.03	139.79	98.76	73.31	128.3	131.94	45.66	98.15	115.7	25.52	50.62	88	143.26	208.93	240.19	107.3	114.48	111.23	alcohol dehydrogenase, partial [Prunus armeniaca]
blue	TR63778|c10_g3	36.18	45.96	41.64	103.14	110.57	99.57	151.52	150.08	152.3	175.71	153.92	135.9	86.23	73.31	79.24	67.5	77.49	81.14	157.35	202.91	193.96	227.77	257.85	254.24	putative alcohol dehydrogenase Adh-1 [Prunus dulcis]
blue	TR63778|c10_g5	160.9	164.99	168.66	305.82	298.13	286.26	641.67	626.28	618.32	806.51	612.48	578.17	320.34	324.94	322.57	277.02	326.19	307.72	978.35	892.19	912.73	616.03	629.29	609.23	hypothetical protein PRUPE_ppa007186mg [Prunus persica]
blue	TR63778|c10_g7	55.89	58.32	48.05	78.98	82.32	95.88	178.99	127.08	139.19	257.16	188.26	183.32	94.86	87.43	74.64	61.42	65.17	61.65	218.2	160.46	180.04	196.01	261.63	194.02	alcohol dehydrogenase, partial [Prunus armeniaca]
blue	TR63778|c10_g8	0	4.96	9.7	9.14	4.49	13.75	13.73	14.47	42.4	37.94	0	14.34	7.57	7.04	14.04	6.65	0	14.02	75.59	79.23	60.73	21.52	32.38	15.27	alcohol dehydrogenase, partial [Prunus armeniaca]
blue	TR63778|c10_g9	234.67	247.57	234.95	437.48	447.25	417.17	980.49	830.95	800.19	1304.07	1020.05	762.24	357.29	385.09	371.89	409.86	443.61	398.59	1934.43	1552.23	1494.67	858.74	904.46	879.53	alcohol dehydrogenase, partial [Prunus armeniaca]
blue	TR63838|c4_g7	0	1.33	1.67	0	0	0.66	0	0	0	0	0	0.42	0	0	0.44	0.41	0.83	0.43	1.95	2.99	6.23	7.43	7.66	4.08	hypothetical protein PRUPE_ppa004011mg [Prunus persica]
blue	TR63890|c2_g7	8.51	7.96	8.25	7.75	8.55	8.63	16.5	11.07	9.76	7.73	9.3	8.97	7.29	10.24	10.04	7.97	10.74	9.82	9.57	12.77	13.1	13.99	11.72	12.58	PREDICTED: general transcription factor 3C polypeptide 3-like [Prunus mume]
blue	TR63922|c0_g20	5.49	7.07	3.73	4.31	8.78	3.29	9.41	7.48	6.74	9.38	8.93	6.17	7.68	8.06	11.82	5.44	6.14	7.53	7.95	11.08	15.14	9.64	10.74	7.56	hypothetical protein PRUPE_ppa009414mg [Prunus persica]
blue	TR63936|c1_g12	4.36	9.14	9.02	7.2	13.17	4.36	10.61	19.21	14.25	4.08	7.32	6.35	6.44	4.09	6.21	13.51	16.24	22.65	2.26	30.78	19.45	20.44	14.8	17.03	hypothetical protein PRUPE_ppa005714mg [Prunus persica]
blue	TR63936|c1_g21	2.57	3.38	4.02	5.79	0	7.78	5.28	12.13	9.83	5.29	10.59	6.64	3.79	7.26	3.67	1.9	10.62	3.63	12.34	16.44	19.42	9	17.61	13.15	hypothetical protein PRUPE_ppa005714mg [Prunus persica]
blue	TR63936|c1_g23	3.31	2.87	4.25	4.49	3.68	5.68	4.61	4.68	5.58	4.79	4.12	4.11	1.54	3.65	1.68	5.35	4.2	3.23	4.1	7.96	6.97	7.03	9.43	7.13	PREDICTED: protein farnesyltransferase subunit beta-like [Prunus mume]
blue	TR63936|c1_g29	27.35	21.62	17.26	23.77	23.62	27.58	28.85	29.91	29.69	26.41	27.96	33.73	23.35	19.23	24.98	22.12	32.1	33.5	52.54	47.98	46.22	62.21	55.4	54.89	PREDICTED: protein farnesyltransferase subunit beta-like [Prunus mume]
blue	TR64085|c1_g1	6.31	6.69	6.56	13.44	10.95	11.36	3.21	4.62	5.24	3.97	11.45	9.61	9.55	9.3	8.28	13.43	12.04	13.7	18.12	23.62	22.45	43.68	44.72	43.05	PREDICTED: transcription factor IIIA [Prunus mume]
blue	TR64085|c2_g20	4.87	4.97	5.77	4.02	6.23	7.49	6.36	1.26	2	2.65	3.21	4.27	8.23	3.12	9.6	10.12	11.18	5.79	5.85	10.9	12.64	16.01	33.39	21.44	PREDICTED: transcription factor IIIA [Prunus mume]
blue	TR64085|c2_g40	3.1	2.11	0.44	2.23	0.83	0.45	2.55	1.79	0.4	0	1.82	2.71	2.05	1.21	0	4.59	3.53	3.49	5.19	5.56	6.61	8.42	9.61	10.52	PREDICTED: transcription factor IIIA [Prunus mume]
blue	TR64136|c0_g1	7.39	8.65	9.25	10.05	10.14	9.38	7.84	5.77	5.3	4.62	6.5	7.02	6.09	5.03	5.24	7.52	9.16	8.31	12.96	16.11	14.17	16.51	17.85	19.38	PREDICTED: membrane-bound transcription factor site-1 protease [Prunus mume]
blue	TR64172|c1_g1	18.77	7.07	12.3	1.43	3.56	4.26	3.14	3.55	3.69	0.9	1.04	0.95	0	0.96	2.92	15.42	7.44	2.86	53.75	27.33	37.15	58.58	65.54	55.08	hypothetical protein PRUPE_ppa006507mg [Prunus persica]
blue	TR64172|c1_g10	0	0	0	0	0	0	0	0	0	0	0	2.24	1.16	0	0	0	2.16	0	18.31	24.47	15.39	21.44	15.38	13.97	hypothetical protein PRUPE_ppa006507mg [Prunus persica]
blue	TR64172|c1_g11	1.78	2.46	1.88	0	1.83	0.61	0	1.21	0.63	0	0	2.41	0.84	0.82	1.8	3.86	3.16	2.43	11.77	11.38	13.5	20.86	24.04	22.45	PREDICTED: triacylglycerol lipase 2 [Prunus mume]
blue	TR64172|c1_g16	7.3	5.92	7.01	2.79	2.64	2.9	1.17	1.28	1.43	0.5	1.28	1.05	2.09	1.69	2.07	10.88	8.21	7.61	77.77	39.56	37.49	52.5	54.5	61.8	PREDICTED: triacylglycerol lipase 2 [Prunus mume]
blue	TR64172|c1_g3	4.65	1.93	6.45	1.56	1.56	0	1.91	0	0	2.21	0	0	1.16	0	2.24	4.16	4.32	4.42	42.74	42.85	33	72.23	28.57	67.25	hypothetical protein PRUPE_ppa006507mg [Prunus persica]
blue	TR64172|c1_g8	1.47	1.97	1.72	0.76	0.97	0	0.53	0.34	0.21	0.32	0.14	0.13	0	1.07	0.98	2.74	1.27	1.37	12.94	11.32	11.53	6.67	9.07	7.98	hypothetical protein PRUPE_ppa006507mg [Prunus persica]
blue	TR64172|c1_g9	12.55	33.33	51.56	0	0	0	0	0	0	0	13.97	9.68	10.28	0	7.78	81.1	27.88	28.42	286.38	106.31	164.79	196.51	192.67	239.48	PREDICTED: triacylglycerol lipase 2 [Prunus mume]
blue	TR64229|c1_g4	0.6	0.45	0.79	0.59	0.29	0.41	0.98	0.89	0.48	0.46	0.75	1.12	2.19	2.7	2.59	14.68	6.37	7.16	23.67	16.5	17.96	30.48	33.1	31.58	PREDICTED: O-acyltransferase WSD1-like [Prunus mume]
blue	TR64274|c1_g5	4.59	13.41	12.13	18.22	13.45	14.32	6.51	3.82	12.93	4.8	13.5	11.66	13.25	17.08	15.85	21.47	7.31	2.65	15.03	37.22	30.72	71.33	57.48	61.32	PREDICTED: cycloartenol synthase-like [Malus domestica]
blue	TR64275|c2_g12	12.63	10.88	10.9	3.12	0	9.35	29.67	12.95	11.05	0.03	6.76	0	0	0	9.32	8.79	31.88	18.85	3.93	5.04	0	53.46	27.67	37.1	PREDICTED: peroxisome biogenesis protein 5-like [Malus domestica]
blue	TR64275|c2_g15	12.84	13.79	12.84	10.72	9.16	10.63	12.47	13.1	13.99	9.95	14.16	14.18	7.64	7.43	17.06	10.22	8.59	7.33	9.15	21.77	25.21	76.12	88.02	102.12	PREDICTED: peroxisome biogenesis protein 5-like [Malus domestica]
blue	TR64275|c2_g19	57	62.27	56.03	62.73	66.95	61.17	116.06	89.34	94.94	70.74	70.44	66.17	50.41	52.62	55.25	67.67	66.79	67.83	155.98	166.94	157.58	427.75	431.48	453.57	PREDICTED: peroxisome biogenesis protein 5 [Prunus mume]
blue	TR64275|c2_g21	0	0	4.36	3.11	3.07	3.11	4.35	3.24	8.81	0	6.17	4.75	4.97	9.29	0	0	0	4.65	7.85	12.22	4.44	41.5	46.82	61.97	PREDICTED: peroxisome biogenesis protein 5-like [Malus domestica]
blue	TR64275|c2_g5	23.51	25.12	20.7	36.87	40.53	28.49	49.19	51.52	53	34.51	48.91	16.96	22.26	17.65	30.65	21.4	32.8	39.57	84.15	68.77	59.94	167.18	212.95	232.81	PREDICTED: peroxisome biogenesis protein 5-like [Malus domestica]
blue	TR64394|c0_g1	13.02	12.49	11.34	8.9	9.34	8.9	8.15	6.57	6.04	9.25	14.5	13.04	10.14	8.92	9.74	11.1	9.6	10.14	9.29	11.61	10.95	5.32	5.13	5.3	bHLH transcription factor [Prunus pseudocerasus]
blue	TR64483|c0_g14	27.05	27.62	24.56	33.74	33.87	33.89	25.52	19.22	20.08	12.47	14.51	14.61	13.42	13.82	13.28	13.84	14.82	17.02	44.54	44.29	48.2	55.52	52.94	57.67	hypothetical protein PRUPE_ppa000605mg [Prunus persica]
blue	TR64491|c5_g1	0	0	0	0	0	0.38	0	0	0.99	0	1.32	2.37	0	16.84	9.84	12.98	20.15	17.35	22.25	19.06	22.21	31.07	20.45	34.72	PREDICTED: AP2-like ethylene-responsive transcription factor AIL5 [Prunus mume]
blue	TR64491|c5_g10	0	0	0	0	0	0	4.25	0.75	2.35	0.99	9.25	5.15	8.59	5.27	4.26	27.33	39.32	33.45	73.2	31.51	34.4	76.26	94.84	102.68	PREDICTED: AP2-like ethylene-responsive transcription factor AIL5 [Prunus mume]
blue	TR64491|c5_g11	0	0	0	0	0	0	1.36	1.83	0.78	0.79	1.89	6.65	10.65	19.05	9.53	17.41	14.18	11.97	31.17	23.49	36.47	54.17	44.21	50.67	PREDICTED: AP2-like ethylene-responsive transcription factor AIL5 [Prunus mume]
blue	TR64491|c5_g12	0	1.01	0	0	0	0	23.54	10.74	2.89	54.44	94.93	63.62	123.27	107.11	127.61	189.66	161.15	179.71	480.91	411.33	456.13	522.87	576.9	578.6	PREDICTED: AP2-like ethylene-responsive transcription factor AIL5 [Prunus mume]
blue	TR64491|c5_g15	0	0	0	0	0	0.38	3.41	2.25	3.58	6.96	10.97	14.43	24.95	16.86	20.12	24.89	15.08	13.31	78.67	44.21	76.15	80.72	75.25	104.96	PREDICTED: AP2-like ethylene-responsive transcription factor AIL5 [Prunus mume]
blue	TR64491|c5_g18	0	0	0	0	0	0	1.98	0.54	1.93	4.84	12.61	14.39	13.59	11.88	11.59	11.97	15.15	14.4	40.06	29.86	26.89	38.51	37.33	41.54	transcription factor, putative [Ricinus communis]
blue	TR64491|c5_g19	0	0	0	0	0	0	0	0.61	0	0.79	6.35	4.11	5.53	16.86	10.4	20.01	1.14	2.81	11.61	13.79	19.14	30.44	36.41	19.87	PREDICTED: AP2-like ethylene-responsive transcription factor AIL5 [Prunus mume]
blue	TR64491|c5_g2	0	0	0	0	0	0	1.35	0	0	0	0	0	2.78	9.77	3.65	2.51	0	0	19.82	2.27	3.21	12.7	12.47	10.04	PREDICTED: AP2-like ethylene-responsive transcription factor AIL5 [Prunus mume]
blue	TR64491|c5_g22	0	0	0	0	0	0	0	3.02	4.17	0	7.38	5.94	13.6	30.29	30.33	50.55	27	30.92	59.78	77.04	62.65	78.63	81.96	100.45	PREDICTED: AP2-like ethylene-responsive transcription factor AIL5 [Prunus mume]
blue	TR64491|c5_g23	0	0	0	2.09	0	0	22.43	15.49	7.28	45.72	86.43	101.53	126.09	175.7	170.51	211.46	162.48	158.02	607.08	473.7	395.44	613.79	669.43	621.19	PREDICTED: AP2-like ethylene-responsive transcription factor AIL5 [Prunus mume]
blue	TR64491|c5_g26	0	1.53	0	0	0	0	11.93	0	3.26	17.52	18.16	30.78	10.74	8.15	10.64	13.63	31.23	49.09	45.32	86.04	107.55	154.93	132.12	121.27	PREDICTED: AP2-like ethylene-responsive transcription factor AIL5 [Prunus mume]
blue	TR64491|c5_g27	0	0	0	0	0	0	6.77	3.67	0	13.68	36.43	43.76	30.29	59.82	31.73	56.5	77.29	71.39	187.74	131.38	163.27	152.78	167.11	151.8	PREDICTED: AP2-like ethylene-responsive transcription factor AIL5 [Prunus mume]
blue	TR64491|c5_g7	0	0	0.55	1.09	0	1.08	7.29	1.3	2.43	4.93	20.94	11.8	19.45	48.78	38.55	43.96	38.51	55.35	135.46	128.59	101.2	138.56	144.31	147.07	PREDICTED: AP2-like ethylene-responsive transcription factor AIL5 [Prunus mume]
blue	TR64491|c5_g9	0	0	0	0	0	0	4.45	3.63	5.82	7.68	18.53	5.16	5.35	27.92	35.91	23.95	12.42	22.86	172.29	98.78	94	103.37	111.65	122.75	PREDICTED: AP2-like ethylene-responsive transcription factor AIL5 [Prunus mume]
blue	TR64601|c3_g2	0.15	1.21	0.84	1.16	1.23	1.37	0.3	0.37	0.07	0.09	0	0.09	0	0	0.1	0	0	0	0.52	1.48	1.27	6.71	6.79	6.53	hypothetical protein PRUPE_ppa006117mg [Prunus persica]
blue	TR64686|c8_g7	10.65	12.02	12.61	12.45	11.72	10.65	12.84	10.46	10.99	10.93	17.05	15.21	12.73	12.69	13.07	16.71	18.24	16.53	24.13	28.43	25.36	51	52.05	55.25	PREDICTED: protein ROOT HAIR DEFECTIVE 3 homolog 2-like isoform X2 [Prunus mume]
blue	TR64726|c1_g13	25.51	27.42	25.57	21.55	19.17	21.54	42.26	29.75	31.38	35.49	37.11	32.42	21.88	22.2	23.69	25.63	34.17	36.5	35.36	51.66	43.77	46.28	50.97	51.14	PREDICTED: WRKY transcription factor 1 [Prunus mume]
blue	TR64726|c1_g8	13.41	10.05	44.55	12.82	23.51	16.5	24.32	13.43	17.15	32.13	43.54	20.98	7.32	22.7	12.05	17.5	15.53	23.25	21.43	40.04	30.39	26.32	35.2	33.18	PREDICTED: WRKY transcription factor 1 [Prunus mume]
blue	TR64728|c0_g3	7.43	8.04	8.19	7.96	7.82	6.93	10.57	9.67	10.46	6.01	5.49	5.99	4.28	4.7	5.16	6.44	6.97	6.23	12.92	15.8	15.53	18.34	21.11	18.12	PREDICTED: uncharacterized protein LOC103342258 [Prunus mume]
blue	TR64906|c4_g1	0	0	0	0	0	0	54.17	6.11	6.76	0	39.21	0	58.14	35.97	35.71	50.99	70.16	35.75	88	107.47	51.79	15.98	16.52	19.61	PREDICTED: B3 domain-containing transcription factor LEC2 [Prunus mume]
blue	TR64906|c4_g3	0	0	0	0	0	0	45.14	36.68	20.28	29.45	26.14	45.66	58.14	71.95	142.83	59.49	113.53	89.37	249.17	147.51	318.87	67.62	49.57	39.23	PREDICTED: B3 domain-containing transcription factor LEC2 [Prunus mume]
blue	TR64906|c4_g8	0	0	0	0	2.86	0	71.26	18	29.25	31.43	78.71	30.66	32.02	34.33	51.74	68.91	147.08	167.24	170.97	237.13	278.7	77.92	75.02	82.69	PREDICTED: B3 domain-containing transcription factor LEC2 [Prunus mume]
blue	TR64906|c4_g9	0	0	0	0	0	0	92.09	17.53	9.6	34.14	8.83	25.97	88.88	101.92	12.73	36.12	143.25	76.18	137.5	121.67	134.23	27.62	58.62	27.57	PREDICTED: B3 domain-containing transcription factor LEC2 [Prunus mume]
blue	TR64906|c6_g1	1.12	0	0	0	0	0	0	7.88	11.43	12.52	42.63	46.3	6.26	61.71	59.3	17.62	29.22	23.95	99.93	79.74	74.61	17.29	21.96	14.03	PREDICTED: B3 domain-containing transcription factor LEC2 [Prunus mume]
blue	TR64906|c6_g12	2.22	0.76	1.25	3.29	1.45	1.63	96.03	40.08	38.83	59.47	84.32	89.81	133.61	149.7	152.63	178.2	253.01	261.9	322.97	373.11	380.79	84.64	76.57	79.77	PREDICTED: B3 domain-containing transcription factor LEC2 [Prunus mume]
blue	TR64906|c6_g20	0.14	0	0	0	0	0	4.45	1.96	2.12	4.71	12.96	10.89	7.31	14.39	14.06	12.32	21.14	20.55	44.37	56.87	52.5	12.55	11.6	9.05	hypothetical protein PRUPE_ppa022488mg [Prunus persica]
blue	TR64906|c6_g4	0	0	2.56	0	2.48	7.45	59.89	44.14	29.59	40.12	43.75	29.91	59.88	90.78	92.57	156.27	182.26	184.09	172.24	229.27	272.39	28.19	52.64	64.9	PREDICTED: B3 domain-containing transcription factor LEC2 [Prunus mume]
blue	TR64993|c4_g1	2.28	2.7	1.68	5.05	3.6	3.89	3.16	4.35	3.9	2.23	3.46	3.04	1.76	4.97	3.9	7.75	6.76	8.52	24.63	23.58	23.43	13.13	14.37	11.95	PREDICTED: transcription factor TGA4-like [Prunus mume]
blue	TR64993|c4_g2	39.67	41.11	40.84	58.18	56.66	62.6	95.28	108.36	101.26	91.52	91.49	77.54	49.93	60.83	57.53	77.43	80.02	78.94	126.6	124.72	120.23	111.08	120.93	126.44	acyl-CoA oxidase 4 [Prunus persica]
blue	TR65065|c0_g2	0	0	0	0	0	0	0	0	0	0.35	0.52	0.25	0	0.13	0	0.13	0.77	0.78	1.92	6.48	5.95	8.54	8.54	10.5	PREDICTED: transcription factor JUNGBRUNNEN 1 [Prunus mume]
blue	TR65139|c1_g1	4.55	2.54	3.33	3.93	3.07	2.29	7.62	5	5.09	4.66	4.5	5.59	6.64	3.91	3.2	4.49	4.81	5.63	12.91	11.92	13.82	20.58	20.69	21.78	hypothetical protein PRUPE_ppa000485mg [Prunus persica]
blue	TR65139|c1_g7	5.29	4.26	4.45	3.69	3.96	3.88	8.82	5.85	4.43	5.33	6.68	5.86	5.99	5.14	6.16	6.63	6.14	6.62	15.26	14.33	13.4	32.21	32.29	32.17	PREDICTED: peroxisome biogenesis protein 1 [Prunus mume]
blue	TR65253|c0_g1	7.24	7.5	6.93	8.06	6.85	7.37	10.01	7	9.19	7.6	12.3	10.21	7.01	10.02	9.36	12.19	12.93	11.73	16.7	20.74	19.43	24.96	25.56	27.64	hypothetical protein PRUPE_ppa001636mg [Prunus persica]
blue	TR65253|c0_g2	2.63	3.87	0.39	0.39	5.38	2.32	2.43	4.2	4.3	2.31	10.43	5.89	5.22	7.13	7.71	7.72	5.87	7	12.36	14.02	10.09	14.33	15	17.89	hypothetical protein PRUPE_ppa001636mg [Prunus persica]
blue	TR65253|c0_g3	4.43	4.76	4.82	6.02	6.63	4.9	11.13	5.3	6.56	7.9	12.15	9.11	11.95	10.86	9.94	10.35	14.67	14.48	16.89	18.5	20.98	20.18	19.76	20.97	hypothetical protein PRUPE_ppa001636mg [Prunus persica]
blue	TR65254|c7_g12	63.48	27.01	47.72	46.14	49.05	32.64	57.35	82.84	78.96	57.22	86.17	56.25	27.94	40.44	46.91	45.11	83.31	66.21	34.58	83.54	65.43	16.16	10.82	12.29	MADS-box transcription factor [Prunus dulcis]
blue	TR65254|c7_g26	75.86	52.52	40.37	81.62	54.09	58.17	58.27	64.78	51.87	64.93	55.67	53.17	22	41.69	47.85	25.01	48.89	39.69	15.37	34.11	40.26	3.85	9.26	11.75	MADS-box transcription factor [Prunus dulcis]
blue	TR65254|c7_g4	21.42	12.61	34.49	31.1	25.48	40.57	14.76	25.14	27.12	26.17	44.21	31.18	10.15	11.92	20.08	23.33	21.24	22.43	10.73	33.18	20.78	0	5.95	2.7	MADS-box transcription factor [Prunus dulcis]
blue	TR65254|c7_g7	18.25	17.37	7.94	16.55	20.14	27.09	0	23.43	37.87	32.86	48.67	19.88	16.14	7.21	12.63	23.41	13.93	23.56	18.64	24.23	37.38	3.41	0	0	MADS-box transcription factor [Prunus dulcis]
blue	TR65303|c1_g1	13.01	25.08	17.82	11.65	11.65	12.94	37.12	33	11.6	22.76	19.87	16.87	0	14.9	16.51	21.06	31.91	19.84	29.16	51.82	49.27	112.04	89.18	58.49	PREDICTED: uncharacterized protein LOC103333555 [Prunus mume]
blue	TR65303|c1_g12	21.03	20.84	19.35	16.12	18.83	24.31	23.11	17.74	24.05	12.01	13.58	15.71	9.13	15	10.05	16.7	19.54	13.53	27.93	23.29	24.3	69.63	58.27	73.49	PREDICTED: uncharacterized protein LOC103333555 [Prunus mume]
blue	TR65303|c1_g13	13.13	19.03	14.49	17.96	14.72	23.19	17.45	19.21	18.85	15.55	14.92	12.55	7.23	14.14	12.66	18.88	19.07	14.61	11.47	22	22.79	46.97	42.6	52.07	hypothetical protein PRUPE_ppa000352mg [Prunus persica]
blue	TR65303|c1_g3	72.63	117.75	89.23	68.11	81.23	49.97	49.31	66.49	59.92	39.96	84.85	30.62	10.6	38.02	30.82	58.27	87.33	54.43	108.39	121.29	61.19	231.76	264.55	277	PREDICTED: uncharacterized protein LOC103333555 [Prunus mume]
blue	TR65303|c1_g4	26.66	15.03	27.03	32.83	7.43	12.48	80.06	27.53	89.08	62	67.22	29.67	63.58	12.18	29.04	69.5	80.42	87.33	100.66	105.69	90.74	169.51	381.74	270.52	PREDICTED: uncharacterized protein LOC103333555 [Prunus mume]
blue	TR65303|c1_g5	13.3	21.52	13.19	16.64	12.41	18.93	22.21	26.79	17.56	18.8	13.02	14.33	9.02	9.71	9.53	15.54	17.36	9.83	34.3	25.33	19.48	55.77	62.89	75.65	PREDICTED: uncharacterized protein LOC103333555 [Prunus mume]
blue	TR65303|c2_g1	122.26	116.51	124.85	126.18	131.03	134.09	202.2	178.75	180.76	136.93	156.39	151.96	106.45	134.55	132.97	129.2	175.31	176.86	205.69	265.66	243.97	433.6	434.11	500.69	PREDICTED: uncharacterized protein LOC103333555 [Prunus mume]
blue	TR65303|c2_g2	44.71	44.57	46.56	53.25	62.71	66.19	103.77	79.45	73.99	55.41	80.21	63.82	39.09	71.03	62.29	67.28	87.3	95.86	124.55	173	128.46	218.47	222.42	245.14	hypothetical protein PRUPE_ppa000352mg [Prunus persica]
blue	TR65303|c2_g3	67.08	64.41	67.39	69.82	70.08	65.16	119.91	98.61	95.52	80.04	88.88	76.77	64.32	81.4	82.51	75.88	92.08	92.85	120.33	142.85	132.7	205.8	178.94	209.34	hypothetical protein PRUPE_ppa000352mg [Prunus persica]
blue	TR65303|c2_g4	50.19	29.66	35.72	36.63	35.48	27.05	79.64	48.49	51.2	54.62	55.9	39.6	41.91	43.52	27.22	38.15	62.3	65.49	91.7	121.86	64.41	186.59	172.63	180.37	hypothetical protein PRUPE_ppa000352mg [Prunus persica]
blue	TR65303|c2_g5	93.44	82.89	76.29	86.9	122	75.3	186.75	119.67	135.72	90.01	85.62	109.35	83.13	152.04	118	129.91	86.8	108.05	187.14	164.47	187.46	339.98	378.8	347.14	hypothetical protein PRUPE_ppa000352mg [Prunus persica]
blue	TR65313|c2_g11	10.48	5.12	4.85	7.11	4.72	7.08	2.78	11.94	11.33	3.21	5.66	4.96	5.14	8.2	13.29	10.83	17.59	11.47	21.77	31.86	24.67	38.13	38.72	32.03	PREDICTED: LOW QUALITY PROTEIN: transcription factor PIF1-like [Prunus mume]
blue	TR65313|c2_g13	3.16	2.97	7.39	3.02	2.3	1.99	3.28	5.71	6.67	3.52	5.72	5.22	4.72	7.63	4.08	4.43	4.12	6.23	10.35	8.67	6.24	11.03	12.08	14.76	bHLH transcription factor [Prunus pseudocerasus]
blue	TR65313|c2_g2	4.91	9.1	9.81	7	4.94	7.11	5.88	10.07	13.35	4.88	8.66	7.11	13.21	7.44	6.45	8.58	8.01	8.95	22.16	21.85	22.69	34.92	32.46	34.95	bHLH transcription factor [Prunus pseudocerasus]
blue	TR65313|c2_g9	7.1	8.25	7.39	4.08	9.32	6.76	11.17	9.17	16.29	13.41	10.94	15.12	19.14	15.95	23.84	20.3	17.17	17.73	31.17	37.72	26.34	40.75	48.04	57.49	bHLH transcription factor [Prunus pseudocerasus]
blue	TR65495|c5_g2	3.07	6.91	3.95	3.51	5.07	4.64	9.66	9.29	9.33	7.79	9.01	7.84	3.82	3.49	4.99	5.82	4.82	3.57	5.67	11.3	8.59	10.46	10.58	11.64	hypothetical protein PRUPE_ppa010628mg [Prunus persica]
blue	TR65508|c1_g8	5.36	5.04	6.82	4.78	5.71	5.07	6.72	8.07	5.34	6.41	9.25	8.63	6.61	6.53	4.87	8.97	7.51	9.52	11.12	13.37	12.56	15.51	14.83	13.95	PREDICTED: peroxisome biogenesis protein 16 isoform X1 [Prunus mume]
blue	TR65510|c0_g15	17.91	15.28	15.76	17.54	20.34	16.31	17	19.62	21.11	14.36	20.42	22.86	18.14	18.66	24.46	24.34	17.9	18.17	27.25	30.55	31.3	46.59	46.59	40.98	hypothetical protein PRUPE_ppa009121mg [Prunus persica]
blue	TR65724|c0_g21	7.52	9	8.96	6.83	10.88	3.9	10.9	15.9	13.8	4.2	9.51	2.34	7.75	6.19	9.54	8.41	6.53	12.02	13.98	24.11	16.63	19.72	23.46	18.97	PREDICTED: LOW QUALITY PROTEIN: transcription factor bHLH145-like [Prunus mume]
blue	TR65736|c0_g14	3.7	3.69	2.13	4	12.37	1.7	2.86	3.48	4.46	0	1.86	1.76	4.21	7.07	5.76	2.3	4.94	1.96	2.25	6.84	9.15	10.71	9.68	6.41	PREDICTED: LOW QUALITY PROTEIN: transcription factor bHLH145-like [Prunus mume]
blue	TR65736|c0_g2	5.83	0.98	0.99	1	4.16	6.23	2.94	6.82	3.41	3.84	0	1.33	0	1.33	4.04	1.25	2.59	5.31	3.65	12.24	4.22	1.16	2.67	1.77	PREDICTED: LOW QUALITY PROTEIN: transcription factor bHLH145-like [Prunus mume]
blue	TR65736|c0_g26	0.96	2.15	2.52	0.95	1.07	5.59	2.08	2.57	4.84	0	2.09	0.99	0	0	2.29	0	3.09	0.82	4.91	8.68	2.75	4.63	7.6	9.86	PREDICTED: LOW QUALITY PROTEIN: transcription factor bHLH145-like [Prunus mume]
blue	TR65761|c0_g10	23.63	33.97	27.36	36.87	36.89	44.54	23.77	19.27	16.5	19.75	22.59	17.94	33.95	25.75	32.48	29.37	38.04	45.7	37.86	85.42	64.23	50.51	48.78	53.24	PREDICTED: transcription factor bHLH143-like [Prunus mume]
blue	TR65761|c0_g5	12.16	12.03	15.16	18.82	20.46	18.99	10.69	10.96	9.47	8.05	12.06	9.66	12.53	13.97	13.37	16.54	18.74	19.71	16.12	32.81	35.97	20.65	19.75	20.1	PREDICTED: transcription factor bHLH143-like [Prunus mume]
blue	TR65761|c0_g7	2.26	1.77	7.66	1.85	1.86	10.08	1.91	2.87	2.75	3.68	1.31	2.36	5.32	5.59	3.45	4.17	5.03	4.16	4.24	17.77	13.79	6.3	6.55	4.27	PREDICTED: transcription factor bHLH143-like [Prunus mume]
blue	TR65892|c1_g3	32.91	41.96	16.48	29.12	23.18	15.16	15.86	19.49	23.78	25.93	27.77	26.95	12.87	15.51	24.85	22.49	7.99	15.21	16.17	12.67	21.28	6.73	3.73	12.77	hypothetical protein PRUPE_ppa009879mg [Prunus persica]
blue	TR66008|c0_g2	1.39	4.36	5.78	4.22	7	11.22	1.69	6.95	1.51	0	4.64	3.99	4.13	1.97	3.99	1.86	7.7	1.97	1.89	17.43	1.86	8.13	17.98	16.38	PREDICTED: LOW QUALITY PROTEIN: transcription factor bHLH49-like [Malus domestica]
blue	TR66029|c0_g19	2.97	1.83	1.75	1.23	1.65	1.34	3.27	1.86	2.3	0.69	1.27	2.57	1.6	1.25	0.98	1.25	2.25	1.14	4.56	5.35	3.77	12.62	12.81	14.19	hypothetical protein PRUPE_ppa007649mg [Prunus persica]
blue	TR66029|c0_g29	1.29	0.44	1.34	0	0	0.88	1.87	0.44	1.35	0	1.22	2.84	1.2	2.35	1.18	0.63	0.56	0.58	2.64	4.05	4.78	6.49	7.79	8.99	hypothetical protein PRUPE_ppa007649mg [Prunus persica]
blue	TR66083|c1_g24	5.33	1.88	3.36	2.66	3.97	0	4.76	2.34	2.5	0	2.17	3.75	0	3.26	0	5.25	3.62	3.71	8.77	6.7	3.5	15.21	10.39	18.5	PREDICTED: ethylene-responsive transcription factor ERF008-like [Prunus mume]
blue	TR66083|c1_g25	1.22	1.44	2.54	2.01	2.22	1.63	1.28	1.06	0.54	0.62	0	0.22	0.48	0.7	0.23	0.22	0.71	0.23	3.14	2.78	1.64	8.03	5.52	6.83	PREDICTED: ethylene-responsive transcription factor ERF008-like [Prunus mume]
blue	TR66171|c1_g2	5.45	6.35	6.42	10.22	14.62	10.5	31.96	6.2	7.34	15.9	16.66	15.82	12.67	7.75	11.99	20.08	20.54	16.02	39.5	30.78	29.91	31.94	20.88	38.28	PREDICTED: LOW QUALITY PROTEIN: transcription factor GTE10-like, partial [Prunus mume]
blue	TR66171|c1_g7	13.48	14.28	13.49	29.27	28.95	30.61	33.77	24.62	19.66	17.86	21.08	19.13	17.92	20.17	19.85	17.37	21.02	19.47	43.14	46.69	44.2	35.02	35.18	41.35	PREDICTED: transcription factor GTE10 isoform X2 [Prunus mume]
blue	TR66171|c1_g8	2.99	5.19	6.05	21.41	10.19	13.38	10.9	10.31	7.31	4.04	15.13	6.98	8.67	9.16	6.23	4.45	5.99	8.13	42.98	27.98	26.25	16.7	12.82	21.11	PREDICTED: LOW QUALITY PROTEIN: transcription factor GTE10-like, partial [Prunus mume]
blue	TR66274|c2_g10	23	27.56	26.87	40.46	35.52	39.1	66.03	72.08	51.67	67.39	73.75	68.9	28.07	45.05	50.97	69.5	72	90.95	75.38	106.03	104.83	130.35	172.88	175.68	PREDICTED: probable enoyl-CoA hydratase, mitochondrial isoform X1 [Prunus mume]
blue	TR66274|c2_g12	44.81	37.14	26.58	42.71	40.98	25.69	99.63	125.72	100.68	83.92	77.79	87.73	76.24	68.05	95.17	111.22	82.67	99.61	43.34	130.11	158.49	217.52	214.26	172.81	PREDICTED: probable enoyl-CoA hydratase, mitochondrial isoform X2 [Prunus mume]
blue	TR66274|c2_g14	14.23	11.9	8.88	24.47	12.89	10.04	13.91	27.74	20.12	10.02	16.7	14.33	10.59	10.1	8.18	26.68	11.84	28.29	14.2	25.02	38.19	26.62	26.87	35.71	PREDICTED: probable enoyl-CoA hydratase, mitochondrial isoform X1 [Prunus mume]
blue	TR66274|c2_g8	16.55	13.39	3.59	11.69	15.56	21.26	17.22	20.89	27.64	22.97	10.5	20.53	10.12	20.68	14.79	21.12	24.7	23.37	19.96	22.29	39.56	45.76	52.48	29.26	PREDICTED: probable enoyl-CoA hydratase, mitochondrial isoform X2 [Prunus mume]
blue	TR66526|c1_g37	0	0	0	0	0	0	0	0	0	0	0	0	0	0	0	0	0	0	0	0.15	0	5.91	6.15	3.41	hypothetical protein PRUPE_ppa007769mg [Prunus persica]
blue	TR66550|c2_g4	0	0	0	0.29	0	0	0	0.28	0	0.68	0	0	0	0	0	0	0	0	0.34	1.29	2.01	9.03	7.93	11.01	hypothetical protein PRUPE_ppa026460mg [Prunus persica]
blue	TR66563|c0_g6	3.6	8.46	8.54	4.49	4.6	3.32	25.11	19.43	12.04	30.19	9.84	20.15	17.06	2.87	5.11	3.57	11.05	22.37	21.21	31.01	17.38	17.61	23.53	19.1	PREDICTED: transcription factor bHLH140 [Prunus mume]
blue	TR66563|c0_g8	4.89	7.17	5.56	4.18	3.41	3.78	10.78	9.69	8.41	9.24	10.6	7.06	4.73	4.5	4.76	4.79	5.92	7.91	7.73	9.73	7.79	6.86	9.27	9.19	PREDICTED: transcription factor bHLH140 [Prunus mume]
blue	TR67057|c1_g17	6.17	0.92	10.08	4.51	5.39	5.38	9.16	13.53	9.43	8.22	12.28	4.9	14.02	14.73	11.19	19.68	13.11	15.89	9.85	32.34	22.86	24.68	24.32	25.99	PREDICTED: nuclear transcription factor Y subunit B-1-like isoform X1 [Prunus mume]
blue	TR67342|c2_g10	11.04	8.18	7.99	7.5	14.75	9.59	8.21	4.97	7.74	8.09	7.17	4.73	6.91	1.67	1.57	2.99	6.44	9.93	53.57	24.6	30.58	77.21	38.32	66.98	PREDICTED: trihelix transcription factor GT-2-like [Prunus mume]
blue	TR67342|c2_g13	38.17	27.97	18.78	42.58	39.67	24.41	43.51	30.57	9.15	13.35	16.22	14.26	20.96	31.36	23.92	26.66	24.19	21.47	55.08	82.21	87.51	121.48	97.13	110.28	PREDICTED: trihelix transcription factor GT-2-like [Prunus mume]
blue	TR67342|c2_g8	13.42	12.84	15.27	13.94	17.02	15.81	13.53	11.12	10.38	5.97	6.71	5.75	9.22	8.32	9.88	10.87	7.04	7.44	30.84	31.99	41.03	42.67	33.89	44.59	PREDICTED: trihelix transcription factor GT-2-like [Prunus mume]
blue	TR67394|c1_g4	0	0	0	2.42	0	1.2	1.31	0.6	1.24	0	0.86	0	1.67	1.61	0	2.29	0	0.8	2.9	4.21	4.44	8.88	7.19	6.33	hypothetical protein PRUPE_ppa001933mg [Prunus persica]
blue	TR67394|c1_g6	0.59	0	1.22	0	0.6	2.4	0	0	0	3.01	1.72	0.79	1.67	0.81	0	3.81	0.78	0	5.8	4.92	1.48	19.81	8.67	15.81	PREDICTED: pentatricopeptide repeat-containing protein At3g02330 [Prunus mume]
blue	TR67394|c1_g9	0.31	0.95	0	0	0.96	1.59	1.32	0.31	0	1.5	0	1.2	0.43	1.25	0.42	0.79	0.4	0.82	2.62	4.29	5.22	7.11	6.97	5.47	PREDICTED: pentatricopeptide repeat-containing protein At3g02330 [Prunus mume]
blue	TR67506|c1_g14	15.18	1.42	11.36	0	3.8	20.13	0	0	0	0	4.85	1.18	0	1.46	9.25	1.13	0.54	0	4.07	12.61	6.48	17.35	25.89	22.28	PREDICTED: enoyl-CoA hydratase 2, peroxisomal [Prunus mume]
blue	TR67554|c3_g17	0.27	0.84	0.85	0	0.28	0.28	1.44	1.1	0.56	0.98	1.83	1.04	0.37	0.73	1.1	1.74	1.4	1.43	4.92	3.13	3.58	8.44	4.5	3.4	PREDICTED: general transcription factor 3C polypeptide 5-like isoform X2 [Prunus mume]
blue	TR67802|c21_g2	0	0	0	0	0	0	0	0	0	0	0	0	0	0	0	0	0	0	2.79	2.95	6.77	6.96	8.54	10.3	PREDICTED: transcription factor TGA2 [Prunus mume]
blue	TR67802|c21_g3	0	0	0	0	0	0	1.38	1.29	0.44	0.53	0	0.56	0	0.58	0	0	0.55	0.57	4.46	6.48	4.69	15.8	13.37	18.35	PREDICTED: transcription factor TGA2 [Prunus mume]
brown	TR40569|c0_g1	500.67	480.4	514.23	383.63	381.36	374.49	1990.81	1061.51	1097.7	3003.24	2449.18	2223.99	2245.38	1834.63	1960.23	1464.32	1398.87	1539.62	602.81	697.75	643.12	263.83	296.56	306.19	PREDICTED: acyl carrier protein 1, chloroplastic-like [Prunus mume]
brown	TR42695|c0_g1	6.86	6.1	6.33	1.54	1.05	1.52	46.66	30.16	30.54	37.89	46.16	40.11	38.77	29.97	34.54	14.55	10.13	8.88	3.84	7.27	8.17	1.06	0.98	1.47	PREDICTED: transcription factor bHLH93-like [Prunus mume]
brown	TR47050|c0_g8	49.36	40.95	50.81	93.09	82.17	94.11	27.04	54.99	46.63	12.4	14.67	16.16	20.7	27.23	27.44	31.99	39.46	32.26	49.78	64.59	71.96	115.96	104.09	107.97	PREDICTED: transcription factor MYB44, partial [Prunus mume]
brown	TR47827|c0_g6	1.53	1.91	0.47	1.02	0.45	0	6.5	7.36	4.14	2.37	2.24	4.4	3.42	6.91	6.97	7.89	5.64	4.78	0	2.46	2.73	0.43	0.4	1.28	PREDICTED: probable basic-leucine zipper transcription factor K [Prunus mume]
brown	TR49932|c2_g3	6.56	4.56	12.13	2.95	6.14	7.35	96.53	125.41	150.79	12.79	94.16	119.48	44.83	101.52	126.01	200.83	491.88	421.05	11.73	145.77	197.48	117.55	73.73	88.29	hypothetical protein PRUPE_ppa013391mg [Prunus persica]
brown	TR50043|c0_g1	102.43	101.94	109.76	74.8	79.66	73.29	47.92	60.73	58.32	35.02	32.79	31.25	25.59	26.21	30.37	35.02	39.03	37.29	57.08	84.57	83.61	71.76	83.44	78.52	hypothetical protein PRUPE_ppa010258mg [Prunus persica]
brown	TR50113|c2_g12	0	0	0	0	0	0	28.89	18.11	12.95	0.81	28.49	31.85	33.85	60.35	49.67	28.77	32.21	18.19	0	2.47	3.54	1.6	0	0	PREDICTED: nuclear transcription factor Y subunit B-3 [Prunus mume]
brown	TR50113|c2_g16	0	0	0	0	0	0	11.24	21.41	28.44	32.36	90.15	90.3	34.59	55.35	61.11	17.48	46.63	46.69	2.47	8.08	6.46	0.57	0.88	2.16	PREDICTED: nuclear transcription factor Y subunit B-3 [Prunus mume]
brown	TR50113|c2_g2	0.41	0	0	0.42	0	0	203.11	99.34	103.82	223.87	337.06	314.82	288.91	311.39	313.63	197.06	218.1	194.69	9.44	29.57	26.58	2.84	0.98	2.65	PREDICTED: nuclear transcription factor Y subunit B-3 [Prunus mume]
brown	TR50113|c2_g7	0	0	0	0	0	0	9.52	6.8	0	22.09	47.75	38.3	23.47	31.75	32.77	14.19	14.21	18.88	0	1.72	0	0	0	1.76	PREDICTED: nuclear transcription factor Y subunit B-3 [Prunus mume]
brown	TR50113|c2_g8	0	0	0	0	0	0	150.38	84.53	89.71	153.3	119.66	121.32	117.63	118.43	107.12	119.17	129.22	101.51	6.76	15.31	10.58	1.6	0.67	1.11	PREDICTED: nuclear transcription factor Y subunit B-3 [Prunus mume]
brown	TR50113|c2_g9	0	0	0	0	0	0	22.61	8.59	7.5	41.4	68.29	78.01	43.49	63.34	34.24	17.16	31.05	23.13	1.93	6.92	6.72	0	0	1.11	PREDICTED: nuclear transcription factor Y subunit B-3 [Prunus mume]
brown	TR52067|c0_g2	14.66	15.28	18.27	9.79	9.15	10.03	62.66	39.56	39.74	70.69	78.14	72.89	122.28	103.88	97.87	78.6	81.63	81.3	54.92	50.31	57.11	16.11	15.55	19.17	fatty acyl-ACP thioesterase A [Prunus sibirica]
brown	TR52379|c1_g1	19.13	26.2	21.43	12.49	17.64	10.65	12.5	12.84	7.09	2.27	12.19	8.25	0.84	3.14	4.91	2.96	3.85	0	4.55	18.35	19.54	16.12	16.19	19.78	PREDICTED: probable WRKY transcription factor 17 [Prunus mume]
brown	TR52794|c0_g1	6.84	3.7	6.23	6.03	5.51	4.34	1.74	2.91	3.3	2.68	1.39	1.49	0.81	2.24	2.56	2.13	2.74	2.93	4.29	10.16	11.98	1.1	1.53	1.59	PREDICTED: transcription factor bHLH106-like [Prunus mume]
brown	TR52836|c2_g6	0	0	0	0	0	0	0	0	0	6.49	10.04	13.6	2.36	0	2.3	0	0	0	0	0	0	0	0	0	PREDICTED: stearoyl-[acyl-carrier-protein] 9-desaturase 6, chloroplastic-like, partial [Ziziphus jujuba]
brown	TR52928|c0_g7	40.04	38.23	41.03	36.03	36.28	33.74	56.65	37.32	39.92	58.23	71.63	58.82	94.08	63.8	69.43	75.52	61.76	63.98	120.17	81.49	76.88	32.67	32.7	32.83	hypothetical protein PRUPE_ppa002255mg [Prunus persica]
brown	TR53281|c0_g12	0.74	1.63	3.07	1.73	1.53	1.14	1.59	4.18	4.61	8.59	8.2	4.8	1.79	6.39	5.56	7.98	9.34	16.6	1.35	7.04	7.66	1.28	0.44	3.81	PREDICTED: ethylene-responsive transcription factor ERF062 [Prunus mume]
brown	TR53281|c0_g3	1.71	1.77	2.97	6.47	1.17	2.33	4.43	2.33	2.4	11.64	9.15	7.68	2.42	7.05	7.92	5.18	15.87	8.52	2.81	3.4	3.59	0	2.79	1.53	PREDICTED: ethylene-responsive transcription factor ERF062 [Prunus mume]
brown	TR53281|c0_g8	1.85	0.83	2.16	1.69	2.29	3.92	2.43	3.04	2.27	3.69	5.06	4.21	2.65	3.54	5.58	3.96	10.84	10.59	1.65	6.13	4.88	1.19	1.34	0.91	PREDICTED: ethylene-responsive transcription factor ERF062 [Prunus mume]
brown	TR53878|c1_g4	80.34	76.46	81.52	54.19	51.72	53.53	122.67	84.01	84.94	142.57	119.01	113.16	132.67	110.36	100.04	83.8	92.3	89.55	57.13	67.25	57.36	21.41	23.38	23.59	PREDICTED: malonyl-CoA-acyl carrier protein transacylase, mitochondrial [Prunus mume]
brown	TR54074|c0_g10	2.7	3.82	3.04	0.71	1.17	0.93	30.03	17.76	16.86	57.27	49.71	44.29	26.43	17.84	17.27	7	8.84	10.42	2.01	0.76	1.96	0	0.26	0	PREDICTED: transcription factor bHLH71 [Prunus mume]
brown	TR54074|c0_g12	23.72	0	18.39	0	0	11.53	189.58	55.13	74.45	166.9	222.2	100.45	96.91	35.97	89.27	17	26.31	26.81	7.33	0	0	0	0	9.81	PREDICTED: transcription factor bHLH71 [Prunus mume]
brown	TR54629|c0_g2	2.62	3.59	4.17	2.19	3.45	3.79	5.65	3.54	6.07	4.55	4.8	6.36	6.64	4.9	5.39	5.33	4.01	5.2	5.22	6.95	6.76	2.4	2.45	1.92	hypothetical protein PRUPE_ppa011189mg [Prunus persica]
brown	TR55678|c0_g2	194.13	200.04	186.34	166.64	166	171.17	69.88	61.03	59.23	67.56	60.61	56.82	48.55	67.95	63.34	113.28	89.81	94.98	192	217.34	232.84	157.69	158.96	169.99	hypothetical protein PRUPE_ppa002714mg [Prunus persica]
brown	TR55829|c0_g8	15.11	21.28	11.96	15.43	7.63	5.8	14.23	14.07	9.27	3.43	2.32	0	0	0	0	0	2.29	0	12.94	10.85	11.51	19.73	16.07	9.52	hypothetical protein PRUPE_ppa006580mg [Prunus persica]
brown	TR55863|c0_g2	18.71	17.88	18.99	11.3	11.31	9.41	7.81	8.36	8.44	2.76	2.74	4.44	1.3	1.08	1.08	0.89	1.91	0.9	3.9	25.85	26.7	17.3	17.47	20.81	PREDICTED: probable WRKY transcription factor 7 [Prunus mume]
brown	TR55969|c0_g3	36.37	32.81	30.92	37.37	36.24	36.93	54.45	48.59	51.34	62.09	54.15	55.64	83.98	70	72.69	52.4	52.91	61.02	74.53	56	61.28	24.03	24.26	23.02	PREDICTED: uncharacterized protein LOC103319171 [Prunus mume]
brown	TR56135|c0_g6	0	0	0	0	0	0	11.95	4.63	8.37	20.23	9.09	13.74	16.04	4.67	7.08	2.21	2.25	3.85	0.7	2.7	2.14	3.29	2.08	6.08	PREDICTED: probable transcription factor KAN4 [Prunus mume]
brown	TR56279|c0_g4	34.85	34.58	31.42	56.89	60.6	61.15	35.56	44.06	34.57	13.98	10.01	9.87	11.79	17.13	18.64	19.21	23.2	22.51	30.39	37.95	41.74	54.05	57.34	53.77	PREDICTED: LOW QUALITY PROTEIN: transcription factor MYB44-like, partial [Malus domestica]
brown	TR56408|c1_g13	24.92	24.75	26.11	17.23	14.75	15.5	15.35	13.45	16.09	27.94	29.99	24	20.19	23.54	20.94	23.64	18.03	18.41	19.55	16.02	17.81	14.33	17.1	16.65	PREDICTED: homogentisate phytyltransferase 1, chloroplastic isoform X2 [Prunus mume]
brown	TR56570|c0_g14	0	19.43	6.3	23.58	11.54	17.77	46.73	18.86	6.96	50.59	94.67	93.97	0	27.78	45.93	26.29	36.07	9.2	0	0	8.89	0	0	0	PREDICTED: nitrogen regulatory protein P-II homolog [Prunus mume]
brown	TR56570|c0_g23	1.48	1.92	5.05	1.53	1.05	1.95	6.27	2.38	3.31	6.36	7.62	7.96	5.78	9.83	9.49	13.83	12.4	12.49	1.8	6.36	4.46	1.24	1.22	0.77	PREDICTED: nitrogen regulatory protein P-II homolog [Prunus mume]
brown	TR56570|c0_g4	7.56	10.97	9.12	10.74	9.01	11.31	29.71	24.6	17.64	53.41	63.7	71.38	45.12	56.39	55.07	34.65	30.87	27.85	6.12	11.76	12.27	3.71	2.83	2.45	hypothetical protein PRUPE_ppa011791mg [Prunus persica]
brown	TR56570|c0_g5	0	0	0	0	0	0	1.71	1.34	1.37	0	17.33	21.57	11.23	6.36	9.7	4.34	8.39	4.91	1.31	3.16	0.79	0.62	0.91	0.94	PREDICTED: nitrogen regulatory protein P-II homolog [Prunus mume]
brown	TR56731|c0_g2	30.64	32.57	31.29	23.62	26.47	25.88	63.22	62.32	62.04	67.79	66.49	64.57	60.13	50.84	53.35	32.8	36.16	34.83	36.59	30.29	32.5	11.82	11.56	12.42	hypothetical protein PRUPE_ppa006875mg [Prunus persica]
brown	TR56731|c0_g31	15.63	20.07	23.77	12.21	9.73	7.52	45.08	28.35	46.8	53.13	45.02	59.09	63.72	35.6	49.79	25.58	16.52	22.02	26.03	23.95	17.54	4.22	4.62	10.47	hypothetical protein PRUPE_ppa006875mg [Prunus persica]
brown	TR56858|c0_g2	45.01	45.04	42.84	35.38	39.97	38.31	21.55	23.9	27.93	15.23	9.43	9.71	4.63	8.81	5.8	7.72	8.21	7.47	17.54	31.66	35.14	30.19	26.54	33.78	bHLH transcription factor [Prunus pseudocerasus]
brown	TR56859|c3_g9	106.26	103.76	92.37	116.39	97.12	112.17	3.75	8.34	8.58	7.03	5.24	6.16	2.91	1.27	1.48	0.66	9.01	12.22	2.85	35.64	20.91	128.03	127.01	130.71	PREDICTED: protein ECERIFERUM 3 isoform X1 [Prunus mume]
brown	TR56947|c2_g12	288.54	303.09	300.72	295.79	291.82	322.41	850.66	461.69	459.3	1232.47	1291.03	1196.33	1773.68	2501.09	2421.48	1019.53	846.05	879.59	460.6	746.12	824.79	328.06	346.84	349.31	omega-6 fatty acid desaturase [Prunus persica]
brown	TR56947|c2_g13	34.88	91.9	24.85	63.58	41.99	30.87	92.98	33.5	128.47	77.48	66.45	101.55	74.17	155.3	118.49	117.08	71.87	92.2	5.45	47.14	58.99	21.07	19.26	7.07	omega-6 fatty acid desaturase [Prunus armeniaca]
brown	TR56947|c2_g2	60.54	26.78	20.97	29.49	28.92	24.66	97.75	25.7	28.66	210.71	32.46	38.24	155.57	117.09	95.19	93.47	44.6	77.99	25.26	24.8	45.64	8.98	14.01	24.79	omega-6 fatty acid desaturase [Prunus armeniaca]
brown	TR56947|c2_g3	218.13	217.79	228.2	217.72	224.06	214.58	573.91	392.4	383.78	836.72	904.14	873.63	1120.08	1591.38	1599.6	717.76	461.58	483.96	332.44	473.76	521.36	206.02	213.54	227.03	PREDICTED: omega-6 fatty acid desaturase, endoplasmic reticulum isozyme 2 [Prunus mume]
brown	TR56947|c2_g4	0	24.51	0	15.9	37.34	17.63	15.5	80.61	57.12	0	55.37	79.86	51.96	116.7	79.21	62.53	19.62	16.77	27.26	76.82	39.42	15.82	12.86	28.29	omega-6 fatty acid desaturase [Prunus armeniaca]
brown	TR56947|c2_g8	49.19	60.57	76.48	58.86	83.36	79.7	234.6	110.85	116.01	197.14	197.58	243.28	198.81	467.15	405.4	158.27	158.77	160.79	43.44	155.77	161.67	63.04	52.79	42.42	omega-6 fatty acid desaturase [Prunus armeniaca]
brown	TR57173|c0_g3	5.93	11.34	15.52	8.84	7.05	14.06	22.61	4.52	5.4	14.38	19.32	15.17	21.32	20.69	13.88	11.16	7.95	10.58	13.71	26.35	17.75	3.57	7.38	0	hypothetical protein PRUPE_ppa006553mg [Prunus persica]
brown	TR57173|c0_g7	11.96	5.71	5.57	7.54	3.88	5.98	5.33	5.74	8.3	2	15.95	12.64	15.55	4.11	10.47	2.94	9.28	9.82	15.38	6.38	6.62	4.69	7.04	4.2	hypothetical protein PRUPE_ppa006553mg [Prunus persica]
brown	TR57266|c0_g5	3.06	1.58	2.22	4.45	5.4	5.67	0.98	3.11	0.63	0.37	2.5	1.97	0	0.83	0.42	1.96	1.98	1.21	1.85	4.95	4.43	4.23	3.63	7.35	PREDICTED: transcription factor MYB3 [Prunus mume]
brown	TR57543|c0_g1	5.24	4.66	5.2	4.24	5.35	4.37	5.18	4.46	4.01	3.64	3.07	3.7	1.61	1.27	0.95	0.61	1.06	2.76	5.96	8.75	7.89	6.01	4.99	4.3	PREDICTED: transcription factor MYB44-like [Prunus mume]
brown	TR57859|c0_g2	80.99	80.28	80.98	63.25	64.1	61.6	87	76.54	77.35	114.65	117.92	113.19	135.77	108.13	103.92	87.18	96.89	90.82	88.31	72.28	68.55	46.62	45.09	46.22	hypothetical protein PRUPE_ppa003597mg [Prunus persica]
brown	TR58537|c1_g2	65.38	67.84	54.14	48.83	45.96	45.99	119.01	83.11	87.65	109.55	123.4	111.44	139.98	114.01	100.77	99.05	103.08	98.32	93.66	78.25	79.35	31.82	27.7	34.15	hypothetical protein PRUPE_ppa004053mg [Prunus persica]
brown	TR58537|c1_g3	84.41	84.17	81.07	71.44	68.91	64.94	146.35	115.05	115.27	206.2	145.91	137.79	163.02	128.74	126.92	128.25	125.05	131.2	111.43	95.55	91.29	44.21	45.24	44.64	hypothetical protein PRUPE_ppa004053mg [Prunus persica]
brown	TR58544|c0_g20	30.06	29.51	29.06	35.89	38.25	41.46	16.66	14.93	14.16	10.61	14.17	12.63	9.79	11.7	9.18	16.7	19.11	20.8	35.68	52.82	48.62	33.99	34.51	36.48	PREDICTED: choline/ethanolaminephosphotransferase 1-like [Prunus mume]
brown	TR58647|c1_g14	2.67	3.86	2.32	3.06	5.16	6.63	5.43	5.12	1.51	1.27	0.63	0.77	0.71	1.35	3.8	1.92	3.17	2.15	2.87	2.11	3.11	6.1	2.92	4.52	PREDICTED: transcription factor bHLH113 isoform X1 [Prunus mume]
brown	TR58980|c2_g4	27.14	32.03	28.84	30.67	29.7	38.16	4.79	6.33	6.26	2.48	1.94	3.62	1.09	0.4	1.34	2.18	1.92	2.72	3.36	16.59	17.74	29.01	27.13	24.85	hypothetical protein PRUPE_ppa003977mg [Prunus persica]
brown	TR58980|c2_g5	9.43	8.22	17.85	15.84	6.27	15.24	5.83	3.22	3.43	0	5.36	0	0	0	0	0	2.19	0	3.92	17.84	4.24	8.81	16.76	11.73	PREDICTED: 3-ketoacyl-CoA synthase 1-like [Prunus mume]
brown	TR59524|c1_g1	0.57	0.51	0.45	2.18	2.54	2.15	12.8	9.41	8.58	52.65	71.17	61.36	7.5	10.56	12.47	2.63	3.34	3.57	0.17	0.32	0.16	0.66	0.83	0.25	PREDICTED: transcription factor bHLH14-like [Prunus mume]
brown	TR59632|c1_g1	26.79	20.69	44.11	13.55	31.83	21.42	82.51	58.01	57.07	139.19	87.44	98.68	132.67	78.32	75.93	113.31	73.61	88.32	30.98	42.47	43.34	11.63	9.42	9.63	PREDICTED: 3-oxoacyl-[acyl-carrier-protein] reductase 4 [Prunus mume]
brown	TR59632|c1_g10	33.18	41.3	49.09	19.52	21.77	23.51	127.57	82.83	74.61	194.46	231.61	195.74	277.34	209.83	227.99	195.39	165.03	166.78	75.77	93.38	68.99	30.32	30.45	31.48	PREDICTED: 3-oxoacyl-[acyl-carrier-protein] reductase 4 [Prunus mume]
brown	TR59632|c1_g12	5.51	3.37	4.82	2.21	4.18	2.06	16.25	3.32	5.41	9.46	30.54	33.68	24.88	27.82	38.02	16.46	9.95	12.67	6.31	7.66	10.05	2.4	3.13	0	PREDICTED: 3-oxoacyl-[acyl-carrier-protein] reductase 4 [Prunus mume]
brown	TR59632|c1_g14	10.77	13.4	12.27	11.38	9.25	8.96	16.81	11.3	11.1	29.84	24.6	22.01	18.66	17.06	19.4	25.37	22.68	23.33	9.14	11.39	11.22	5.79	6.04	7.09	hypothetical protein PRUPE_ppa006511mg [Prunus persica]
brown	TR59632|c1_g15	1.52	0	1.47	1.44	0	0	9.18	1.4	0	0.84	35.41	24.02	17.68	28.45	18.7	8.23	7.84	16.41	3.64	8.17	3.84	0.92	0	1.02	PREDICTED: 3-oxoacyl-[acyl-carrier-protein] reductase 4 [Prunus mume]
brown	TR59632|c1_g18	17.87	16.6	16.05	9.99	16.66	14.9	81.7	42.26	35.35	68.87	151.55	159.41	189.64	151.22	139.44	118.44	132.69	103.47	26.84	31.64	38.09	8.53	14.18	15.83	PREDICTED: 3-oxoacyl-[acyl-carrier-protein] reductase 4 [Prunus mume]
brown	TR59632|c1_g19	8.61	15.8	21.38	12.95	19.98	16.93	61.89	40.7	58.29	116.98	96.64	74.13	120.18	106.99	110.18	147.36	80.44	96.85	34.67	31.12	37.37	16.21	17.68	12.65	PREDICTED: 3-oxoacyl-[acyl-carrier-protein] reductase 4 [Prunus mume]
brown	TR59632|c1_g2	9.74	5.33	4.23	4.16	4.08	5.78	7.52	5.87	8.84	36.63	15.04	6.79	41.59	1.13	0	6.51	16.49	14.71	10.16	1.98	0	0	3.43	0	PREDICTED: 3-oxoacyl-[acyl-carrier-protein] reductase 4 [Prunus mume]
brown	TR59632|c1_g3	15.67	9.75	9.82	6	2.78	4.89	32.17	10.86	18.23	36.61	43.99	50.18	41.15	38.13	38.26	40.86	32.06	27.68	9.73	13.11	17.42	7.02	4.39	4.84	hypothetical protein PRUPE_ppa006511mg [Prunus persica]
brown	TR59632|c1_g4	11.98	21.61	13.31	3.28	15.52	7.33	34.75	26.96	23.03	66.66	68.4	47.51	80.84	88.86	55.13	96.37	63.64	38.68	23.84	25.3	27.05	10.26	8.97	17.79	PREDICTED: 3-oxoacyl-[acyl-carrier-protein] reductase 4 [Prunus mume]
brown	TR59632|c1_g5	13.16	8.84	11.72	5.77	1.48	6.46	9.15	9.43	10.29	46.84	5.57	0.9	22.91	19.25	19.83	27.87	32.35	37.26	13.25	2.66	4.15	0.93	2.69	0	PREDICTED: 3-oxoacyl-[acyl-carrier-protein] reductase 4 [Prunus mume]
brown	TR59632|c1_g6	6.24	10	3.66	7.95	9.33	3.79	15.6	5.13	6.23	0.94	16.41	14.86	22.71	26.56	41.24	27	2.94	1	2.72	4.54	13.71	0	2.69	2.94	PREDICTED: 3-oxoacyl-[acyl-carrier-protein] reductase 4 [Prunus mume]
brown	TR59632|c1_g8	6.46	10.01	7.98	7.24	5.07	4.8	17.52	10.62	10.9	14.73	19.37	17.69	16.8	9.9	14.54	10.24	17.37	16.32	4.42	5.35	4.47	1.91	1.49	1.23	PREDICTED: 3-oxoacyl-[acyl-carrier-protein] reductase 4 [Prunus mume]
brown	TR59756|c0_g3	0	0	0	0	0	0	0	1.24	0.54	8.05	3.47	4.09	2.27	0	0	1.48	0	0	1.36	0.78	0	0	0.77	0	bHLH transcription factor [Prunus pseudocerasus]
brown	TR60429|c0_g5	42.82	63.81	85.03	26.92	45.86	45.83	38.04	17.57	15.3	42.83	0	15.5	0	20.25	0	9.57	13.93	15.16	21.27	84.05	111.37	89.2	64.07	74.57	PREDICTED: ethylene-responsive transcription factor 5 [Prunus mume]
brown	TR60429|c0_g6	15.4	10.14	17.63	9.47	8.17	10.05	3.43	6.69	4.89	2.41	2.35	2.55	0.69	0.67	1.35	1.92	3.6	2.95	4.95	10.62	12.22	11.93	9.83	10.68	PREDICTED: ethylene-responsive transcription factor 5 [Prunus mume]
brown	TR60429|c0_g7	58.94	56.39	63.65	43.36	32.28	28.16	10.31	16.12	22.59	10.2	8.03	1.75	5.43	8.67	5.26	4.9	8.45	15.59	8.53	45.93	84.84	35.89	63.02	48.27	PREDICTED: ethylene-responsive transcription factor 5 [Prunus mume]
brown	TR60460|c4_g8	6.38	7.24	7.21	5.21	7.07	6.08	3.74	4.38	4.02	3.29	2.45	2.79	1.55	0.7	1.16	2.07	3.54	3.05	7.2	7.02	7.24	9.04	7.82	7.64	PREDICTED: glycerol-3-phosphate acyltransferase, chloroplastic isoform X1 [Prunus mume]
brown	TR60543|c1_g10	4.31	3.22	4.82	6.39	5.99	3.46	11.28	11.23	11.33	22.25	21.02	15.79	6.44	14.82	15.18	6.9	13.45	10.06	5.88	14.03	18.67	3.08	5.7	5.59	PREDICTED: trihelix transcription factor GT-3b [Prunus mume]
brown	TR60830|c7_g10	12.1	10.75	9.86	11.03	8.06	17.75	5.97	14.43	9.64	4.86	11.06	11.98	8.33	5.13	5.19	1.23	3.64	2.46	9.99	6.64	13.95	6.85	15.32	1.57	PREDICTED: peroxisomal acyl-coenzyme A oxidase 1 [Prunus mume]
brown	TR61573|c0_g9	9.31	10.11	12.4	12.5	10.67	14.25	18.5	29.33	30.11	23.91	21.56	23.37	29.97	24.84	28.4	28.32	21.82	20.45	6.1	9.64	13.74	10.22	12.22	11.71	PREDICTED: transcription factor TCP11 [Prunus mume]
brown	TR61763|c0_g15	6.75	2.73	3.47	9.81	4.34	5.03	0.32	1.24	2.11	0	0.81	0.38	0	0.81	0	0.38	0.73	0	2	4.51	3.33	2.66	6.52	5.91	PREDICTED: heat stress transcription factor A-1b-like [Prunus mume]
brown	TR61763|c0_g17	11.98	3.61	3.52	8.83	8.62	9.48	3.9	6.06	0.9	3.37	2.6	2.35	1.22	1.18	2.38	4.11	2.28	2.96	6.3	9.32	4.38	14.8	8.46	9.46	PREDICTED: heat stress transcription factor A-1b-like [Prunus mume]
brown	TR61763|c0_g6	11.11	10.77	8.91	19.61	9.87	13.67	3.17	2.62	1.59	2.17	1.62	2.69	0.41	0.79	0.4	1.52	1.96	3.14	7.75	6.5	8.15	9.36	11.15	12.66	PREDICTED: heat stress transcription factor A-1b-like [Prunus mume]
brown	TR61807|c0_g8	10.53	10.86	6.57	7.04	5.89	6.52	7.58	11.19	8.93	5.24	3.79	4.88	0.73	2.13	2.97	7.35	10.34	9.81	7.71	5.53	9.14	8.5	8.86	8.35	PREDICTED: malate dehydrogenase, glyoxysomal [Prunus mume]
brown	TR61995|c4_g15	0	0	0	0	0	0	8.37	3.78	2.31	1.43	8.84	7.04	7.5	9.69	3.99	0	7.47	3.67	0.98	0	1.02	0	0	0	PREDICTED: nuclear transcription factor Y subunit B-3 [Prunus mume]
brown	TR61995|c4_g9	0	0	0	0	0	0	22.21	13.79	11.55	11.51	14.48	17.28	15.1	16.83	16.78	9.5	12.5	14	0.45	0	0.9	0.43	0.44	0	PREDICTED: nuclear transcription factor Y subunit B-3 [Prunus mume]
brown	TR62035|c1_g14	0	0	0	0	0	0	0	0	0	13.16	4.03	0	14.27	0	7.39	27.4	33.39	42.33	0	11.33	3.06	0	0	0	PREDICTED: probable protein phosphatase 2C 75 [Prunus mume]
brown	TR62035|c1_g17	0	0	0	0	0	0	10.74	11.21	13.4	78.52	51.15	69.4	133.78	115.61	100.39	232.35	179.77	155.32	29.69	67.7	39.78	4.43	15.42	5.25	hypothetical protein PRUPE_ppa019828mg [Prunus persica]
brown	TR62035|c1_g18	0	0	0	0	0	0	0.17	0.34	1.03	0.4	7.43	6.5	10.21	11.85	10.76	17.87	17.05	19.91	3.2	3.99	4.31	0.19	0.59	0.41	hypothetical protein PRUPE_ppa019828mg [Prunus persica]
brown	TR62035|c1_g19	0	0	0	0	0	0	0	0	0	0	0	5.16	0	5.08	15.39	21.56	34.76	68.58	2.21	2.25	4.82	0	0	0	PREDICTED: probable protein phosphatase 2C 75 [Prunus mume]
brown	TR62035|c1_g27	0	0	0	0	0	0	31.63	2.62	0	65.36	49.72	43.53	27.69	35.06	50.79	96.24	53.84	34.38	3.11	13.73	9.89	2.58	2.95	0	PREDICTED: probable protein phosphatase 2C 75 [Prunus mume]
brown	TR62035|c1_g30	0	0	0	0.22	0	0	13.67	9.41	6.81	48.24	39.59	40.25	96.43	89	92.29	195.24	118.83	131.53	31.23	53.01	37.12	2.47	5.05	3.45	PREDICTED: probable protein phosphatase 2C 75 [Prunus mume]
brown	TR62035|c1_g32	0	0	0	0	0	0	2.23	0	0	0	3.85	0	10.69	22.85	10.26	69.19	22.29	30.1	0	0	0	2.07	0	0	PREDICTED: probable protein phosphatase 2C 75 [Prunus mume]
brown	TR62035|c1_g33	0	0	0	0	0	0	11.5	6.81	2.44	0	12.09	18.59	48.97	32.06	18.47	24.8	66.02	65.96	19.32	28.32	24.14	7.73	2.95	0	PREDICTED: probable protein phosphatase 2C 75 [Prunus mume]
brown	TR62035|c1_g36	0	0	0	0	0	0	0	0	0	12.32	13.97	23.68	5.53	2.16	0	8.82	14.65	12.9	1.91	3.08	4.18	0	0	0	PREDICTED: probable protein phosphatase 2C 75 [Prunus mume]
brown	TR62035|c1_g38	0	0	0	0	0	0	1.83	0	0	0	0	0	0	5.55	3.37	14.67	17.22	8.84	1.98	4.74	0	0	0	0	PREDICTED: probable protein phosphatase 2C 75 [Prunus mume]
brown	TR62035|c1_g7	0	0	0	0	0	0	12.35	8.72	2.93	7.9	34.06	41.28	56.01	69.14	72.94	144.86	87.41	89.93	27.83	39.15	42.26	4.1	0	3.58	hypothetical protein PRUPE_ppa019828mg [Prunus persica]
brown	TR62231|c4_g33	87.99	94.96	91.06	78.21	73.14	72.69	200.2	136.25	134.01	183.61	178.84	152.86	211.2	220.23	195.04	155.18	122.47	136.95	85.19	44.38	93.07	13.95	25.81	10.61	PREDICTED: enoyl-[acyl-carrier-protein] reductase [NADH] 1, chloroplastic-like [Prunus mume]
brown	TR62701|c0_g14	49.83	50.93	30.63	19.83	48.12	51.84	30.1	13.72	27.24	16.31	20.19	11.95	6.91	9.31	16.04	5.79	10.46	38.86	60.11	48.47	59.34	32.81	45.44	17.56	PREDICTED: transcription factor MYB44-like [Prunus mume]
brown	TR62701|c0_g29	64.09	108.79	97.53	162.75	120.3	163.54	66.15	73.82	102.41	29.52	39.27	26.07	29.47	23.51	14.53	23.12	75.14	80.24	129.75	187.26	175.8	88.39	117.36	136.15	PREDICTED: transcription factor MYB44-like [Prunus mume]
brown	TR62792|c0_g1	1.89	1.69	1.77	3.65	2.05	2.09	2.07	1.91	1.99	2.71	3.53	3.57	12.63	5.87	5.11	7.44	9.47	10.32	4.56	2.69	3.77	1.15	1.24	1.42	PREDICTED: homeobox protein ATH1 [Prunus mume]
brown	TR62792|c0_g2	4.68	2.71	3.36	4.37	4.35	4.05	4.55	3.87	4.06	4.16	3.91	4.41	13.15	8.25	6.67	11.1	10.31	10.99	4.04	3.44	3.23	1.56	1.97	1.82	hypothetical protein PRUPE_ppa003519mg [Prunus persica]
brown	TR62809|c0_g4	0.74	1.55	0.84	1.51	1.28	1.3	2.34	2.5	2.09	6.27	7.03	6.91	3.31	3.28	2.2	5.32	3.85	4.18	0.22	0.37	0.38	0.25	0.21	0.17	PREDICTED: transcription factor bHLH61-like isoform X1 [Prunus mume]
brown	TR63050|c4_g11	0.41	0	1.29	0.86	0	0	26.74	37.37	42.81	95.25	50.99	54.59	50.52	53.88	57.3	31.14	21.45	24.04	29.2	35.33	38.7	5.92	10.12	5.44	PREDICTED: LOW QUALITY PROTEIN: acyl-[acyl-carrier-protein] desaturase 6, chloroplastic [Prunus mume]
brown	TR63050|c4_g14	0	0	0	1.36	0	0	427.07	345.35	369.2	1180.08	656.8	732.36	804.26	1251.26	1338.11	1019.96	480.28	480.76	282.25	406.7	395.92	95.52	79.3	75.71	hypothetical protein PRUPE_ppa023265mg, partial [Prunus persica]
brown	TR63050|c4_g15	0	0	0	0	0	0	68.97	27.13	8.68	141.62	210.58	182.1	302.42	187.31	166.36	158.97	130.55	94.95	41.35	67.07	60.24	16.8	59.31	15.96	PREDICTED: LOW QUALITY PROTEIN: acyl-[acyl-carrier-protein] desaturase 6, chloroplastic [Prunus mume]
brown	TR63050|c4_g18	0	0	0	0	0	0	1174.49	448.67	470.25	2080.49	2117.82	1737.66	2158.16	2364.86	2446.55	1999.6	871.35	841.25	677.86	739.2	682.01	122.1	129.04	154.86	PREDICTED: LOW QUALITY PROTEIN: acyl-[acyl-carrier-protein] desaturase 6, chloroplastic [Prunus mume]
brown	TR63050|c4_g19	0	0	6.13	0	0	0	433.37	652.67	493.51	2120.6	1058.69	1059.34	2093.18	1609.85	2874.45	1963.2	1052.4	1170.78	2368.61	1128.07	1286.04	439.51	371.72	411.88	hypothetical protein PRUPE_ppa023265mg, partial [Prunus persica]
brown	TR63050|c4_g2	0	0	0	0	0	1.22	615.1	365.75	300.61	2667.03	1548.13	1488.62	1902.6	1756.41	1718.75	1925.43	1015.24	1416.54	1219.41	689.2	807.14	271.64	268.85	293.31	PREDICTED: LOW QUALITY PROTEIN: acyl-[acyl-carrier-protein] desaturase 6, chloroplastic [Prunus mume]
brown	TR63050|c4_g20	0	0	0	0	0	0	303.76	102.51	91.84	3.53	359.35	338.41	247.73	261.12	285.87	196.16	187.35	238.52	110.02	144.03	83.73	38.8	42.6	25.25	PREDICTED: LOW QUALITY PROTEIN: acyl-[acyl-carrier-protein] desaturase 6, chloroplastic [Prunus mume]
brown	TR63050|c4_g24	0	0	0	0	0	0	109.41	48.18	55.09	232.6	201.25	229.76	389.51	482.91	526.97	349.5	143.01	75.36	119.26	139.33	109.27	73.12	51.73	66.65	PREDICTED: LOW QUALITY PROTEIN: acyl-[acyl-carrier-protein] desaturase 6, chloroplastic [Prunus mume]
brown	TR63050|c4_g25	0	0	0	0	0	0	29.76	0	0	0	372.29	228.13	194.44	232.27	166.52	86.52	35.64	66.2	0	57.15	87.1	0	0	0	PREDICTED: LOW QUALITY PROTEIN: acyl-[acyl-carrier-protein] desaturase 6, chloroplastic [Prunus mume]
brown	TR63050|c4_g26	0	1.67	0.34	0.34	0.34	1	798.29	332.88	370.13	1964.86	1604.04	1738.32	1890.62	1574.05	1555.54	1850.78	892.51	903.18	760.69	578.62	681.06	162.3	181.22	159.56	hypothetical protein PRUPE_ppa023265mg, partial [Prunus persica]
brown	TR63050|c4_g28	0.26	0	0	0	1.36	0	265.73	151.84	149.59	639.64	551.35	532.34	598.88	679.39	695.52	590.22	332.5	320.38	291.54	271.78	253.67	68.58	76.51	85.65	PREDICTED: LOW QUALITY PROTEIN: acyl-[acyl-carrier-protein] desaturase 6, chloroplastic [Prunus mume]
brown	TR63050|c4_g29	0	0	0	0	0	0	10.69	11.87	8.22	1.55	32.01	39.79	25.44	43.93	49.19	10.66	19.46	14.24	12.7	13.58	7.63	1.92	1.27	0.54	PREDICTED: LOW QUALITY PROTEIN: acyl-[acyl-carrier-protein] desaturase 6, chloroplastic [Prunus mume]
brown	TR63050|c4_g4	0	6.3	0	0	0	0	1066.98	335.7	356.13	3242.15	3017.12	3165.54	3856.15	1932.47	4632.06	2859.01	2607.53	3029.45	2092.15	1178.21	1749.13	366.49	319.38	550.04	PREDICTED: LOW QUALITY PROTEIN: acyl-[acyl-carrier-protein] desaturase 6, chloroplastic [Prunus mume]
brown	TR63050|c4_g5	0	0	0	0	0	0	26.24	38.26	29.23	286.34	45.06	65.4	0	175.18	148.73	83.64	98.05	99.35	50.02	81.46	58.26	0	0	17.9	PREDICTED: LOW QUALITY PROTEIN: acyl-[acyl-carrier-protein] desaturase 6, chloroplastic [Prunus mume]
brown	TR63050|c4_g7	0	0	0	0	0	0	150.7	56.92	75.52	463.78	71.28	122.46	0	518.59	444.31	234.68	117.37	91.81	201.96	80.09	61.17	8.44	9.5	7.29	PREDICTED: LOW QUALITY PROTEIN: acyl-[acyl-carrier-protein] desaturase 6, chloroplastic [Prunus mume]
brown	TR63050|c4_g8	6.63	0	0	0	0	0	801.25	241.49	269.23	1475.99	2563.57	2541.16	1480.36	942.95	2641.41	1663.44	959.65	1157.93	995.31	439.89	691.35	169.61	68.81	125.55	PREDICTED: LOW QUALITY PROTEIN: acyl-[acyl-carrier-protein] desaturase 6, chloroplastic [Prunus mume]
brown	TR63711|c4_g16	6.69	79.19	53.96	59.85	82.48	57.72	66.26	29.11	13.05	31.09	0	18.29	14.04	0	21.11	0	22.98	7.53	30.56	39.24	94.81	77.87	42.38	84.65	hypothetical protein PRUPE_ppa003869mg [Prunus persica]
brown	TR63736|c0_g2	3.99	3.48	3.21	2.51	2.55	2.84	7.76	5.66	4.71	5.19	9.81	7.89	11.34	8.13	9.16	6.7	6.82	6.75	5.22	10.4	9.89	2.58	2.4	1.97	PREDICTED: transcription factor bHLH74 isoform X1 [Prunus mume]
brown	TR63736|c0_g3	4.63	3.97	5.34	4.31	4.02	3.19	7.06	5.33	6.82	10.73	7.65	10.57	15.82	12.34	11.17	8.65	9.63	8.28	5.67	14.53	12.56	3.54	4.19	4.65	PREDICTED: transcription factor bHLH74 isoform X1 [Prunus mume]
brown	TR63736|c0_g4	2.74	5.29	6.76	5.64	3.9	3.52	14.62	10.04	6.04	11.26	19.79	20.01	19.37	15.75	15.4	8.35	7.55	13.61	7.85	23.85	17.45	4.74	5.71	4.37	PREDICTED: transcription factor bHLH74 isoform X2 [Prunus mume]
brown	TR63796|c0_g1	12.24	12.82	12.09	27.32	26.71	25.37	23.77	15.44	18.76	8.45	10.56	10.45	7.05	9.46	10.19	6.5	12.66	12.6	14.56	28.26	27.77	21.97	20.9	22.9	PREDICTED: histidine kinase 3 [Prunus mume]
brown	TR63796|c0_g3	19.16	17.53	19.61	38.33	41.06	40.3	22.27	18.55	18.49	13.24	14.31	12.27	6.31	9.57	6.58	10.19	17.13	17.18	17.62	37.18	33.67	35.11	35.94	43.77	hypothetical protein PRUPE_ppa000679mg [Prunus persica]
brown	TR64195|c1_g1	17.74	17.71	17.08	19.93	20.92	21.8	38.45	24.2	25.16	37.67	34.57	32.7	42.19	38.73	36.43	29.9	36.5	35.29	30.59	31.6	31.71	19.89	23.4	21.2	PREDICTED: 3-oxoacyl-[acyl-carrier-protein] synthase III, chloroplastic [Prunus mume]
brown	TR64274|c1_g2	17.45	14.42	16.26	13.49	18.14	5.08	6.7	5.69	8.6	4.66	10.24	8.08	0.99	0	1.02	1.79	7.76	3.96	0.82	11.75	13.82	7.44	11.69	11.16	PREDICTED: cycloartenol synthase-like [Malus domestica]
brown	TR64461|c1_g7	2.81	2.25	6.53	1.42	0	7.09	15	14.1	11.57	11.54	39.92	26.27	4.18	3.99	6.06	0	2.86	3.8	0	1.36	0	9.44	0	6.02	hypothetical protein PRUPE_ppa020999mg [Prunus persica]
brown	TR64483|c0_g13	11.51	8.47	10.27	12.66	12.06	16.69	5.73	9.04	7.22	3.4	3.75	0	1.72	1.67	3.38	1.67	1.86	3.3	5.16	11.43	13.16	15.32	13.54	13.6	PREDICTED: 5'-3' exoribonuclease 3 isoform X3 [Prunus mume]
brown	TR65673|c5_g8	72.18	68.43	57.7	61.81	58.79	64.27	18.98	24.32	24.06	12	12.58	11.2	5.83	10.1	7.69	10.04	14.22	15.56	20.28	59.26	57.78	64.76	74.93	73.06	PREDICTED: long chain acyl-CoA synthetase 2 [Prunus mume]
brown	TR65990|c0_g5	3.64	8.87	2.53	2.47	6.14	7.38	8.73	12.46	2.63	6.72	15.85	17.29	12.53	15.43	15.62	13.96	16.71	15.41	0	3.03	9.68	2.84	7.74	5.3	PREDICTED: probable acyl-activating enzyme 1, peroxisomal isoform X2 [Prunus mume]
brown	TR66085|c3_g16	0	0	0	0	0	0	4.03	0	0	0	16.99	12.01	14.01	8.96	9.08	4.23	4.36	1.58	7.95	3.95	1.4	1.24	1.35	0	transcription factor SaWRI1 [Prunus sibirica]
brown	TR66085|c3_g28	0	0	0	0	6.1	6.26	29.92	26.64	29.56	0	101.34	69.91	95.36	29.51	48.78	37.12	28.67	9.74	23.98	25.31	56.63	7.3	18.07	21.48	transcription factor SaWRI1 [Prunus sibirica]
brown	TR66085|c3_g33	4.65	0	0	0	3.11	1.56	32.58	15.91	10.15	70.65	36.96	51.59	60.34	33.16	29.07	39.22	36.72	33.17	34.82	35.2	18.84	16.31	10.1	9.24	transcription factor SaWRI1 [Prunus sibirica]
brown	TR66333|c2_g3	37.67	34.56	27.85	35.66	37.5	38.48	18.66	18.43	19.47	11.3	11.18	9.15	12.18	11.76	12.16	18.77	15.57	15.45	19.52	34.46	35.07	28.83	25.27	27.9	PREDICTED: trihelix transcription factor GTL1 isoform X1 [Prunus mume]
grey	TR45019|c0_g1	0.31	0.64	1.41	0.97	0.52	0.96	0.51	16.68	18.63	0	0.16	0.23	0.08	0.25	0.49	120.93	0.7	0.16	1.39	0.76	0.99	4.31	4.78	4.61	PREDICTED: uncharacterized protein LOC103328879 [Prunus mume]
grey	TR46138|c0_g1	2.4	2.57	3.84	5.65	4.48	5.79	3.3	3.74	4.07	6.42	6.66	5.94	1.21	1.73	2.13	5.45	8.22	8.33	2.14	3.15	6.35	2.86	2.43	1.19	PREDICTED: nuclear transcription factor Y subunit B-4 [Prunus mume]
grey	TR59829|c0_g4	4.95	4.9	7.42	1.31	2.97	4.24	4.12	8.44	8	2.53	4.27	4.19	4.29	2.11	2.52	7.91	7.82	5.46	4.29	5.44	8.45	5.19	4.58	4.3	PREDICTED: very-long-chain enoyl-CoA reductase-like [Prunus mume]
grey	TR60128|c0_g13	16.88	17.67	9.73	36.2	27.49	33.78	2.37	20.75	27.35	10.24	19.56	16.48	21.28	21.04	6.98	28.21	41.93	55.09	32.75	18.58	24.43	33.75	25.93	21.27	PREDICTED: beta-carotene hydroxylase 2, chloroplastic-like [Prunus mume]
grey	TR60985|c1_g7	3.11	4.33	7.08	1.21	1.85	1.93	5.36	2.87	2.07	1.92	3.27	2.03	3.81	4.15	3.37	7.96	6.84	4.9	2.12	2.51	2.07	3.9	2.93	5.38	PREDICTED: uncharacterized protein LOC103318565 [Prunus mume]
grey	TR65204|c0_g1	10.3	10.62	7.02	8.48	2.21	5.11	6.49	7.59	10.7	2.62	4.91	5.55	7.26	6.26	6.79	10.95	8.61	9.91	7.35	11.99	13.84	6.57	5.52	4.1	PREDICTED: transcription factor TCP7-like [Prunus mume]
turquoise	TR14140|c0_g1	6.74	7.89	5.14	3.26	4.64	10.61	0.98	1.83	4.7	0.56	0	0.6	1.89	0.61	1.24	1.16	1.18	0.6	1.65	0	1.11	0	0	0	hypothetical protein PRUPE_ppa003524mg [Prunus persica]
turquoise	TR19382|c0_g1	14.01	16.12	19.08	21.24	12.31	3.56	7.52	10.19	15.32	0	2.56	4.28	0	1.93	2.23	1.05	2.92	3.63	2.97	15.74	10.4	3.53	2.28	0	ethylene responsive transcription factor 12 [Prunus salicina]
turquoise	TR19382|c0_g2	10.02	1.55	5.69	6.93	7.38	7.48	0	1.76	1.05	1.26	2.56	0	0	0	0	0	0	0	0	0	0	0	0	0	ethylene responsive transcription factor 12 [Prunus salicina]
turquoise	TR19382|c0_g3	9.69	10.45	17.49	24.8	23.58	25.15	5.69	9.17	6.95	1.26	0	0	0	1.93	0	1.04	2.92	1.81	2.99	1.4	2.58	1.17	1.14	6.33	ethylene responsive transcription factor 12 [Prunus salicina]
turquoise	TR26110|c0_g1	6.13	6.96	9.16	7.82	2.13	5.31	2.85	2.11	1.63	0	0.75	2.08	0	0	2.15	1.34	0.68	3.5	0	0.61	3.88	0.6	1.26	2.07	hypothetical protein PRUPE_ppa007872mg [Prunus persica]
turquoise	TR26953|c0_g1	24.08	22.51	25.92	26.04	26.57	30.06	30.06	29.99	27.1	12.77	13.76	8.73	9.16	14.53	8.17	8.39	14.81	8.79	18.84	11.23	14.07	13.66	12.23	11.07	PREDICTED: LOW QUALITY PROTEIN: transcription factor SPT20 homolog [Prunus mume]
turquoise	TR28632|c0_g1	18.5	24.22	28.42	14.42	18.86	23.3	1.02	5.41	16.02	0	0	1.23	1.27	0	0	0	0	0	0	0	0	0	0	0	PREDICTED: alcohol dehydrogenase-like 7 [Prunus mume]
turquoise	TR28784|c0_g3	33.25	56.28	29.72	47.7	25.33	17.88	3.42	7.05	8.55	0	0	0	0	0	0	0	0	0	0	0	0	0	0	0	PREDICTED: alcohol dehydrogenase-like 7 [Prunus mume]
turquoise	TR28784|c0_g5	51.53	24.14	14.86	25.53	36.47	28.39	7.75	8.83	12.75	0	0	0	0	0	0	0	0	0	0	0	0	0	0	0	PREDICTED: alcohol dehydrogenase-like 7 [Prunus mume]
turquoise	TR29002|c0_g1	13.66	10.94	7.11	19.19	22.32	20.32	7.63	5.71	13.79	11.98	3.66	10.95	1.77	0.86	2.6	3.23	5.78	5.08	1.53	2.98	3.14	0	2.29	0.84	PREDICTED: inositol-3-phosphate synthase [Prunus mume]
turquoise	TR30199|c0_g3	9.52	19.75	15.53	18.71	20.76	17.99	22.4	21.92	18.6	9.93	6.08	8.83	2.16	4.39	11.87	1.38	15.21	15.76	4.5	10.83	3.12	5.46	7.95	7.21	PREDICTED: LOW QUALITY PROTEIN: transcription factor SPT20 homolog [Prunus mume]
turquoise	TR30199|c0_g4	15.79	14.45	16.82	9.95	13.7	17.07	13.89	11.95	17.8	2.51	4.89	2.61	7.39	3.92	1.32	2.46	2.96	4.18	5.28	4.05	8.2	6.04	0	1.55	PREDICTED: LOW QUALITY PROTEIN: transcription factor SPT20 homolog [Prunus mume]
turquoise	TR31465|c1_g1	28.47	31.11	38.24	49.89	37.44	40.47	11.58	6.77	7.41	1.73	3.13	1.17	0.62	1.81	1.22	2.29	4.39	5.35	0.57	9.9	13.68	4.11	3.55	5.46	putative MYB transcription factor MYB185 [Prunus dulcis]
turquoise	TR32035|c0_g2	5.39	5.36	8.94	6.07	5.31	2.94	5.77	6.84	3.89	5.88	6.45	3.61	3.34	3.87	5.08	2.08	3.07	4.4	0.68	3.86	4.19	1.83	1.92	0.36	PREDICTED: acyl-[acyl-carrier-protein] desaturase, chloroplastic-like [Prunus mume]
turquoise	TR32035|c0_g4	2.01	2.43	2.61	0.31	1.12	3.22	3.98	5.92	4.38	6.95	8.85	10.46	3.02	7.86	2.58	4.08	5.67	4.47	6.97	7.17	4.39	2.78	3.91	4.8	PREDICTED: acyl-[acyl-carrier-protein] desaturase, chloroplastic-like [Prunus mume]
turquoise	TR35655|c0_g1	0.78	0.8	0.81	0	0.4	0.4	0.42	1.19	0	1.44	2.17	1.53	2.17	1.59	3.2	0.5	1.52	1.04	1.9	1.37	2.39	2.25	2.8	5.03	PREDICTED: bZIP transcription factor 60 [Prunus mume]
turquoise	TR35932|c0_g1	3.67	5.13	1.91	1.64	1.9	0.54	0.28	0.53	0	0	0	0.67	0	0.35	1.06	0.67	0.34	0.34	0.32	0.6	0.63	0.3	0	0	PREDICTED: transcription factor MYB114-like [Prunus mume]
turquoise	TR36727|c0_g1	3.87	6.69	9.4	5.31	4.64	5.28	9.41	10.55	6.15	0.83	4.79	9.66	6.44	2.67	0.9	4.2	1.72	0	1.6	1.55	0.82	0	0	0	hypothetical protein PRUPE_ppa006717mg [Prunus persica]
turquoise	TR37686|c1_g1	309.57	313.57	317.03	169.09	151.3	162.36	92.27	78.91	88.48	92.82	100.63	97.97	54.04	64.99	70.18	59.79	65.47	64.73	52.04	95.61	94.24	72.15	78.64	74.96	hypothetical protein PRUPE_ppa006513mg [Prunus persica]
turquoise	TR39927|c0_g3	17.13	18.09	16.6	30.7	29	36.03	2.1	0.4	0	1.44	1.09	0	0	0	0	0	0	0	0.48	4.55	1.91	5.86	7.01	5.54	PREDICTED: 3-ketoacyl-CoA synthase 19 [Prunus mume]
turquoise	TR40769|c0_g1	213.65	204.76	220.33	238.14	229.58	222.14	257.74	287.26	282.8	174.15	164.87	158.4	101.45	180.49	205.32	125.66	176.09	183.36	151.33	289.45	273.4	114.78	120.87	119	bZIP transcription factor [Prunus persica]
turquoise	TR41240|c0_g2	97.02	84	88.83	72.45	69.98	76.27	111.09	96.17	108.87	80.95	65.98	61.2	32.8	45.84	52.19	35.97	42.57	51.73	28.35	36.01	43	18.5	20	28.02	PREDICTED: acyl carrier protein 1, mitochondrial [Prunus mume]
turquoise	TR41240|c0_g5	57.02	47.91	48.1	33.91	27.18	27.66	41.45	38.64	46.51	45.76	24.04	35.77	21.61	11.58	18.59	15.15	17.29	13.3	6.2	18.88	26.87	15.96	4.86	11.62	hypothetical protein PRUPE_ppa013401mg [Prunus persica]
turquoise	TR41240|c0_g8	15.06	17.28	28.28	29.71	16.13	17.78	28.97	42.54	30.48	25.71	22.99	23.04	15.59	10.41	13.84	8.33	15.25	10.87	6.19	13.59	10.74	4.25	8.32	1.15	hypothetical protein PRUPE_ppa013401mg [Prunus persica]
turquoise	TR41833|c0_g1	5.65	8.1	2.94	6.74	5.67	6.25	1.69	3.27	5.39	0.24	0.8	2.04	0	0.81	0.54	0	0	0	0.24	2.3	0.95	1.16	0.47	0.25	PREDICTED: transcription factor MYB86-like [Prunus mume]
turquoise	TR42849|c1_g1	3.51	6.51	6.26	7.26	7.76	5.66	2.21	0.51	3.16	0	0	0	0	0	0	0	0	0	0	0	0	0	0	0	PREDICTED: alcohol dehydrogenase-like 7 [Prunus mume]
turquoise	TR43625|c0_g1	6.92	5.06	7.74	4.6	4.44	5.23	1.52	2.42	2.72	1.57	1.03	0.83	0.54	1.42	1.6	0.51	1.35	2.23	0.48	1.66	0.31	0.15	0	0	PREDICTED: peroxisomal acyl-coenzyme A oxidase 1-like [Prunus mume]
turquoise	TR43824|c0_g1	0	0	0	0	0	0	0	0.2	0	0	0	1.04	1.66	0.54	1.09	7.14	2.59	2.12	4.84	0.93	2.43	2.29	1.9	1.03	PREDICTED: transcription factor GTE1-like isoform X2 [Prunus mume]
turquoise	TR43824|c0_g2	0	0	0	0	0	0	0.86	0.2	0	0.49	0	0	1.1	0	0	2.04	2.58	5.82	2.42	0.46	0.49	0.92	2.38	1.03	PREDICTED: transcription factor GTE1-like isoform X2 [Prunus mume]
turquoise	TR43879|c0_g1	4.98	11.41	13.48	4.86	7.09	9.11	0	1.02	1.54	0	0	1.4	0	1.39	0	0	1.36	0	0	0	0	0	0	0	hypothetical protein PRUPE_ppa003524mg [Prunus persica]
turquoise	TR43879|c0_g2	11.96	13.49	7.26	2.03	4.05	5.06	0	0	0	0	0	0	0	1.39	0	0	0	0	0	0	0	0	0	0	hypothetical protein PRUPE_ppa003524mg [Prunus persica]
turquoise	TR43879|c0_g3	13.71	14.49	19.03	10.08	11.12	10.13	1.38	3.2	3.57	1.12	0.37	1.19	1.16	1.02	1.28	1.09	1.7	1.72	0	0.65	0.66	0.11	0.11	0.46	hypothetical protein PRUPE_ppa003524mg [Prunus persica]
turquoise	TR44059|c0_g1	15.42	13.93	14.22	14.02	13.02	10.71	6.88	13.16	14.74	5.58	0	5.68	1.62	5.32	2.64	2.24	1.33	4.19	1.78	5.21	5.74	0.59	6.64	6.12	PREDICTED: transcription factor ILR3 [Prunus mume]
turquoise	TR44059|c0_g10	60.82	42.83	60.7	46.4	67.68	59.4	32.76	75.7	73.18	21.09	17.87	19.42	11.46	15.87	15.12	13.99	15.81	12.97	19.94	21.18	21.61	24.13	20.65	17.87	PREDICTED: transcription factor ILR3 [Prunus mume]
turquoise	TR44059|c0_g12	15.77	26.56	20.61	26.49	26.77	19.09	14.15	26.48	24.71	5.7	7.64	5.95	0.68	2.08	7.63	10.14	6.78	4.25	7.35	13.78	8.84	6.04	4.9	3.44	PREDICTED: transcription factor ILR3 [Prunus mume]
turquoise	TR44059|c0_g2	300.45	305.74	281.53	304.87	314.62	338.81	311.33	381.43	398.96	185.89	167.73	168.17	103.84	141.01	141.64	141.96	153.08	151.86	140.71	179.89	193.44	134.09	136.02	131.6	bHLH transcription factor [Prunus pseudocerasus]
turquoise	TR44059|c0_g6	9.91	11.12	15.29	14.26	21.45	13.82	6.68	18.84	19.08	10.1	3.84	2.09	0	1.85	4.77	5.14	3.54	5.58	1.94	2.53	5.99	4.03	5.15	3.11	PREDICTED: transcription factor ILR3 [Prunus mume]
turquoise	TR44059|c0_g7	8.52	15.01	12.75	9.82	20.92	12.59	2.84	14.82	14.76	3.01	2.93	8.1	0.65	3.64	0.62	0.71	3.32	1.3	1.7	5.04	5.59	1.12	2.21	1.69	PREDICTED: transcription factor ILR3 [Prunus mume]
turquoise	TR44059|c0_g8	8.61	15.12	11.23	13.35	12.16	16.08	3.75	11.06	11.25	5.35	8.5	3.97	4.17	1.17	1.19	3.87	5.16	4.04	2.62	4.41	3.21	1.99	2.59	0	PREDICTED: transcription factor ILR3 [Prunus mume]
turquoise	TR44409|c0_g1	5.88	4.26	1.58	0.91	1.58	0.45	1.14	0.88	1.57	0	1.16	1.1	0.89	0	0.29	0.56	0.56	0.57	0	0.5	0.26	0.25	0	0.54	PREDICTED: transcription factor bHLH63 [Prunus mume]
turquoise	TR44708|c0_g1	40.71	38.34	39.68	39.19	34.29	32.7	45.6	45.04	46.94	19.02	14.87	16.21	6.49	8.26	7.77	5.14	8.83	7.98	10.25	14.15	13.08	6.23	9.56	7.31	hypothetical protein PRUPE_ppa012082mg [Prunus persica]
turquoise	TR44807|c0_g1	20.41	19.06	20.89	11.62	11.47	16.84	29.43	21.91	21.41	17.34	17.97	13.99	8.52	10.35	10.08	8.28	9.84	12.24	7.02	13.55	11.63	3.08	4.33	3.84	hypothetical protein PRUPE_ppa012562mg [Prunus persica]
turquoise	TR45346|c0_g1	276.46	262.91	263.33	239.26	235.58	234.37	322.9	372.46	378.26	203.52	195.13	173.51	84.55	119.75	109.79	107.43	135.84	136.56	128.99	176.31	171.48	115.06	117.21	123.32	hypothetical protein PRUPE_ppa011112mg [Prunus persica]
turquoise	TR46309|c0_g1	110.79	98.48	105.68	40.32	40.16	40.9	125	115.19	124.8	66.25	51.59	45.53	52.79	69.12	69.18	20.71	25.07	20.59	15.15	35.47	34.67	9.1	11.34	9.47	PREDICTED: delta(7)-sterol-C5(6)-desaturase-like [Prunus mume]
turquoise	TR46326|c1_g1	26.32	23.56	29.88	24.43	39.96	30.26	17.14	33.22	32.5	6.64	15.66	17.1	1.77	6.78	20.6	3.2	6.61	6.77	1.5	10.48	14.35	7.03	4.62	11.93	ethylene responsive transcription factor 3b [Prunus salicina]
turquoise	TR46455|c0_g1	5.6	6.41	4.61	0.22	0.33	0.44	0.44	0.21	0.11	0.12	0.14	0.13	0.28	0.14	0.14	0	0.27	0	0.13	0.48	0.12	0.12	0	0	PREDICTED: probable WRKY transcription factor 70 [Prunus mume]
turquoise	TR47188|c0_g1	21.25	22.57	26.9	20.59	17.95	17.38	11.39	16.67	15.98	3.77	3.16	5.17	1.44	1.99	2.28	2.98	4.06	3.29	5.18	5.92	4.79	8.9	6.96	8.32	PREDICTED: transcription factor MafB-like [Prunus mume]
turquoise	TR47223|c0_g1	4.09	3.6	5.34	3.55	3.29	2.3	0	0	0	0	0	0	0	0	0	0	0	0	0	0.53	0.14	0	0.41	0.28	PREDICTED: transcription factor MYB21 [Prunus mume]
turquoise	TR47382|c0_g1	59.53	61.16	59.81	63.09	61.05	64.05	45.56	72.49	65.35	25.18	19	25.66	14.94	16.9	19.06	19.52	19.69	24.65	13.82	22.35	23.55	22.74	26.45	22.63	hypothetical protein PRUPE_ppa010644mg [Prunus persica]
turquoise	TR47538|c1_g2	186.94	184.63	188.72	193.9	195.32	212.61	199.85	213.89	205.94	133.03	113.51	105.4	49	62.68	60.52	58.45	72.23	81.15	80.89	106.63	105.34	61.26	67.55	64.89	hypothetical protein PRUPE_ppa013239mg [Prunus persica]
turquoise	TR47571|c0_g8	7.89	8.5	13.02	8.47	5.07	7.06	16.53	10.64	11.62	14.52	11	9.3	11.4	13.47	8.99	11.23	7.21	11.84	6.43	7.38	7.02	12.84	11.51	9.95	PREDICTED: F-box/kelch-repeat protein SKIP30 [Prunus mume]
turquoise	TR47827|c0_g10	11.64	11.51	10.1	3.77	1.5	2.76	18.39	15.5	11.58	25.01	27.22	18.66	3.74	22.39	16.96	20.84	32.92	29.05	4.76	10.36	9.56	13.26	20.86	10.78	PREDICTED: probable basic-leucine zipper transcription factor K [Prunus mume]
turquoise	TR47827|c0_g11	9.25	10.77	11.32	4.12	5.72	6.56	66.63	38.83	45.04	55.78	58.04	57.5	32.17	50.61	45.83	76.26	59.42	66.81	21.34	30.22	26.89	22.66	31.92	34	PREDICTED: probable basic-leucine zipper transcription factor K [Prunus mume]
turquoise	TR47852|c0_g1	80.66	81.23	72.08	94.91	92.37	90.08	41.84	49.26	42.94	71.11	82.53	75.12	24.59	35.25	35.13	46.51	70.7	69.4	29.04	72.26	65.89	6.62	9.69	8.72	MADS-box transcription factor [Prunus dulcis]
turquoise	TR48496|c0_g14	36.71	57.5	57.89	55.3	71.81	85.81	93.55	96.29	93.57	50.78	54.7	49.63	13.84	29.12	26.48	37.81	68.7	88.54	12.81	45.28	33.43	9.21	11.54	6.47	PREDICTED: transcription factor IBH1-like [Prunus mume]
turquoise	TR48496|c0_g18	6.21	11.99	7.89	13.37	7.3	8.82	14.11	16.84	31.04	2.51	2.8	1.94	0.68	0	0.67	5.03	5.32	4.06	0.6	4.91	3.12	0	0.59	0.64	PREDICTED: transcription factor IBH1-like [Prunus mume]
turquoise	TR48660|c0_g37	27.43	25.16	28.29	20.53	20.86	21.33	18.48	21.03	19.14	8.23	6.43	7.78	8.22	10.58	6.31	8.51	7.51	6.99	13.83	16.74	18.63	21.51	21.7	22.47	PREDICTED: transcription factor PCL1 [Prunus mume]
turquoise	TR49011|c0_g1	25.54	32.46	27.24	33.95	31.53	29.7	0.7	1.17	1.38	0.08	0.43	0.17	0.18	0.09	0.09	0	0	0.09	0	0.46	0.08	0	0	0	hypothetical protein PRUPE_ppa021836mg [Prunus persica]
turquoise	TR49049|c1_g2	14.12	13.19	6.96	10.6	16.97	17.88	8.84	11.06	17.74	2.77	3.2	4.95	3.49	5.43	0.75	3.85	1.96	2.68	1.22	4.87	7.14	0	0	0	ubiquitin-conjugating enzyme E2, putative [Ricinus communis]
turquoise	TR49049|c1_g3	12.97	13.94	14.11	18.62	17.23	13.92	10.16	13.1	14.62	2.59	3.24	4.71	0.96	4.12	0.76	2.6	6.39	3.89	3.4	6.81	9.1	0	0.93	1.28	ubiquitin-conjugating enzyme E2, putative [Ricinus communis]
turquoise	TR49049|c1_g6	13.19	13.33	16.19	21.67	19.77	22	7.03	15.16	20.53	5.03	4.48	5.15	1.36	3.31	4.18	2.5	3.18	5.87	1.19	9.72	6.62	0.56	0.59	1.92	ubiquitin-conjugating enzyme E2, putative [Ricinus communis]
turquoise	TR49049|c1_g7	21.61	11.34	9.67	20.26	27.52	15.32	13.59	25.9	17.55	12.01	3.76	7.12	6.15	3.99	10.5	5.03	8.32	9.83	5.38	14.95	7.26	2.26	0.59	3.85	ubiquitin-conjugating enzyme E2, putative [Ricinus communis]
turquoise	TR49049|c1_g8	302.56	337.1	321.65	367.88	372.93	335.59	320.05	399.08	395.01	228.51	242.3	207.88	125.32	165.1	170.53	105.41	165.27	192.79	111.5	285.3	283.52	33.96	38.44	39.7	hypothetical protein PRUPE_ppa012628mg [Prunus persica]
turquoise	TR49118|c0_g1	69.07	64.75	67.29	55.29	52.66	55.07	66.27	59.81	63.05	49.12	48.67	45.41	22.26	30.79	32.65	28.65	37.05	39.67	21.6	35.14	36.59	15.76	20.12	17.86	PREDICTED: proteasome subunit beta type-6-like [Prunus mume]
turquoise	TR49198|c0_g1	63.05	43.69	68.57	1.9	6.1	3.9	75.33	76.79	69.22	1.28	11.88	9.56	1.15	13.88	12.57	1.13	8.24	6.12	5.15	9.6	9.1	0	0.48	0	PREDICTED: GDSL esterase/lipase APG [Prunus mume]
turquoise	TR49198|c0_g10	115.86	123.41	163.69	8.39	10.22	10.66	115.77	171.27	177.24	0	2.84	1.27	2.64	2.55	1.29	1.2	1.24	1.27	0	2.23	1.19	1.06	0	0	PREDICTED: GDSL esterase/lipase APG [Prunus mume]
turquoise	TR49198|c0_g11	20.23	12.61	19.39	0.93	1.85	0.93	15.84	18.12	30.44	0	0	1.27	0	1.28	0	0	0	0	0	0	0	1.06	0	0	PREDICTED: GDSL esterase/lipase APG [Prunus mume]
turquoise	TR49198|c0_g12	76.67	81.19	78.76	12.37	15.83	11.01	64.42	77.82	73.21	2.57	8.54	1.24	2.06	5.48	3.79	1.93	0.94	1.91	0	3.4	2.22	0.99	0	0	PREDICTED: GDSL esterase/lipase APG [Prunus mume]
turquoise	TR49198|c0_g2	17.73	13.84	19.46	2.03	0.59	0	15.63	14.71	21.06	0	0	0	0	2.61	2.43	0	3.58	0.83	0.63	0	0	0	0	0	PREDICTED: GDSL esterase/lipase APG [Prunus mume]
turquoise	TR49198|c0_g3	16.35	15.68	11.58	1.64	0.56	1.22	21.63	37.29	40.03	1.28	1.54	1.54	0	3.95	3.95	0.66	0.53	0.78	0	1.14	0	0	0	0	PREDICTED: GDSL esterase/lipase APG [Prunus mume]
turquoise	TR49198|c0_g5	185.23	193.62	188.63	16.36	20.88	15.04	174.6	227.98	236.34	5.12	13.02	15.03	6.03	19.82	19.74	6.36	13.71	13.55	3.78	14.35	14.89	0.3	0.55	0.14	PREDICTED: GDSL esterase/lipase APG [Prunus mume]
turquoise	TR49198|c0_g7	20.06	25.88	32.21	2.88	2.26	6.37	15.34	30.38	23	0	1.72	1.72	1.03	2.65	0.52	1.73	0.48	1.91	0	3.5	3.69	0	0	0	PREDICTED: GDSL esterase/lipase APG [Prunus mume]
turquoise	TR49198|c0_g8	20.82	17.43	14.56	0	2.91	2.71	21.07	34.11	32.95	0	1.77	0.51	0.68	0.54	1.83	0	1	0	0	1	1.6	0	0	0	PREDICTED: GDSL esterase/lipase APG [Prunus mume]
turquoise	TR49198|c0_g9	30.88	30.88	35.52	0.93	13.94	10.66	34.25	30.85	40.65	0	0	0	0	1.26	0	0	1.24	1.27	0	0	0	0	0	0	PREDICTED: GDSL esterase/lipase APG [Prunus mume]
turquoise	TR49380|c0_g2	5.25	6.06	4.69	0.68	0.58	0.67	0.09	0	0	0	0.12	0	0	0	0	0	0	0.12	0	0.31	0	1.48	0.43	0.44	PREDICTED: heat stress transcription factor B-3 [Prunus mume]
turquoise	TR49435|c0_g6	14.51	20.99	19.98	4.91	7.14	4.85	4.85	4.86	5.51	2.68	3.25	2.54	3.08	6.4	5.29	2.29	4.42	4.64	3	21.97	23.01	0.41	0.42	0.87	AP2/EREBP family transcription factor-like protein 19 [Prunus pseudocerasus]
turquoise	TR49480|c0_g1	25.53	23.08	31.15	7.62	6.95	8.17	3.45	4.87	1.89	2.75	3.51	3.53	1.33	2.3	1.98	0.16	2.19	1.75	0.29	2.37	2.44	0.42	0.57	0.45	PREDICTED: transcription factor bHLH35 [Prunus mume]
turquoise	TR49819|c0_g1	28.78	32.76	26.35	12.8	9.62	10.72	8.98	12.25	10.01	9.81	8.91	11.03	6.98	13.92	11.59	19.43	14.15	12.09	14.52	21.58	23	20.38	22.47	21.18	PREDICTED: uncharacterized protein LOC103321785 [Prunus mume]
turquoise	TR49932|c2_g17	0	0	0	0	0	0	6.57	0	0	63.09	45.96	40.1	4.22	12.11	26.98	33.67	67.45	93.41	26.42	45.13	98.6	64.36	37.11	54.24	hypothetical protein PRUPE_ppa013391mg [Prunus persica]
turquoise	TR49932|c2_g18	0	0	0	0	0	0	2.37	0	0	51.6	25.38	24.51	17.5	8.5	0	13.1	144.01	64.22	0	35.49	74.08	53.45	52.76	15.51	hypothetical protein PRUPE_ppa013391mg [Prunus persica]
turquoise	TR49932|c2_g30	26.78	11.23	4.86	4.14	6.07	11.44	132.42	144.79	146.76	35.67	109.29	175.56	84.19	67.65	59.42	467.35	129.36	128.68	132.7	231.95	260.1	161.65	198.67	164.95	hypothetical protein PRUPE_ppa013391mg [Prunus persica]
turquoise	TR49932|c2_g32	105.17	123.04	121.42	127.08	116.37	126.2	646.36	760.39	784.44	470.02	429.96	471.98	280.06	333.34	346.62	1150.39	995.56	920.43	1064.26	1032.27	1129.35	862.24	821.35	796.73	hypothetical protein PRUPE_ppa013391mg [Prunus persica]
turquoise	TR49932|c2_g33	28.62	36.25	26.97	37.98	28.91	20.46	131.12	126.99	147.45	443.73	227.13	347.39	143.37	148.23	201.2	688.49	567.93	591.9	1379.2	523.47	642.48	658.72	586.19	532.59	hypothetical protein PRUPE_ppa013391mg [Prunus persica]
turquoise	TR49932|c2_g34	9.72	10.78	15.13	6.11	9.92	5.9	104.97	58.48	44.3	6.2	169.62	159.95	66.14	272.14	299	289.04	11.35	16.27	145.79	118.46	156.54	200.28	160.05	181.21	hypothetical protein PRUPE_ppa013391mg [Prunus persica]
turquoise	TR49932|c2_g42	0	5.75	8.35	1.02	10.87	0	26.52	28.89	25.59	37.5	24.19	24.24	0	0	0	27.83	70.91	31.89	19.38	52.58	21.84	16.23	8.27	13.34	hypothetical protein PRUPE_ppa013391mg [Prunus persica]
turquoise	TR49932|c2_g47	0	0	0	0	0	0	20.15	0	0	0	60.16	79.29	0	21.26	20.83	103.46	506.6	461.35	281.84	125.58	145.6	0	0	0	hypothetical protein PRUPE_ppa013391mg [Prunus persica]
turquoise	TR49932|c2_g9	20.25	16.93	30.33	22.68	29.64	31.67	110.24	115.63	118.19	202.14	12.09	23.45	0	6.35	11.14	159.98	369.77	303.12	441.08	280.69	385.4	194.63	156.33	128.33	hypothetical protein PRUPE_ppa013391mg [Prunus persica]
turquoise	TR49951|c0_g1	8.15	5.79	5.13	9.5	8.51	8.96	9.77	7.13	6.86	2.94	4.26	3.61	1.09	1.47	0.94	0.26	0.25	0.13	0.12	0.34	0.81	0.69	0.12	0.12	bHLH transcription factor [Prunus pseudocerasus]
turquoise	TR49951|c0_g3	9.65	10.11	14.55	17.01	12.51	17.55	6.43	10.84	10.16	6.15	2.1	2.6	0.69	3.34	0.86	0	0	0	0	0	1.22	0	0	0.65	PREDICTED: transcription factor bHLH93-like [Prunus mume]
turquoise	TR49956|c1_g4	163.41	164.37	165.45	25.21	29.58	26.53	0.77	0.57	1.04	0.11	0.36	0.46	0.13	0	0.37	0.12	0.12	0.12	0.11	0.1	0.43	0	0.22	0	PREDICTED: palmitoyl-monogalactosyldiacylglycerol delta-7 desaturase, chloroplastic-like [Prunus mume]
turquoise	TR50090|c0_g12	0	0	0	0	0	0	0.7	0.66	0.68	3.99	5.78	4.66	8.21	3.53	5.96	17.48	12.8	11.49	11.52	9.2	12.31	13.34	15.33	19.49	PREDICTED: transmembrane protein 184 homolog DDB_G0279555 [Prunus mume]
turquoise	TR50115|c0_g1	53.67	48.31	55.3	44.24	40.92	40.57	16.15	16.58	16.4	6.17	6.3	6.64	0.86	1.7	1.82	2.66	3.69	6.89	12.23	43.26	41.23	10.74	11.09	10.61	PREDICTED: probable WRKY transcription factor 23 isoform X1 [Prunus mume]
turquoise	TR50137|c1_g4	6.24	5.32	6.46	8.96	4.36	6.3	21.38	6.13	10.95	34.34	26.16	23.5	19.4	14.71	15.55	39.91	43.84	53.82	30.69	56.78	51.9	42.3	40.71	36.91	hypothetical protein PRUPE_ppa010106mg [Prunus persica]
turquoise	TR50200|c0_g3	27.78	37.46	28.2	48.66	38.51	50.03	39.51	33.74	40.38	10.27	5.24	7.14	7.41	10.2	7.41	16.44	11.57	9.32	25.08	27.78	24.75	29.46	30.84	23.86	PREDICTED: fatty acid 2-hydroxylase 1-like [Prunus mume]
turquoise	TR50200|c0_g4	4.81	2.35	1.87	5.11	5.51	4.63	2.24	1.43	1.45	1.45	0.69	0.9	1.2	1.19	1.87	0.91	0	0.23	0.22	1.59	2.3	4.35	3.95	4.4	PREDICTED: fatty acid 2-hydroxylase 1-like [Prunus mume]
turquoise	TR50284|c0_g1	85.13	76.85	85.51	62.69	64.11	66.29	79.57	95.58	97.77	50.65	50.79	57.17	30	40.54	35.89	40.94	51.14	45.12	20.76	30.48	36.75	7.96	11.12	8.76	PREDICTED: transcription factor bHLH104 [Prunus mume]
turquoise	TR50371|c0_g1	66.74	60.76	67.74	28.53	30.81	31.13	6.83	9.75	9.61	6.46	5.24	5.99	2.54	3.05	4.12	2.25	3.33	4.03	3.94	16.15	15.93	1.57	1.86	2.44	hypothetical protein PRUPE_ppa005645mg [Prunus persica]
turquoise	TR50511|c0_g11	9.25	6.08	6.11	4.24	1.21	3.61	0	0	1.24	0.75	0	0	0	0	0	0.76	0.78	0	0	0	0.74	0.68	1.44	0.79	PREDICTED: NAC transcription factor 25 [Prunus mume]
turquoise	TR50899|c0_g18	5.96	8.21	7.23	4.62	7.68	7.13	3.27	5.06	6.25	3.13	5.51	0.66	2.09	0.68	3.43	1.93	2.62	2.68	1.22	0.59	4.95	2.3	2.41	3.94	PREDICTED: myb family transcription factor APL-like isoform X2 [Prunus mume]
turquoise	TR50949|c0_g12	54.4	55.29	59.56	32.24	30.29	28.95	4.92	9.37	9.62	2.37	3.17	2.19	1.71	1.46	1.91	2.04	2.78	2.16	3.41	4.06	3.02	0.87	2.25	1.41	hypothetical protein PRUPE_ppa007182mg [Prunus persica]
turquoise	TR50949|c0_g2	6.43	9.44	5.64	3.84	4.5	3.61	2.54	0.7	1.07	0	0	0	0	0.63	0	0.59	0.6	0	0.57	0.59	0	0	0	0.6	PREDICTED: alcohol dehydrogenase-like 6 isoform X3 [Prunus mume]
turquoise	TR50949|c0_g5	9.73	12.58	5.66	5.13	3.86	5.01	0.63	1.52	0	0	0	0.71	0	0	0	0	0.3	1.24	0	0	0	0	0	0.6	PREDICTED: alcohol dehydrogenase-like 6 isoform X3 [Prunus mume]
turquoise	TR50949|c0_g8	16.65	18.71	19.8	7.4	15.18	8.81	0	2.44	4.32	0.65	0	2.85	0.65	0.63	1.27	1.19	0.6	0	1.13	0.59	0	1.07	0	0	PREDICTED: alcohol dehydrogenase-like 6 isoform X3 [Prunus mume]
turquoise	TR50949|c0_g9	24.54	24.65	13.53	7.04	15.44	8.72	2.09	1.6	2.62	3.96	0	0.71	0	0	0	0	0.6	0	0	0.59	2.28	0	0	0	PREDICTED: alcohol dehydrogenase-like 6 isoform X3 [Prunus mume]
turquoise	TR51051|c1_g10	1.18	3.07	2.22	2.81	3.86	2.54	8.61	4.03	5.19	4.01	6.34	4.41	8.98	8.68	9.82	3.67	5.56	3.23	3.8	13.02	5.81	5.32	7.01	5.39	PREDICTED: heat stress transcription factor A-8 [Prunus mume]
turquoise	TR51051|c1_g30	0.71	2.19	0.75	0.58	1.67	1.17	0.57	2.28	0.5	4.83	3.87	4.04	4.91	10.33	1.6	2.72	3.17	1.54	4.88	4.19	4.43	4.74	10.69	8.62	PREDICTED: heat stress transcription factor A-8 [Prunus mume]
turquoise	TR51057|c3_g4	248.16	225.35	219.81	241.26	266.96	257.7	115.62	158.59	172.65	67.49	65.13	72.26	33.39	57.51	58.73	90.51	79.81	82.11	101.32	146.95	150.09	123.11	117.57	123.73	hypothetical protein PRUPE_ppa012688mg [Prunus persica]
turquoise	TR51057|c3_g8	24.16	15.45	17.46	25.65	19.01	18.43	17.58	23.89	18.59	0	0.78	2.16	0	2.01	2.2	6.19	16.4	0	5.29	6.55	9.02	1.68	7.56	4.6	hypothetical protein PRUPE_ppa012688mg [Prunus persica]
turquoise	TR51057|c3_g9	51.51	51.13	62.9	89.96	35.55	84.05	49.65	37.46	57.47	23.43	17.66	22.79	9.53	4.47	4.49	8.44	13.12	26.77	15.11	19.57	38.4	21.1	49.32	14.36	hypothetical protein PRUPE_ppa012688mg [Prunus persica]
turquoise	TR51142|c0_g2	22.57	16.71	18.28	0.58	0	3.72	4.4	13.78	9.78	0.72	0.83	0	0.8	1.56	0	0	0	0.77	0	0	0	0	0	0	PREDICTED: putative elongation of fatty acids protein DDB_G0272012 [Prunus mume]
turquoise	TR51142|c0_g3	22.13	9.91	14.32	9.86	3.69	1.22	1.33	0	0	0	0	0	0	0	0	0	0	0	0	0	0	0	0	0	PREDICTED: putative elongation of fatty acids protein DDB_G0272012 [Prunus mume]
turquoise	TR51142|c0_g5	16.34	10.9	13.63	0.38	1.12	0.56	7.7	3.82	4.97	0.64	1.89	0.9	0	0.96	0.97	0	0	0.23	0	0	0.21	0	0	0	PREDICTED: putative elongation of fatty acids protein DDB_G0272012 [Prunus mume]
turquoise	TR51155|c0_g2	59.3	61.33	59.25	45.12	40.15	42.05	75.27	80.69	83.07	29.91	28.45	27.9	28.27	18.77	21.66	19.32	18.34	20.84	28.27	33.8	30.5	12.39	13.28	13.26	hypothetical protein PRUPE_ppa009301mg [Prunus persica]
turquoise	TR51284|c1_g17	157.32	141.21	156.24	69.66	79.1	72.9	8.68	23.81	25.22	4.25	3.84	3.48	0.89	2.4	1.53	0.83	2.08	3.8	2.73	1.67	4.02	3.18	2.67	1.59	PREDICTED: transcription factor bHLH147 [Prunus mume]
turquoise	TR51529|c0_g6	13.53	10.22	16.86	19.58	14.31	15.06	26.25	17.82	17.61	9.91	7.52	5.02	2.3	2.3	2.2	3.79	6.27	4.33	5.55	7.94	6.31	10.92	13.69	13.14	PREDICTED: nuclear transcription factor Y subunit C-2 [Prunus mume]
turquoise	TR51759|c1_g10	317.75	343.26	285.9	376.08	320	261.42	212.54	322.28	249.3	82.97	63.91	70.03	37.53	35.52	39.06	45.1	41.23	52.1	47.19	34.79	31.59	72.89	40.94	42.95	PREDICTED: alcohol dehydrogenase class-3 [Prunus mume]
turquoise	TR51759|c1_g5	239.09	190.29	152.43	211.56	183.36	205.86	122.45	207.84	172.96	54.98	49.3	42.8	25.07	34.97	35.16	11.14	48.91	44.24	22.05	24.03	42.2	39.21	54.24	43.22	PREDICTED: alcohol dehydrogenase class-3 [Prunus mume]
turquoise	TR51759|c1_g6	604.47	636.74	597.58	625.95	625.97	643.77	497.17	588.56	581.59	295.86	260.54	244.87	113.67	130.36	117.41	129.96	157.3	146.49	117.56	117.34	123.46	152.14	152.14	150.56	hypothetical protein PRUPE_ppa006317mg [Prunus persica]
turquoise	TR51800|c1_g2	4.72	7.89	4.23	5.57	1.6	0.42	4.08	3.37	5.14	0.79	0	0.34	0	0.35	0	0	0	0	0	0	0	0	0	0	R2R3-MYB transcription factor [Prunus avium]
turquoise	TR51800|c1_g5	47.39	44.4	49.4	38.73	32.82	38.1	73.16	99.85	90.21	13.37	6.16	7.53	2.01	3.26	4.06	1.94	4.99	6.6	1.77	3.68	2.59	1.07	1.38	1.24	R2R3-MYB transcription factor [Prunus avium]
turquoise	TR51800|c1_g8	35.34	28.06	18.21	9.6	8.32	17.15	25.14	19.09	23.71	2.94	0	0	0	0	4.08	5.71	0	1.22	0	0.49	0	1.68	4.24	2.25	R2R3-MYB transcription factor [Prunus avium]
turquoise	TR51864|c0_g1	5.17	5.05	5.65	1.11	2.63	1.78	0	0	0	0	0.17	0	0	0	0	0	0	0	1.58	2.7	2.32	2.43	3.71	3.2	PREDICTED: ethylene-responsive transcription factor ERF110-like [Prunus mume]
turquoise	TR52030|c0_g1	16.36	15.75	17.5	19.34	18.12	16.52	15.54	23.45	24.46	7.24	6.46	6.55	8.7	11.66	11.02	6.52	11.91	12.06	12.34	23.81	30.03	3.19	3.92	3.44	PREDICTED: transcription factor bHLH66-like [Prunus mume]
turquoise	TR52031|c0_g1	26.44	24.96	25.52	4.48	3.98	4.22	0.82	0.13	0.34	0.78	0.51	0.08	0.27	0.44	0.18	1.1	0.34	0.34	2.37	22.38	21.01	2.67	2.93	3.32	PREDICTED: probable WRKY transcription factor 40 [Prunus mume]
turquoise	TR52066|c0_g1	13.44	15.11	17.8	12.25	16.86	13.48	7.48	9.52	9.69	2.69	2.8	1.05	1.63	2.25	2.09	1.07	1.84	0.75	1.37	3.13	3.3	0.69	1.12	0.29	hypothetical protein PRUPE_ppa004500mg [Prunus persica]
turquoise	TR52163|c0_g1	1.32	0.5	1.76	9.47	8.6	6.73	0	0.08	0.15	0	0	0	0	0	0	0	0	0	0	0.25	0	0	0.09	0	PREDICTED: transcription factor TCP18 [Prunus mume]
turquoise	TR52171|c0_g15	11.66	13.75	7.28	14.89	17.62	13.73	4.28	5.76	7.61	2.04	2.71	0.87	1.84	2.26	1.37	0.43	0.86	1.33	4.05	6.19	4.08	4.24	3.18	3.94	PREDICTED: CDP-diacylglycerol--glycerol-3-phosphate 3-phosphatidyltransferase 2 [Prunus mume]
turquoise	TR52316|c0_g1	32.93	28.34	26.76	17.12	21.41	18.27	44.51	35.05	37.97	19.92	23.75	20.81	12.39	12.83	17.11	11.96	8.68	10.38	5.55	8.54	6.65	8.2	8.97	8.42	PREDICTED: magnesium-protoporphyrin IX monomethyl ester [oxidative] cyclase, chloroplastic [Prunus mume]
turquoise	TR52333|c1_g4	5.69	4.97	4.84	6.31	5.21	3.92	9.54	7.34	10.95	12.27	8.14	8.67	7.27	7.15	5.79	9.22	9.68	8.94	9.29	11.57	13.77	6.93	5.45	6.53	PREDICTED: transcription factor ILR3-like [Prunus mume]
turquoise	TR52379|c1_g11	20.78	20.3	15.99	4.37	2.29	5.68	7.23	4.06	2.12	2.27	5.06	7.58	0	4.17	3.31	3.95	1.64	3.64	4.21	14.15	21.32	13.72	8.81	7.7	PREDICTED: probable WRKY transcription factor 17 [Prunus mume]
turquoise	TR52415|c0_g1	33.87	36.92	34.34	58.01	58.75	59.99	20.03	20.42	27.55	15.4	14.61	15.74	10.27	8.91	9.14	8.29	12.73	11.75	18.44	30.43	31.88	20.31	23.71	22.02	hypothetical protein PRUPE_ppa007257mg [Prunus persica]
turquoise	TR52417|c0_g1	9.94	7.92	8.66	8.46	7.55	11.62	4.03	3.88	5.56	1.08	0.3	0.29	0	0.3	0	0.86	0.87	1.47	0	1.29	0.8	0.52	0.27	1.12	hypothetical protein PRUPE_ppa004500mg [Prunus persica]
turquoise	TR52417|c0_g3	29.03	23.46	21.06	25.61	36.62	13.7	2.97	13.84	11.43	0	3.73	0	3.17	0	3.03	2.83	2.94	3	0.78	5.3	2.85	2.42	0	0	hypothetical protein PRUPE_ppa004500mg [Prunus persica]
turquoise	TR52417|c0_g4	25.01	28.84	25.93	27.45	29.74	27.52	14.82	16.32	14.51	5.43	4.16	2.68	2.33	2.59	3.31	2.19	1.64	2.08	3.3	4.02	6.37	0.25	0.88	1.16	PREDICTED: 3-ketoacyl-CoA synthase 4-like [Prunus mume]
turquoise	TR53141|c0_g1	36.74	36.62	40.47	10.77	11.08	8.87	11.74	15.69	14.2	7.36	9.12	9.11	5.02	7.45	7.29	7.25	7.28	8.17	4.63	5.52	5.59	4.27	3.4	3.75	PREDICTED: transcription factor bHLH48-like [Prunus mume]
turquoise	TR53281|c0_g1	0.26	0.74	0.82	0.68	1.09	1.9	2.78	3.43	0.81	0.95	3.17	3.04	1.27	3.6	1.07	2.02	7.1	5.59	0.63	5.26	4.71	0.61	0.31	0.33	PREDICTED: ethylene-responsive transcription factor ERF062 [Prunus mume]
turquoise	TR53376|c0_g9	13.85	11.62	11.4	15.41	9	7.84	6.89	17.9	10.61	4.79	5.37	4.11	0	3.06	2.67	1.26	3.35	6.8	8.67	7.06	5.51	7.7	5.29	7.77	PREDICTED: LOW QUALITY PROTEIN: transcription factor SPT20 homolog [Prunus mume]
turquoise	TR53391|c0_g11	13.34	2.17	9.41	0	0	0.61	0	0	0	0	0	0	0	0	0	0	0	0	0	5.01	5.28	2.46	2.81	0.81	PREDICTED: probable WRKY transcription factor 33 [Prunus mume]
turquoise	TR53391|c0_g3	9.04	12.22	15.77	2.77	0	0	0	0	0	0	0	0	0	0	0	0	0	0	1.12	2.21	1.17	12.66	0	5.09	PREDICTED: probable WRKY transcription factor 33 [Prunus mume]
turquoise	TR53391|c0_g9	8.45	6.12	4.27	0	0.51	0.21	0	0	0.52	0	0	0	0	0	0	0	0	0	0	0.39	1.24	0.91	1.77	1.81	PREDICTED: probable WRKY transcription factor 33 [Prunus mume]
turquoise	TR53400|c0_g2	14.59	16.16	16.63	1.85	5.96	6.93	0.32	0.95	0.58	1.22	0.67	0.39	0.42	1.23	1	4.13	1.57	3.37	11.46	13.87	9.69	5.95	6.11	8.19	PREDICTED: transcription factor MYB108-like [Prunus mume]
turquoise	TR53400|c0_g3	23.02	25.27	23.36	6.69	8.73	7.67	0.26	0.68	0.71	0.56	0.37	1.47	0.34	0.79	1.2	0.79	1.51	1.91	8.84	8.86	8.48	7.84	8.18	8.6	PREDICTED: transcription factor MYB108-like [Prunus mume]
turquoise	TR53406|c3_g1	1114.15	1115.17	1153.57	448.75	443.82	442.03	11.34	20.23	15.52	2.57	3.11	2.64	0.64	1.67	1.59	0.83	1.36	1.68	7.93	21.96	28.45	44.6	39.75	37.53	PREDICTED: 3-ketoacyl-CoA synthase 6 [Prunus mume]
turquoise	TR53521|c0_g1	23.82	20.69	24.76	21.21	23.98	22.3	15.93	14.3	16.3	14.28	11.14	8.88	5.46	7.31	8.63	7.99	12.1	12.7	6.54	15.35	14.33	4.06	5.27	2.54	PREDICTED: transcription factor bHLH149 [Prunus mume]
turquoise	TR53521|c0_g4	11.78	9.78	9.46	10.43	17.81	13.16	5.17	6.03	6.24	1.13	2.25	1.92	0.26	2.04	2.04	0.97	1.21	3.7	1.82	2.82	3.36	0.66	0.45	0.93	PREDICTED: transcription factor bHLH149 [Prunus mume]
turquoise	TR53660|c0_g2	34.98	31.78	36.22	37.16	32.67	30.9	38.73	42.62	38.46	25.91	15.54	24.78	25.96	23.03	18.48	28.59	17.51	9.46	18.39	19.4	21.59	20.23	19.61	14.44	PREDICTED: proteasome assembly chaperone 3 [Prunus mume]
turquoise	TR53660|c0_g3	4.7	10.01	9.62	10.9	4.12	3.5	8.45	5.38	8	1.48	2.71	4.25	1	1.99	0	0.82	3.01	1.58	0	1.36	2.23	9.47	7.93	6.14	PREDICTED: proteasome assembly chaperone 3 [Prunus mume]
turquoise	TR53660|c0_g5	10.68	5.99	7.65	5.61	7.72	3.42	3.82	12.36	10.1	2.26	1.62	4.82	2.43	9.19	1.55	3.06	3.71	5.51	0.71	4.66	5.02	0.72	2.74	1.63	PREDICTED: proteasome assembly chaperone 3 [Prunus mume]
turquoise	TR53748|c0_g1	20.15	21.02	19.28	7.14	6.78	7.9	13.17	33.45	34.69	11.22	11.21	13.36	0.68	0.76	0.84	0.97	0.96	1.05	1.28	11.18	12.33	0.36	0.51	0.45	PREDICTED: AP2/ERF and B3 domain-containing transcription factor RAV1 [Prunus mume]
turquoise	TR53859|c4_g10	278.05	252.1	201.72	467.43	418.18	456.88	204.01	396.69	348.75	82.28	97.63	84.64	50.86	71.15	100.8	67.23	92.79	65.03	118.58	175.36	90.82	110	92.76	134.46	ethylene responsive transcription factor 2a [Prunus salicina]
turquoise	TR53859|c4_g11	2.39	2	6.66	6.3	2.22	5.42	7.47	7.66	11.04	3.71	0.95	0	1.68	1.96	0	0	0	2.44	0	6.57	2.05	0	3	3.14	PREDICTED: ethylene-responsive transcription factor RAP2-12-like [Prunus mume]
turquoise	TR53859|c4_g15	72.16	77.58	64.97	90.56	96.28	123.93	65.93	131.27	144.78	30.31	21.88	23.95	10.55	14.95	17.76	11.11	25.93	26.72	17.15	45.49	45.01	9.93	4.86	8.17	PREDICTED: ethylene-responsive transcription factor RAP2-12-like [Prunus mume]
turquoise	TR53859|c4_g19	164.89	136.14	136.12	260.03	244.6	273.05	145.78	214.04	229.61	87.08	85.69	54.58	61.7	55.9	62.57	64.95	80.87	96.14	94.3	217.87	184.36	46.14	42.99	31.7	ethylene responsive transcription factor 2a [Prunus salicina]
turquoise	TR53859|c4_g21	70.55	72.64	45.38	75.34	90.54	126.66	82.93	107.72	80.99	40.27	37.62	33.47	7.43	12.88	26.01	32.67	34.28	13.94	31.73	70	59.85	26.95	43.18	36.45	AP2/EREBP family transcription factor-like protein 5 [Prunus pseudocerasus]
turquoise	TR53859|c4_g22	93.53	92.11	80.46	109.53	119.76	123.2	58.85	130.89	138.63	27.42	34.22	35.32	22.67	30.89	30.19	18.77	50.98	38.15	39.11	61.4	74.26	25.56	27.12	33.03	PREDICTED: ethylene-responsive transcription factor RAP2-12-like [Prunus mume]
turquoise	TR53859|c4_g24	83.28	72.31	111.21	74.18	129.16	71.81	62.65	62.82	82.8	38.16	29.3	14.96	0	7.89	28.02	30.66	31.13	53.66	58.53	43.39	55.79	0	35.93	60.67	ethylene responsive transcription factor 2a [Prunus salicina]
turquoise	TR53859|c4_g28	151.12	126.94	98.66	232.51	161.67	133.68	52.9	161.57	182.82	13.92	25.52	46.96	29.08	30.41	0	15.71	89.57	36.73	21.31	72.45	72.61	39.55	51.66	34.01	ethylene responsive transcription factor 2a [Prunus salicina]
turquoise	TR53859|c4_g29	79.1	102.15	100.05	122.66	140.07	146.65	156.87	140.17	152.39	39.51	57.95	53.58	29.27	52.67	43.03	20.36	40.21	47.68	24.68	90.04	76.85	24.41	57.34	37.72	AP2/EREBP family transcription factor-like protein 5 [Prunus pseudocerasus]
turquoise	TR53859|c4_g3	589.75	609.99	584.84	920.8	925.15	865.06	447.35	983.36	1068.06	281.17	229.92	246.79	110.84	201.64	231.45	216.42	280.98	258.55	342.32	485.29	588.47	240.64	244.92	252.91	PREDICTED: ethylene-responsive transcription factor RAP2-12-like [Prunus mume]
turquoise	TR53859|c4_g32	91.51	109.21	87.05	148.97	156.08	214.29	95.02	149.36	180.41	59.42	34.4	52.21	26.37	37.26	31.98	25.91	50.73	49.88	63.04	77.6	106.07	26.37	25.28	17.05	PREDICTED: ethylene-responsive transcription factor RAP2-12-like [Prunus mume]
turquoise	TR53859|c4_g38	90.79	106.24	64.44	132.65	119.76	139.13	73.93	103.73	124.95	18.58	25.78	42.93	6.68	17.13	18.54	49.19	12.16	18.36	51.48	19.21	62.14	9.58	28.27	20.17	ethylene responsive transcription factor 2a [Prunus salicina]
turquoise	TR53859|c4_g41	231.58	218.44	230.5	423.5	312.55	346.76	434.31	379.53	367.29	164.97	136.36	122.97	66.56	97.83	125.12	100.52	81.38	111.08	194.96	281.99	284.37	223.43	128.54	149.72	ethylene responsive transcription factor 2a [Prunus salicina]
turquoise	TR53859|c4_g43	144.94	163.42	157.9	214.8	252.14	239.52	101.55	255.01	255.94	59.45	48.85	52.77	35.89	33.8	33.76	29.85	46.72	48.42	59.16	86.05	98.26	51.36	61.44	47.76	PREDICTED: ethylene-responsive transcription factor RAP2-12-like [Prunus mume]
turquoise	TR53859|c4_g44	64.11	64.14	71.59	117.56	114.43	117.79	11.29	24.52	38.21	14.61	11.86	12.01	4.99	6.48	10.4	8.83	10.66	12	21.04	48.65	44.72	19.11	32.27	26.38	AP2/EREBP family transcription factor-like protein 5 [Prunus pseudocerasus]
turquoise	TR53859|c4_g46	95.22	103.87	98.04	141.13	171.83	148.73	73.87	173.8	185.15	55.8	45.27	51.49	26.27	45.89	40.18	36.94	54.29	41.73	45.06	52.82	67.04	32.74	34.91	29.28	PREDICTED: ethylene-responsive transcription factor RAP2-12-like [Prunus mume]
turquoise	TR53859|c4_g48	45.24	96.83	69.06	84.73	82.66	102.34	61.45	82.06	86.14	26.86	20.73	28.9	5.65	8.71	20.7	32.26	28.74	33.19	26.04	61.9	33.42	29.94	8.96	16.3	AP2/EREBP family transcription factor-like protein 5 [Prunus pseudocerasus]
turquoise	TR53859|c4_g50	88.95	98.7	124.57	136.47	144.32	161.42	81.13	141.74	143.76	55.12	53.81	43.75	12.91	48.18	34.04	38.44	43.4	39.89	59.5	78.16	102.78	35.62	48.87	42.58	AP2/EREBP family transcription factor-like protein 5 [Prunus pseudocerasus]
turquoise	TR53859|c4_g54	600.73	618.49	588.53	857.04	900.51	936.87	549.52	826.07	850.49	286.94	328.45	296.86	99.03	197.19	152.41	188.61	266.88	272.46	350.96	529.4	435.93	297.94	325.91	282.05	AP2/EREBP family transcription factor-like protein 5 [Prunus pseudocerasus]
turquoise	TR53859|c4_g56	121.2	132.51	131.77	191.1	224.61	218.49	81.51	171.02	155.37	79.43	64.73	53.08	24.42	48.77	30.51	34.25	59.52	48.18	81.97	79.94	175.73	54.01	56.47	38.4	AP2/EREBP family transcription factor-like protein 5 [Prunus pseudocerasus]
turquoise	TR53859|c4_g60	402.98	452.21	395.55	629.07	589.27	606.24	350.05	711.97	810.09	244.48	174.39	176.98	80.11	146.72	143.88	146.68	182.53	191.01	272.4	334.94	375.93	191.7	183.2	188.12	PREDICTED: ethylene-responsive transcription factor RAP2-12-like [Prunus mume]
turquoise	TR53859|c4_g61	71.96	76.38	61.91	120.03	112.16	82.9	81.31	117.99	101.57	38.55	36.45	27.66	27.01	32.31	44.54	19.41	48.1	62.12	74.86	131.45	104.41	38.3	42.01	50.52	AP2/EREBP family transcription factor-like protein 5 [Prunus pseudocerasus]
turquoise	TR53859|c4_g63	537.54	518.17	492.09	675.22	799.47	807	412.67	849.59	852.08	285.55	234.68	238.78	127.73	202.01	173.52	216.03	247.89	223.37	309.23	451.27	464.99	198.89	212.48	219.21	PREDICTED: ethylene-responsive transcription factor RAP2-12-like [Prunus mume]
turquoise	TR53859|c4_g7	208.92	289.52	302.69	387.98	381.45	423.41	317.26	486.65	474.89	225.55	201.27	161.24	101.17	153.17	141.54	177.16	207.64	236.22	355.66	600.97	486.34	230.64	270.83	242.86	AP2/EREBP family transcription factor-like protein 5 [Prunus pseudocerasus]
turquoise	TR53898|c1_g1	44.53	44.95	45.18	61.2	63.23	58.66	46.13	48.16	51.53	35.91	29.63	31.94	18.42	26.22	26.82	24.6	44.45	45.71	28.35	43.31	40.52	21.88	19.07	23.38	PREDICTED: GATA transcription factor 26 [Prunus mume]
turquoise	TR53982|c0_g3	10.97	4.34	8.1	1.26	1.88	4.36	1.36	1.77	4.47	3.5	1.79	4.13	4.33	3.35	0.85	1.58	3.69	2.49	1.51	5.11	3.08	4.07	1.7	1.65	hypothetical protein PRUPE_ppa004712mg [Prunus persica]
turquoise	TR53982|c0_g9	7.68	7.49	5.05	3.77	5.39	4.45	4.9	4.61	4.65	3.34	4.52	2.55	4.47	3.4	2.52	3.19	3.19	5.18	1.87	2.67	2.75	2.16	1.65	2.67	hypothetical protein PRUPE_ppa004712mg [Prunus persica]
turquoise	TR53989|c1_g16	6.76	6.19	4.83	6.27	6.7	6.25	2.4	4.79	4.97	1.57	2.02	2.5	1.16	1.69	1.11	1.25	1.87	2.66	2.39	2.41	1.77	1.32	1.75	1.45	PREDICTED: uncharacterized protein LOC103329132 [Prunus mume]
turquoise	TR54042|c0_g1	4.97	5.11	2.94	4.39	4.48	4.34	0	0	0	0	0	0	0	0	0	0	0	0	0	0.11	0.23	0.78	0.79	0.47	PREDICTED: ethylene-responsive transcription factor ERF114-like [Prunus mume]
turquoise	TR54328|c1_g2	28.1	38.41	38.85	32.17	40.81	40.11	7.3	6.8	12.49	2.39	3.4	1.9	2.01	1.95	3.29	1.4	5.64	3.85	5.26	16.32	16.57	4.42	7.5	4.4	R2R3-MYB transcription factor [Prunus avium]
turquoise	TR54334|c0_g1	13.06	3.47	11.95	18.48	10.7	3.26	2.78	7.97	3.41	0	0	0	0	2.96	3	0	2.13	4.17	1.32	2.83	2.77	0	0	0	PREDICTED: N-alpha-acetyltransferase MAK3 [Prunus mume]
turquoise	TR54357|c0_g1	13.28	8.52	8.61	1.62	1.98	1.25	3.24	2.97	3.89	0.2	0.23	0	0.23	0	0.23	0	0	0	0	0	0	0	0	0.21	PREDICTED: ethylene-responsive transcription factor ERF023 [Prunus mume]
turquoise	TR54448|c2_g1	50.87	49.43	48.48	58.79	63.79	59.72	21.19	21.56	18.41	17.4	21.03	23.13	15.5	17.15	14.89	16.73	17.94	19.23	14.04	37.83	39.38	23.35	26.14	18.64	PREDICTED: short-chain type dehydrogenase/reductase-like [Prunus mume]
turquoise	TR54448|c2_g3	89.96	101.24	89.06	109.23	146.58	121.97	19.4	19.81	42.52	9.52	15.52	12.65	3.28	6.2	3.13	5.86	6.07	6.21	2.67	21.9	17.72	9.99	2.85	13.15	PREDICTED: short-chain type dehydrogenase/reductase-like [Prunus mume]
turquoise	TR54535|c1_g11	176	158.09	177.49	193.38	205.14	201.74	80.39	112.15	140.17	62.94	40.68	63.77	34.72	59.31	55.68	76.48	71.96	69.33	104.59	163.67	169.34	93.53	102.4	102.71	AP2/EREBP family transcription factor-like protein 17 [Prunus pseudocerasus]
turquoise	TR54535|c1_g14	20.09	22.95	20.28	28.41	20.64	30.03	7.27	9.46	11.58	7.31	0.8	1.43	1.4	4.48	3.48	5.09	10.35	12.87	2	11.16	18.03	14.61	13.43	7.63	AP2/EREBP family transcription factor-like protein 17 [Prunus pseudocerasus]
turquoise	TR54535|c1_g8	36.76	35.79	26.86	22.27	16.82	48.18	0	13.09	20.86	3.19	0	9.22	9.7	4.82	3.16	6.73	1.51	4.99	2.06	14.64	0	22.04	10.49	11.59	AP2/EREBP family transcription factor-like protein 17 [Prunus pseudocerasus]
turquoise	TR54535|c1_g9	67.61	78.53	77.97	66.83	80.57	87.15	24.3	58.51	46.93	23.08	13.59	24.13	11.05	17.35	20.02	24.42	27.06	19.91	54.19	58.48	62.17	31.18	34.01	33.13	AP2/EREBP family transcription factor-like protein 17 [Prunus pseudocerasus]
turquoise	TR54629|c0_g1	4.01	2.2	3.61	4.73	1.39	4.96	10.77	8.42	10.76	6.46	12.97	6.17	8.45	7.56	6.52	8.89	9.64	7.72	8.72	10.16	6.72	3.7	5.69	3.69	PREDICTED: fatty-acid-binding protein 3 [Prunus mume]
turquoise	TR54702|c0_g2	5.29	6.15	7	5.46	5.34	4.51	13.75	12.53	10.48	2.82	2.25	2.29	1.44	1.68	0.68	1.78	1.41	2.5	2.99	4.35	3.16	2.57	3.83	3.03	PREDICTED: transcription factor E2FB-like isoform X1 [Malus domestica]
turquoise	TR54711|c1_g3	22.11	23.03	21.74	41.99	44.85	47.52	59.25	54.37	60.43	17	19.31	19.32	7.99	12.45	13.8	5.46	6.87	7.68	6.31	15.2	15.2	4.76	4.83	3.38	PREDICTED: GATA transcription factor 5-like [Prunus mume]
turquoise	TR54760|c1_g2	7.78	3.61	8.37	1.43	5.82	6.37	1.92	0	5.85	1.2	0	4.34	0	0	0	1.5	0.93	1.11	0	0	1.77	0	1.89	1.16	PREDICTED: alpha/beta hydrolase domain-containing protein 11-like [Prunus mume]
turquoise	TR54986|c0_g1	352.7	358.4	346.64	197.2	193.71	185.84	13.22	28.38	30.52	16.25	5.64	7.8	0	3.86	4.75	2.44	2.47	2.94	1.93	7.72	4.6	2.93	3.02	3.22	hypothetical protein PRUPE_ppa012060mg [Prunus persica]
turquoise	TR54986|c0_g2	35.86	43.6	34.38	8.21	16.25	32.87	7.42	0	0	0	0	0	0	0	0	0	0	0	0	0	0	0	0	0	PREDICTED: protein YLS3-like [Prunus mume]
turquoise	TR54986|c0_g6	58.34	84.17	94.45	55.98	52.32	44.94	3.56	0	0	0	0	0	0	0	0	0	1.91	0	0	0	3.72	3.1	0	0	PREDICTED: protein YLS3-like [Prunus mume]
turquoise	TR54986|c0_g8	24.51	42.6	11.52	3.71	18.41	24.06	0	5.69	0	0	0	0	0	0	0	0	0	0	0	0	2.52	0	2.43	0	PREDICTED: protein YLS3-like [Prunus mume]
turquoise	TR55073|c0_g2	32.89	50.27	51.34	50.23	55.59	37.78	2.59	33.71	24.82	31.45	10.55	17.04	3.21	18.49	10.92	17.43	12	18.45	13.65	29.88	33.23	25.63	22.33	23.64	hypothetical protein PRUPE_ppa010700mg [Prunus persica]
turquoise	TR55073|c0_g21	5.08	7.95	9.08	16.73	10.25	21.75	4.58	6.51	4.12	3.53	2.08	3.08	3.75	6.98	0	5.07	3.5	7.17	1.58	3.17	5.07	7.42	9.79	7.74	PREDICTED: peroxisomal bifunctional enzyme [Prunus mume]
turquoise	TR55073|c0_g6	34.64	33.25	36.04	15.63	23.31	42.79	15.46	22.39	22.01	30.38	21.13	23.85	22.29	14.51	20.24	20.52	12.4	12.71	22.4	27.25	20.52	15	9.89	26.34	hypothetical protein PRUPE_ppa010700mg [Prunus persica]
turquoise	TR55085|c0_g1	41.46	41.22	42.08	40.5	31.94	35.03	33.33	34.45	35.34	14.16	14.3	13.65	9.95	11.05	11.35	10.83	12.71	10.38	12.96	12.82	14.56	7.92	6.95	7.04	hypothetical protein PRUPE_ppa004284mg [Prunus persica]
turquoise	TR55199|c0_g4	0	0.1	0	0.1	0.1	0.1	0.41	0	0.1	2.22	3.98	3.47	8.09	10.52	11.34	4.7	4.69	5.27	5.95	5.41	3.94	7.33	6.85	7.18	PREDICTED: GATA transcription factor 21-like [Prunus mume]
turquoise	TR55246|c0_g2	57.61	60.02	57.01	67.82	65	65.53	48.06	56.93	56.24	36.53	27.94	26.11	6.19	10.09	11.82	8.81	17.04	15.09	20.33	36.68	36.39	36.97	35.26	38.92	PREDICTED: glycerol kinase [Prunus mume]
turquoise	TR55247|c0_g1	9.5	10.34	10.52	10.82	10.89	9.84	1	1.62	1.68	0.27	0.15	0.21	0.08	0.76	0.3	0.43	0.87	0.88	1.08	1.22	1.44	0.13	0.13	0.07	PREDICTED: probable WRKY transcription factor 57 [Prunus mume]
turquoise	TR55338|c0_g1	3.36	2.96	4.14	3.25	2.69	4.13	23.86	12.77	12.55	37.08	42.61	37.69	37.69	35.48	40.69	43.28	35.21	36.17	26.5	23.19	22.65	19.12	20.03	18.94	PREDICTED: transcription factor AS1 [Prunus mume]
turquoise	TR55423|c0_g4	9.25	8.11	7.12	7.48	8.9	7.43	17.45	10.97	11.79	1.02	3.88	2.29	0.77	1.45	1.31	0.39	0.85	0.86	0.65	3.25	2.38	0	0.06	0.06	PREDICTED: AP2-like ethylene-responsive transcription factor ANT [Prunus mume]
turquoise	TR55439|c1_g11	0	0.39	0	0.92	0.13	0.26	94.01	49.74	51.43	115.71	85.87	82.86	65.41	83.89	80.19	76.52	74.73	76.1	54.73	56.78	65.2	54.58	53.97	54.5	PREDICTED: nuclear transcription factor Y subunit A-3-like isoform X4 [Prunus mume]
turquoise	TR55439|c1_g12	0	2.33	0	0	0	0	100.69	35.54	50.68	86.33	82.76	79.14	73.78	83.29	62.73	60.83	73.55	49.87	59.87	66.6	66.39	54.06	44.09	49.21	PREDICTED: nuclear transcription factor Y subunit A-3-like isoform X3 [Prunus mume]
turquoise	TR55439|c1_g17	0	0	0	0	0	0	41.44	4.92	7.22	30.34	28	9.42	15.37	20.15	16.33	21.54	22.2	23.36	18.45	13	16.31	10.52	9.7	9.54	PREDICTED: nuclear transcription factor Y subunit A-3-like isoform X3 [Prunus mume]
turquoise	TR55439|c1_g19	0	0	0	0.1	0	0	7.54	4.81	5.28	7.25	4.74	5.85	7.65	4.58	4.29	4.13	5.23	5.23	1.69	4.03	4.34	2.56	2.38	2.25	PREDICTED: nuclear transcription factor Y subunit A-3-like isoform X3 [Prunus mume]
turquoise	TR55439|c1_g9	0	1.12	0	0	0	0	24.68	11.18	15.11	19.21	22.49	19.69	12.84	19.59	30.44	5.84	14.65	15.41	15.81	20.62	13.03	16.6	13.91	9.42	PREDICTED: nuclear transcription factor Y subunit A-3-like isoform X4 [Prunus mume]
turquoise	TR55456|c0_g1	16.94	16.7	15.03	9.34	8.77	8.4	12.4	10.06	9.93	5.87	6.06	6.21	4.38	5	5.52	4.7	6.38	5.74	1.13	1.58	1.81	0.13	0.19	0.13	PREDICTED: transcription factor RF2b [Prunus mume]
turquoise	TR55459|c16_g7	4.35	0	0	4.26	0	0	274.6	115.71	99.53	6757.55	4531.37	5409.23	5292.28	5369.66	4990.24	13007.6	8176.17	7419.29	14612.5	11002.4	12826.7	11487	11144.2	9957.57	PREDICTED: oleosin 18.2 kDa-like [Prunus mume]
turquoise	TR55486|c0_g5	25.08	23.02	31.44	27.05	29.32	49.61	26.58	30.85	27.65	5.09	9.98	6.15	4.04	3.91	7.13	3.7	6.04	4.65	0	13.6	5.74	5.97	2.79	6.89	PREDICTED: proteasome subunit beta type-6 [Prunus mume]
turquoise	TR55513|c0_g1	31.44	30.83	32.17	37.02	35.32	36.06	62.89	30.46	27.22	111.6	123.75	112.92	174.3	138.4	138.29	145.27	147.08	146.53	122.96	99.77	99.75	29.73	28.57	32.16	PREDICTED: acetyl-coenzyme A carboxylase carboxyl transferase subunit alpha, chloroplastic [Prunus mume]
turquoise	TR55558|c2_g1	2899	3004.44	2878.32	5238.43	5184.15	5345.87	4496.4	5529.05	5977.8	1694.55	1721.33	1677.08	393.86	630.89	659.98	714.25	1229.19	1198.66	493.26	1091.76	1138.08	518.97	526.65	528.58	hypothetical protein PRUPE_ppa004430mg [Prunus persica]
turquoise	TR55558|c2_g2	2349.86	2431.67	2387.28	4318.41	4469.86	4374.36	4636.71	5174.44	5385.78	1701.93	1654.22	1510.9	422.81	627.87	613.54	638.94	1049.59	1080.7	470.32	1047.96	980.31	408.3	405.74	414.89	PREDICTED: inositol-3-phosphate synthase [Prunus mume]
turquoise	TR55678|c0_g1	67.26	67.05	62.46	58.83	67.19	61.47	11.78	16.76	18.53	11.36	10.41	11.16	5.71	9.76	9.89	18.95	22.29	16.39	30.11	38.36	48.02	38.27	34.01	37.3	hypothetical protein PRUPE_ppa002714mg [Prunus persica]
turquoise	TR55764|c1_g3	43.48	48.79	46.92	43.43	42.98	43.39	52.49	48.94	49.54	32.2	22.7	21.22	11.79	10.43	10.1	15.23	17.61	15.38	15.85	17.92	15.97	14.89	17.49	16.29	hypothetical protein PRUPE_ppa007403mg [Prunus persica]
turquoise	TR55766|c3_g2	69.01	71.02	65.37	44.49	47.48	45.42	78.31	101.05	101.07	45.71	46.61	49.26	22.58	34.11	35.87	37.98	47.27	45.15	35.54	44.85	42.89	53.74	59.61	52.88	PREDICTED: autophagy-related protein 18a [Prunus mume]
turquoise	TR55784|c0_g1	23.9	13.23	11.7	0	2.83	12.76	20.58	11.54	7.65	9.9	4.7	6.07	0	5.99	2.02	0	0	0	0	0	0	1.64	0	0	PREDICTED: probable acyl-activating enzyme 6 [Prunus mume]
turquoise	TR55832|c3_g14	20.84	15.5	17.43	8.74	9.79	14.1	3.24	14.99	5.43	0	0.64	0.58	2.42	1.17	0	2.93	4.53	0.58	4.7	0	7.59	4.89	6.77	4.39	PREDICTED: NAC transcription factor 25 [Prunus mume]
turquoise	TR55832|c3_g17	4.49	11.18	3.28	5	6.29	1.14	0	2.99	1.37	1.11	0.64	0.58	2.42	1.16	1.18	1.47	0	0.58	1.56	2.05	0	3.92	1.67	1.46	PREDICTED: NAC transcription factor 25 [Prunus mume]
turquoise	TR55853|c2_g2	0	0	0.54	1.09	0	0	0	3.89	7.3	0.56	4.7	2.58	0	0	0	7.21	2.89	3.5	0	5.95	5.69	0	0	0	PREDICTED: AP2-like ethylene-responsive transcription factor AIL6 [Prunus mume]
turquoise	TR55901|c1_g15	0	0	0	0	0	0	0	5.38	7.63	12.43	12.49	12.7	10.8	15.01	23.95	0	8.35	14.88	17.2	5.53	9.5	25.55	9.17	7.24	PREDICTED: AP2-like ethylene-responsive transcription factor AIL1 [Prunus mume]
turquoise	TR55901|c1_g20	0	0	0	0	0	0	0	0	5.43	5.24	0	8.52	18.46	12.38	14.33	10.03	0	1.74	4.66	6.23	6.66	5.86	10.33	5.49	transcription factor AP2D14, partial [Oryza sativa Japonica Group]
turquoise	TR55901|c1_g23	0	0	0	1.18	0	0	33.32	17.32	18.88	25.65	41.51	42.99	65.89	72.2	63.15	42.14	36.77	40.97	53.7	39.1	50.89	62.64	75.95	77.54	PREDICTED: AP2-like ethylene-responsive transcription factor AIL1 [Ziziphus jujuba]
turquoise	TR55901|c1_g5	0	0.08	0	0	0	0	54.89	28.22	27.57	57.79	59.53	52.77	95.59	84.54	91.51	70.73	47.2	47.23	82.47	64.82	65.2	82.93	83.57	83.74	PREDICTED: AP2-like ethylene-responsive transcription factor AIL1 [Prunus mume]
turquoise	TR55901|c1_g6	0	0	0	0	0	0	7.96	6.09	3.07	6.37	15.89	11.28	31.98	26.56	23.93	19.05	12.02	15.74	14.42	13.79	11.33	7.78	11.32	14.73	PREDICTED: AP2-like ethylene-responsive transcription factor PLT2 isoform X3 [Fragaria vesca subsp. vesca]
turquoise	TR55901|c1_g8	0	0	0	0	0	0	1.15	3.84	0	2.65	0	4.15	5.14	10.73	16.52	5.21	5.37	3.79	2.65	6.84	9.78	9.89	26.07	9.83	PREDICTED: AP2-like ethylene-responsive transcription factor AIL1 [Prunus mume]
turquoise	TR55963|c6_g11	1.57	1.84	2.21	0.47	1.87	0.58	4.28	3.17	4.44	1.7	5.62	3.61	7.4	5.81	7.91	7.38	2.98	4.74	3.46	3.16	4.02	11.02	10.4	10.07	hypothetical protein PRUPE_ppa019594mg, partial [Prunus persica]
turquoise	TR56057|c0_g3	26.6	23.68	23.46	4.54	5.65	5.16	0	0	0	0.14	0.15	0.07	0	0	0	0	0	0.08	0.21	0.2	0.21	0	0	0	PREDICTED: transcription factor bHLH14-like isoform X1 [Prunus mume]
turquoise	TR56205|c1_g2	13.13	10.27	10.08	7.36	8.19	6.96	0.38	1.36	1.06	0.52	0.19	0.37	0.3	0.89	0.89	0.47	0.66	1.72	3.89	11.72	11.84	3.33	4.23	3.01	PREDICTED: probable WRKY transcription factor 23 [Prunus mume]
turquoise	TR56205|c1_g3	38.46	20.27	20.04	58.79	50.13	39.12	9.99	13.97	4.24	0	0	2.83	0	2.78	2.8	0	0	2.99	0	7.36	5.28	0	0	0	PREDICTED: probable WRKY transcription factor 71 [Prunus mume]
turquoise	TR56205|c1_g4	19.97	18.05	19.92	36.11	34.06	32.48	4.39	8.35	7.39	1.99	1.94	2.18	0.9	1.3	0.49	0.7	2.24	2.73	1.31	4.67	5.41	0.98	1.27	0.94	PREDICTED: probable WRKY transcription factor 71 [Prunus mume]
turquoise	TR56207|c0_g4	5.85	8.46	4.46	6.26	4.93	3.27	5.42	5.8	5.59	3.87	1.3	0.82	0.88	0.86	1.73	1.63	2.05	1.26	1.16	1.47	1.15	3.66	6.24	4.03	hypothetical protein PRUPE_ppa012601mg [Prunus persica]
turquoise	TR56278|c0_g2	311.8	330.04	322.88	274.11	277.47	282.03	194.8	249.1	260.09	162.95	145.8	141.63	77.26	98.77	97.96	104.87	132.44	126.09	108.3	138.78	146.34	85.19	89.25	90.25	hypothetical protein PRUPE_ppa005989mg [Prunus persica]
turquoise	TR56281|c0_g1	25.7	13.47	16.36	19.27	6.38	23.54	22.16	16.27	21.25	12.68	0	0	0	3.1	3.12	5.87	0	0	0	5.48	5.9	7.47	8.53	6.57	hypothetical protein PRUPE_ppa007143mg [Prunus persica]
turquoise	TR56349|c1_g5	4.26	4.48	9.07	1.34	4.46	4.1	3.4	3.85	1.81	2.63	0.36	1.12	2.31	3.03	3.12	1.15	2.24	2.25	1.57	3.09	4.15	1.56	3.66	3.48	PREDICTED: transcription factor GTE8 [Prunus mume]
turquoise	TR56408|c1_g3	18.66	8.31	14.79	10.9	6.34	9.04	13.35	6.37	10.46	4.74	2.76	2.47	6.68	3.83	7.52	4.67	14.43	4.93	13.24	7.9	1.21	14.94	11.51	3.91	PREDICTED: homogentisate phytyltransferase 1, chloroplastic isoform X2 [Prunus mume]
turquoise	TR56408|c1_g7	4.89	5.72	4.88	10.86	8.96	4.28	5.82	5.87	3.75	7.62	5.31	5.05	3.19	5.55	3.94	0	3.28	4.32	3.62	4.2	3.85	2.34	1.46	1.01	PREDICTED: homogentisate phytyltransferase 1, chloroplastic isoform X1 [Prunus mume]
turquoise	TR56558|c4_g10	22.34	15.07	21.04	7.92	12.02	13.54	11.83	13.23	4.32	5.12	4.48	4.13	4.72	1.52	2.7	1.25	9.38	3.04	3.71	10.68	8.96	11.95	8.76	5.58	PREDICTED: nuclear transcription factor Y subunit B-1-like isoform X1 [Prunus mume]
turquoise	TR56558|c4_g20	41.52	47.35	26.42	25.03	35.68	24.38	20.82	37.39	25.81	7.06	6.25	5.43	13.12	1.79	9.08	15.45	8.75	12.3	9.64	12.68	23.65	8.9	11.43	20.38	PREDICTED: nuclear transcription factor Y subunit B-1-like isoform X1 [Prunus mume]
turquoise	TR56558|c4_g28	6.94	14.25	10.43	3.24	7.59	11.11	2.81	7.3	3.72	1.4	3.81	0	3.78	0	0	2.06	0	0	5.03	2.09	3.64	2.76	2.94	0	PREDICTED: nuclear transcription factor Y subunit B-1-like isoform X1 [Prunus mume]
turquoise	TR56558|c4_g38	12.69	27.45	21.67	13.68	10.18	12.43	14.46	19.4	17.82	12.34	5.56	2.04	0	7.2	1.56	4.67	6.82	4.86	7.63	11.22	14.19	19.77	3.51	10.11	PREDICTED: nuclear transcription factor Y subunit B-1-like isoform X2 [Prunus mume]
turquoise	TR56558|c4_g40	60.27	42.2	58.47	61.84	56.39	44.94	26.43	41.81	35.19	9.07	7.12	19.47	7.3	11.12	3.61	3.65	9.56	15.64	19.72	28.72	17.44	20.18	18.84	16.02	PREDICTED: nuclear transcription factor Y subunit B-1-like isoform X1 [Prunus mume]
turquoise	TR56558|c4_g7	5.91	24.62	18.07	3.78	10.16	1.26	7.45	3.82	1.36	3.44	0	5.31	1.83	0	3.55	1.65	5.13	0	3.09	3.04	1.65	7.22	3.19	0	PREDICTED: nuclear transcription factor Y subunit B-1-like isoform X1 [Prunus mume]
turquoise	TR56558|c4_g9	39.11	38.16	32.03	33.67	33.71	32.88	22.97	31.53	31.78	14.4	12.46	11.72	5.99	5.95	8.76	6.63	9.7	12.5	10.83	16.66	15.04	14.12	12.72	13.64	PREDICTED: nuclear transcription factor Y subunit B-1-like isoform X2 [Prunus mume]
turquoise	TR56646|c1_g19	225.12	220.77	233.84	243.25	236.55	270.85	207.2	260.72	261.86	74.54	57.2	64.93	38.16	42.8	49.16	113.58	65.13	64.56	71.99	138.74	122.9	134.54	140.38	162.2	PREDICTED: ubiquitin-conjugating enzyme E2-17 kDa isoform X2 [Brassica oleracea var. oleracea]
turquoise	TR56646|c1_g24	79.98	85.24	90.09	133.56	112.24	125.47	94.87	152.56	168.75	44.82	31.32	36.3	12.68	28.48	32.3	39.06	27.63	23.76	78.25	68.23	48.09	75.64	55.52	72.16	PREDICTED: ubiquitin-conjugating enzyme E2-17 kDa isoform X2 [Brassica oleracea var. oleracea]
turquoise	TR56646|c1_g25	496.68	395.71	475.04	595.45	568.91	592.52	378.83	562.33	556.11	166.3	124.32	117.5	74.6	104.43	114.83	111.44	114.47	136.12	112.17	187.04	181.77	220.35	217.81	220.51	PREDICTED: ubiquitin-conjugating enzyme E2-17 kDa isoform X2 [Brassica oleracea var. oleracea]
turquoise	TR56646|c1_g27	150.55	132.97	141.16	166.87	169.61	181.48	119.97	200.41	196.66	37.34	33.81	37.97	5.44	24.26	30.71	28.86	44.36	59.59	37.59	47.66	36.35	54.99	56.82	57.01	PREDICTED: ubiquitin-conjugating enzyme E2-17 kDa isoform X2 [Brassica oleracea var. oleracea]
turquoise	TR56646|c1_g28	135.23	127.55	152.92	155.32	160.09	163.67	97.13	155.33	145.94	45.51	32.55	46.81	17.5	12.35	19.42	18.13	22.21	21.48	47.35	28.33	33.47	37.83	28.63	41.79	PREDICTED: ubiquitin-conjugating enzyme E2-17 kDa isoform X2 [Brassica oleracea var. oleracea]
turquoise	TR56858|c0_g1	30.02	16.74	24.71	27.95	35.26	16.32	15.82	20.05	21.08	6.93	4.13	8.69	2.41	1.56	0.79	1.47	4.72	3.4	5.89	12.2	13.99	12.73	12.44	18.2	bHLH transcription factor [Prunus pseudocerasus]
turquoise	TR56858|c0_g4	15.53	22.13	21.81	16.86	18.5	18.4	10.49	14.07	15.14	5.93	4.33	4.19	2.15	2.5	3.01	2.62	4.16	2.65	7.26	14.29	14.34	9.9	11.23	13	PREDICTED: transcription factor MYC2 [Prunus mume]
turquoise	TR56859|c3_g3	76.18	99.64	116.25	145.29	113.84	122.18	1.49	4.81	5.28	1.26	2.36	2.44	0	1.04	0.75	0	4.48	2.59	0.71	17.01	11.04	40.55	48.68	43.74	PREDICTED: protein ECERIFERUM 3 isoform X1 [Prunus mume]
turquoise	TR56859|c3_g4	70.97	75.11	54.7	94.19	83.94	106.95	0.73	5.38	6.74	3.43	2.51	3.63	0	1.91	0	0	1.98	3.42	1.68	5.82	6.73	35.13	33.75	27.09	PREDICTED: protein ECERIFERUM 3 isoform X1 [Prunus mume]
turquoise	TR56859|c3_g6	644.9	661.66	645.02	697.88	711.12	706.39	24.26	53.07	53.48	23.45	22.91	22.48	6.87	11.21	12.24	11.96	27.12	30.32	39.19	142.01	133.12	502.36	481.86	514.52	PREDICTED: protein ECERIFERUM 3 isoform X1 [Prunus mume]
turquoise	TR56876|c0_g10	18.59	18.46	19.93	9.14	6.45	8.06	3.77	10.52	17.36	2.47	3.52	1.96	1.38	2.01	3.39	0.64	1.29	0.66	0	4.66	1.83	1.71	0	1.95	PREDICTED: transcription factor UNE12-like [Prunus mume]
turquoise	TR56876|c0_g2	7.98	18.89	8.64	7.58	11.22	8.02	2.14	4.98	7.79	0.62	1.4	0	1.38	0	0.68	0	0.64	0	0	0.57	3.65	0	0	0	PREDICTED: transcription factor UNE12-like [Prunus mume]
turquoise	TR56876|c0_g4	18.71	10.71	17.87	1.91	4.76	5.3	3.26	9.7	6.02	0	1.52	0	1.36	3.92	5.29	2.46	1.27	3.91	1.16	2.22	1.22	0	0	3.97	PREDICTED: transcription factor bHLH7 [Malus domestica]
turquoise	TR56876|c0_g5	8.73	6.71	7.72	4.44	4.43	3.59	6.82	6.45	5.77	1.81	3.58	2.76	0.98	1.86	1.6	0.92	1.05	1.86	0.25	0.61	0.6	0.77	0.13	0.12	PREDICTED: transcription factor bHLH7 [Malus domestica]
turquoise	TR56876|c0_g9	8.74	5.44	8.16	3.1	2.71	2.69	1.21	1.52	4.81	1.38	1.04	2.44	1.56	1.01	1.02	0	0.97	1.99	0.46	0.87	2.28	0	0	0	PREDICTED: transcription factor UNE12-like [Prunus mume]
turquoise	TR56900|c0_g1	36.66	42.25	34.88	28.72	33.39	33.31	5.35	12.38	15.61	5.42	1.61	4.1	0	5.25	5.19	6.05	2.38	3.42	1.03	5.4	4.63	0	0.91	0.63	hypothetical protein PRUPE_ppa008998mg [Prunus persica]
turquoise	TR56900|c0_g10	23.89	19.35	23.16	20.55	18.11	15.04	11.52	19.6	20.49	4.16	5	2.37	1.16	0	0	0.82	2.29	1.04	0	1.24	0	0	0.18	0	hypothetical protein PRUPE_ppa008998mg [Prunus persica]
turquoise	TR56900|c0_g16	18.89	11.06	14.7	10.56	6.68	12.12	6.09	12.87	2.16	6.36	3.76	2.7	1.8	3.39	1.25	5.02	1.75	3.26	0	0	2.18	1.55	1.6	0	hypothetical protein PRUPE_ppa008998mg [Prunus persica]
turquoise	TR56900|c0_g18	52.42	48.29	48.12	49.43	62.97	53.79	14.75	16.21	28.04	7.74	7.28	1.6	6.63	4.77	6.44	1.5	9.29	3.17	0	5.61	2.98	1.32	1.44	0	hypothetical protein PRUPE_ppa008998mg [Prunus persica]
turquoise	TR56900|c0_g5	15.75	16.57	7.76	14.08	13.35	10	8.62	1.73	2.27	0	0	0	0	0	0	0.47	1.14	0	0	0	0	0	0.18	0	hypothetical protein PRUPE_ppa008998mg [Prunus persica]
turquoise	TR56900|c0_g8	50.87	50.69	30.96	42.8	47.66	38.86	10.71	19.8	9.11	1.8	4.83	4.1	2.03	5.25	5.19	0	3.57	1.14	1.03	5.35	3.09	1.76	0.91	1.26	hypothetical protein PRUPE_ppa008998mg [Prunus persica]
turquoise	TR56900|c0_g9	41.75	42.8	39.27	45.8	43.8	48.2	12.9	19.3	20.41	6.32	5.52	5.87	2.21	6.31	4.69	2.77	4.67	5.59	1.85	6.28	3.61	1.02	0.74	2.22	hypothetical protein PRUPE_ppa008998mg [Prunus persica]
turquoise	TR56945|c3_g18	109.56	112.34	109.59	60.57	77.39	57.16	61.36	51.75	46.47	79.31	80.1	67.22	24.85	46.81	51.38	30.38	51.67	51.04	28.97	58.25	47.92	18.63	20.25	22.29	hypothetical protein PRUPE_ppa005574mg [Prunus persica]
turquoise	TR56947|c2_g11	11.04	7.75	15.05	10.01	14.52	14.61	2.12	6.3	9.5	0.87	10.82	14.49	0	48.48	47.74	28.46	0.95	0.45	24.52	22.48	19.93	15.18	14.08	15.79	omega-6 fatty acid desaturase [Prunus persica]
turquoise	TR56977|c0_g1	23.26	22.14	26.65	17.78	18.23	16.41	11.88	14.34	15.04	4.15	4.16	4.33	3.87	6.41	8.45	1.83	2.95	3.87	5.89	14.38	13.62	3.41	2.81	3.7	PREDICTED: transcription factor DIVARICATA [Prunus mume]
turquoise	TR57095|c2_g9	81.89	82.84	81.78	71.89	74.3	71.45	115.93	97.44	100.36	180.85	143.94	127.31	152.31	131.08	121.91	123.02	134.86	140.92	197.64	175.91	160.07	98.22	97.94	101.91	hypothetical protein PRUPE_ppa002592mg [Prunus persica]
turquoise	TR57173|c0_g4	28.39	26.15	21.03	23.75	25.69	24.95	42.85	33.02	37.92	46.07	52.25	46.92	37.03	35.88	34.32	36.41	35.64	36.33	32.27	39.07	38.65	29.02	29.53	30.81	hypothetical protein PRUPE_ppa006553mg [Prunus persica]
turquoise	TR57173|c0_g8	0	7.02	9.69	10.25	8.78	15.88	26.3	18.65	28.91	60.49	41.09	37.74	19.49	31.32	45.89	57.16	42.09	57.45	54.89	27.23	45.39	9.73	38.87	17.97	hypothetical protein PRUPE_ppa006553mg [Prunus persica]
turquoise	TR57192|c1_g2	3.07	3.49	0.56	1.98	2.21	0	5.81	4.06	1.09	6.08	3.68	4.21	1.44	4.67	5.31	15.49	9.63	11.15	11.26	6.37	3.22	4.76	7.31	4.76	hypothetical protein PRUPE_ppa007836mg [Prunus persica]
turquoise	TR57192|c1_g4	29.13	29.46	30.7	20.11	16.99	17.53	34.91	37.27	32.79	35.44	37.59	33.44	31.73	39.88	37.71	77.91	61.47	64.87	53.72	43.07	43.87	38.13	38.79	46.18	PREDICTED: acyl-CoA-binding domain-containing protein 3-like [Prunus mume]
turquoise	TR57261|c0_g1	18.08	16.47	23.26	10.26	8.61	8.9	3.24	7.15	6.7	0.82	1.13	1.08	0.94	0.23	0.92	0.88	0.88	1.56	0.82	0.39	1.62	0.79	0.2	0.84	hypothetical protein PRUPE_ppa009936mg [Prunus persica]
turquoise	TR57261|c0_g2	10.38	8.32	15.2	0	5.85	12.79	1.37	8.27	2.49	0	0	0	0	0	0	1.53	0	0.19	0	0	1.53	2.69	0	5	PREDICTED: elongation of fatty acids protein A-like [Prunus mume]
turquoise	TR57261|c0_g3	26.34	30.58	20.86	19.37	9.66	10.54	3.12	7.48	5.35	2.15	0	0.76	0.8	1.55	1.56	0	0	0	1.39	0	0	0.66	0	0.76	hypothetical protein PRUPE_ppa009936mg [Prunus persica]
turquoise	TR57261|c0_g4	11.54	10.82	15.13	10.41	5.17	2.65	1.55	6.58	1.39	0	2.11	0	0	0	0	0	0	3.41	3.2	0	0	3	0	1.87	PREDICTED: elongation of fatty acids protein A-like [Prunus mume]
turquoise	TR57261|c0_g8	10.24	2.51	5.56	4.5	2.05	2.18	0	1.89	1.8	1.83	0.51	0.48	0	0	0	0.48	0.48	0	0	0.48	0	0	0.44	1.43	hypothetical protein PRUPE_ppa009936mg [Prunus persica]
turquoise	TR57293|c0_g1	17.18	7.53	7.08	8.45	3.72	2.38	8.93	2.99	6.05	2.06	0	3.43	1.21	0	4.19	1.81	4.05	2.07	2.82	3.67	1.97	0	2.85	6.47	hypothetical protein PRUPE_ppa001814mg [Prunus persica]
turquoise	TR57297|c0_g1	33.02	31.6	28.96	20.43	22.01	25.72	55.68	54.96	55.33	21.89	22.64	22.97	13.86	15.76	17.17	16.49	20.57	21.19	15.44	27.43	24.89	8.08	11.58	9.08	PREDICTED: myb family transcription factor APL [Prunus mume]
turquoise	TR57591|c0_g4	16.02	17.81	15.49	9.18	9.34	10.42	0.96	0.75	0.85	0.33	0.48	0.81	0.13	1.36	0.62	0.24	0.94	0.84	0.44	1.47	1.72	0.53	0.54	0.78	PREDICTED: NAC transcription factor 29 [Prunus mume]
turquoise	TR57640|c0_g15	0	0.46	0.47	0	0.93	1.38	90.14	50.83	50.3	151.6	175.77	164.82	184.33	176.45	175.73	273.1	227.47	211.21	278.66	223.8	224.5	374	402.56	404.47	PREDICTED: nuclear transcription factor Y subunit A-1-like [Prunus mume]
turquoise	TR57640|c0_g17	0	0	0	0	0.76	0	3.24	0.83	3.24	8.39	16.65	17.7	5.95	3.23	4	11.6	19.25	16.42	1.54	5.77	7.22	26.43	22.34	20.21	PREDICTED: nuclear transcription factor Y subunit A-1-like [Prunus mume]
turquoise	TR57640|c0_g2	0	0	0	0	0	0.97	26.08	16.76	10.01	25.55	20.62	25.38	31.15	18.82	19.29	56.9	42.07	37.13	68.36	42.83	42.34	43	39.02	46.59	PREDICTED: nuclear transcription factor Y subunit A-1-like [Prunus mume]
turquoise	TR57640|c0_g20	0	0	1.63	0	0	0	5.06	4.47	4.13	0.95	4.11	6.37	8.44	20.03	20.58	13.87	20.64	24.03	15.95	28.39	27.83	25.15	38.64	24.74	PREDICTED: nuclear transcription factor Y subunit A-1-like [Prunus mume]
turquoise	TR57640|c0_g30	0	0	0	0	0	0	7.15	5.65	5	11.44	15.47	11.37	17.33	11.9	14.34	7.81	18.03	14.51	29.6	14.69	16.38	21.79	17.49	11.21	PREDICTED: nuclear transcription factor Y subunit A-1-like [Prunus mume]
turquoise	TR57640|c0_g4	0	0	0	0	0	0.49	2.93	0	0	14.91	0	0	6.12	11.02	11.57	15.62	9.5	7.68	16.33	3.09	1.35	8.43	9.84	15.04	PREDICTED: nuclear transcription factor Y subunit A-1-like [Prunus mume]
turquoise	TR57640|c0_g6	0	2.63	0	0	0	0	19.58	6.4	20.96	21.08	22.97	21.89	20.77	17.68	24.92	26.95	15.55	14.56	37.93	25.34	9.53	45.84	35.37	31.38	PREDICTED: nuclear transcription factor Y subunit A-1-like [Prunus mume]
turquoise	TR57694|c0_g14	26.54	28.16	33.73	9.82	6.36	7.65	8.73	5.58	4.87	11.23	11.9	10.44	5.94	5.49	5.8	7.5	7.6	8.66	11.15	13.05	13.49	10.74	10.44	10.42	alcohol dehydrogenase [Prunus armeniaca]
turquoise	TR57845|c0_g2	71.56	78.58	72.27	91.37	90.78	92.06	57.26	65.63	61.96	25.8	22.19	21	6.63	11.02	9.6	11.35	18.81	18.74	34.09	45.78	42.34	47.27	50.66	54.06	PREDICTED: aldehyde dehydrogenase family 2 member B7, mitochondrial [Prunus mume]
turquoise	TR57893|c1_g10	41.92	32.58	44.48	9.64	10.6	14.34	24.73	51.2	50.14	16.12	14.75	20.22	7.86	14.51	8.08	13.81	19.16	19.14	3.49	7.57	13.56	1.29	2.66	3.1	hypothetical protein PRUPE_ppa008599mg [Prunus persica]
turquoise	TR57898|c1_g1	1.06	0.6	0.61	0.5	0	0.39	22.07	17.95	16.93	59.55	45.98	39.53	89.98	71.61	78.16	58.08	60.02	61.28	26.62	35.25	35.21	5.71	5.89	6.4	hypothetical protein PRUPE_ppa004714mg [Prunus persica]
turquoise	TR57913|c1_g3	28.5	28.68	23.86	20.47	18.78	17.1	2.4	1.68	3.46	0.87	3.69	4.15	1.21	0	0.64	1.47	1.58	2.57	1.23	6.91	7.04	18.5	17.69	16.38	PREDICTED: 3-ketoacyl-CoA synthase 10 [Prunus mume]
turquoise	TR57913|c1_g4	42.88	40.62	51.39	33.87	35.64	36.16	2.41	5.94	5.37	3.05	2.6	1.95	1.83	0.92	2.16	0.72	3.8	3.69	7.73	17.39	16.63	18.34	15.15	20.37	PREDICTED: 3-ketoacyl-CoA synthase 10 [Prunus mume]
turquoise	TR57913|c1_g5	172.91	176.87	165.52	137.07	154.95	147.26	20	26.65	25.07	5.79	14.34	9.8	3.1	13.54	13.29	9.31	12.96	11.14	12.56	81.16	88.02	32.86	33.35	33.94	PREDICTED: 3-ketoacyl-CoA synthase 10 [Prunus mume]
turquoise	TR57913|c1_g7	537.51	525.19	530.38	438.21	453.5	449.82	54.43	77.57	81.7	23.28	33.11	33.36	8.23	30.31	29.21	20.66	37.05	37.85	48.19	209.25	202.75	172.77	161.51	154.48	hypothetical protein PRUPE_ppa004011mg [Prunus persica]
turquoise	TR57927|c0_g2	27.16	24.47	25.12	22.06	19.47	19.93	24.65	29.29	32.32	21.21	21.3	20.82	15.03	19.45	20.44	16.4	18.06	17.24	13.82	14.86	17.78	10.42	10.57	10.5	PREDICTED: trafficking protein particle complex subunit 13 isoform X1 [Prunus mume]
turquoise	TR57927|c0_g3	7.89	11.95	7	5.57	5.79	5.27	9.54	8.71	8.84	4.18	3.1	5.9	3.81	5.3	5.33	4.45	6.26	3.64	2.52	4.79	3.03	5.07	4.92	4.61	hypothetical protein PRUPE_ppa004769mg [Prunus persica]
turquoise	TR57947|c0_g1	20.72	23.08	23.79	15.25	10.81	13.65	19.78	18.86	16.48	8.88	9.43	8.24	4.01	7.16	7.83	6.16	8.09	5.13	7.37	10.69	5.33	9.23	2.89	3.05	PREDICTED: 4-hydroxy-3-methylbut-2-en-1-yl diphosphate synthase, chloroplastic-like [Malus domestica]
turquoise	TR57947|c0_g6	171.37	169.24	169.2	108.37	110.31	107.91	200.34	166.1	166.6	170.21	154.26	145.92	64.16	82.9	76.64	71.73	85.01	89.65	59.93	75.59	71.1	48.82	47.54	52	PREDICTED: 4-hydroxy-3-methylbut-2-en-1-yl diphosphate synthase, chloroplastic [Prunus mume]
turquoise	TR57967|c0_g3	5.7	6.96	10.78	9.63	6.94	16.46	1.14	2.11	3.27	5.24	0.75	1.39	0	1.42	0.72	0.67	2.73	1.4	4.46	3.69	2.58	3.01	1.26	3.44	PREDICTED: transcription factor 25 isoform X1 [Prunus mume]
turquoise	TR57967|c0_g7	16.15	6.78	2.04	7.4	9.39	10.69	3.67	1.52	1.39	0.85	2.91	3.56	0.93	0	0	0.85	0	1.79	3.24	3.15	2.49	4.09	6.1	4.94	PREDICTED: transcription factor 25 isoform X1 [Prunus mume]
turquoise	TR57971|c0_g1	22.33	20.06	25.39	23.49	22.05	25.24	27.71	31.66	29.17	38.68	48.68	43.47	12.01	26.63	23.23	22.85	42.8	40.97	22.74	40.55	41.97	25.76	29.21	25.82	hypothetical protein PRUPE_ppa004869mg [Prunus persica]
turquoise	TR57971|c0_g12	8.35	6.43	7.37	4.19	6.86	6.42	1.84	4	6.92	4.49	9.91	6.27	1.78	2.25	5.34	3.39	3.85	5.31	3.78	5.66	7.3	4.1	1.14	5.21	hypothetical protein PRUPE_ppa004869mg [Prunus persica]
turquoise	TR57971|c0_g13	5.92	6.21	5.95	5.21	3.71	6.11	1.4	3.22	3.25	4.96	0.97	2.64	0	2.88	0.87	2.61	3	3.23	0.44	1.97	2.91	1.58	0.39	1.26	hypothetical protein PRUPE_ppa004869mg [Prunus persica]
turquoise	TR57971|c0_g3	15.26	10.18	12.64	15.6	14.43	16.81	4.84	14.34	6.59	8.89	9.14	9.31	1.34	4.7	3.61	8.61	9.31	12.5	4.42	8.38	9.96	10.45	8.9	7.2	hypothetical protein PRUPE_ppa004869mg [Prunus persica]
turquoise	TR57998|c1_g10	11.04	11.15	16.34	10.04	14.96	7.34	5.58	10.31	10.36	4.62	6.39	6.55	3.15	4.73	5.68	3.73	3.78	5.63	10.19	5.32	5.79	6.39	8.04	4.29	PREDICTED: delta(3,5)-Delta(2,4)-dienoyl-CoA isomerase, mitochondrial [Prunus mume]
turquoise	TR57998|c1_g3	2.92	1.51	3.42	7.26	5.67	5.63	1.57	8.17	8.35	1.35	2.02	3.33	1.52	0	2.49	1.88	1.43	0.97	1.37	2.84	2.67	5.48	1.75	1.88	PREDICTED: delta(3,5)-Delta(2,4)-dienoyl-CoA isomerase, mitochondrial [Prunus mume]
turquoise	TR57998|c1_g5	2.85	4.73	2.97	9.4	9.97	9.34	4.43	4.09	6.61	4.36	2.5	2.33	1.62	2.98	0	1.48	5.29	3.1	0.7	6.8	2.64	3.98	1.39	0	PREDICTED: delta(3,5)-Delta(2,4)-dienoyl-CoA isomerase, mitochondrial [Prunus mume]
turquoise	TR58109|c0_g2	6.82	3.15	5.54	4.68	4.84	4.26	5.58	5.13	8	2.04	3.13	2.16	1.88	2.91	2.91	1.11	1.99	2.46	1.87	1.97	2.32	1.7	2.13	2.61	PREDICTED: pentatricopeptide repeat-containing protein At4g37380, chloroplastic [Prunus mume]
turquoise	TR58109|c0_g3	8.55	9.76	8.79	9.07	6.45	8.16	9.6	11.24	7.54	5.55	3.65	4.35	2.69	3.16	4.43	2.65	4.33	4.38	4.29	5.88	4.28	4.78	2.97	3.97	PREDICTED: pentatricopeptide repeat-containing protein At4g37380, chloroplastic [Prunus mume]
turquoise	TR58179|c0_g6	14.88	10.43	12.37	13.09	11.55	7.62	4.56	7.04	12.12	1.37	4.07	1.77	0	1.43	1.45	0	2.17	2.61	0.62	1.75	1.45	1.03	1.27	2.33	PREDICTED: long chain acyl-CoA synthetase 4 [Prunus mume]
turquoise	TR58208|c8_g27	98.3	94.73	95.61	115.96	104.3	106.31	1.68	4.84	4.1	0.32	0	1.36	0.36	0.71	0	0	0.68	0	1.28	2.44	0.63	6.72	2.82	3.98	PREDICTED: probable transcription factor PosF21 [Ricinus communis]
turquoise	TR58302|c0_g4	2.84	4.13	3.93	4.71	5.27	5.39	0.65	0.96	0.72	1.01	1.31	1.26	1.38	0.42	1.36	1.5	1.29	1.91	0.56	1.33	1.27	3.33	3.19	3.75	hypothetical protein PRUPE_ppa005598mg [Prunus persica]
turquoise	TR58307|c2_g4	5.97	6.01	6.02	7.21	6.61	4.58	7.47	6.75	5.93	6.37	6.43	4.47	3.04	3.96	3.25	2.42	3.61	4.72	4.24	5.95	5.82	2.46	3.31	3.25	PREDICTED: pentatricopeptide repeat-containing protein At5g66520-like [Prunus mume]
turquoise	TR58335|c2_g10	4.37	1.52	6.07	2.95	0	0	0	8.97	4.76	10.3	9.82	8.4	6.52	22.8	18.87	3.91	2.02	6.22	5.45	5.5	11.76	7.34	1.89	17.26	hypothetical protein PRUPE_ppa009080mg [Prunus persica]
turquoise	TR58335|c2_g9	61.04	66.95	36.63	74.02	61.58	63.39	87.52	77.26	76.15	97.34	79.04	95.36	62.68	71.24	74.32	91	133.82	96.69	62.8	96.56	99.29	81.13	84.22	135.89	hypothetical protein PRUPE_ppa009080mg [Prunus persica]
turquoise	TR58397|c0_g2	12.27	26.04	43.91	5.93	22.1	10.65	11.95	40.87	23.1	5.91	3.26	2.68	9.26	13.67	17.4	0	0	11.24	7.1	2.33	0	7.04	12	0	PREDICTED: uncharacterized protein LOC103338145 [Prunus mume]
turquoise	TR58397|c0_g4	111.25	96.52	104.51	73.76	64.58	61.95	40.73	70.56	64.11	13.01	28.26	18.34	16.28	23.18	7.8	9.74	13.13	20.62	11.2	34.17	33.02	18.86	28.33	6.24	PREDICTED: uncharacterized protein LOC103338145 [Prunus mume]
turquoise	TR58397|c0_g5	184.63	190.53	193.68	122.47	122.67	127.07	114.54	179.49	189.76	47.25	48.53	41.83	22.26	35.4	34.66	23.23	48.5	46.73	25.21	54.52	57.65	29.86	31.15	30.98	PREDICTED: uncharacterized protein LOC103338145 [Prunus mume]
turquoise	TR58397|c0_g6	125.88	123.67	141.58	103.54	56.74	89.65	70.24	156.01	144.09	16.49	16.07	4.28	1.48	7.11	4.32	4.02	5.53	8.51	2.53	6.26	17.3	3.56	3.86	5.79	PREDICTED: uncharacterized protein LOC103338145 [Prunus mume]
turquoise	TR58397|c0_g7	163.95	174.26	145.93	94.24	78.37	84.12	55.85	115.4	126.74	33.19	23.2	11.8	6.19	21.69	9.98	13.01	23.22	21.68	15.6	31.38	22.34	12.92	21.57	12.27	PREDICTED: uncharacterized protein LOC103338145 [Prunus mume]
turquoise	TR58397|c0_g8	190.24	231.63	185.94	127.84	137.92	104.17	89.2	142.43	187.42	26.74	40.42	38.7	24.86	16.4	20.9	17.79	49.92	53.95	21.35	89	77.97	28.24	45.24	46.12	PREDICTED: uncharacterized protein LOC103338145 [Prunus mume]
turquoise	TR58397|c0_g9	66.44	53.17	51.88	41.06	42.15	31.05	25.09	50.23	52.99	7.59	13.51	11.11	4.88	9.16	9.83	9.85	13.69	8.9	6.3	15.6	10.68	6.79	5.07	7.8	PREDICTED: uncharacterized protein LOC103338145 [Prunus mume]
turquoise	TR58421|c2_g2	2.91	2.93	2.8	8.15	8	10.05	1.44	6.31	5.68	1.06	0.89	1.39	0.43	0.43	0.29	0.82	2.04	1.99	1.79	4.95	5.62	4.31	4.66	4.58	PREDICTED: NAC transcription factor 25 [Prunus mume]
turquoise	TR58509|c1_g5	6.31	6.75	6.48	7.54	6.66	7.58	15.71	12.27	10.96	16.92	17.39	15.1	7.93	8.46	9.98	12.74	14.3	12.25	11.61	16.48	15.41	11.12	12.8	12.4	PREDICTED: acyl-coenzyme A thioesterase 8 [Prunus mume]
turquoise	TR58582|c4_g2	26.73	26.99	30.15	23.89	20.85	22.25	36.72	43.11	38.75	20.39	23	23.27	7.37	9.51	8.71	7.52	9.33	9.35	6.32	9.41	9.99	7.49	8.11	5.25	PREDICTED: probable transcription factor GLK2 [Prunus mume]
turquoise	TR58590|c0_g5	54.98	49.5	37.09	52.3	49.04	52.15	9.64	22.03	24.9	12.23	11.45	10.38	11.99	9.47	8.18	11.55	17.73	15.02	25.53	25.16	20.62	39.28	25.83	33.16	hypothetical protein PRUPE_ppa000911mg [Prunus persica]
turquoise	TR58590|c0_g6	33.55	40.56	16.96	47.96	33.57	49.82	42.74	30.31	35.93	16.33	18.19	16.13	10.14	12.23	23.63	3.51	6.51	15.49	5.98	29.06	26.14	27.41	22.19	31.3	PREDICTED: uncharacterized protein LOC103325157 isoform X2 [Prunus mume]
turquoise	TR58647|c1_g1	44.34	63.69	60.16	68.64	62.46	57.72	31.92	53.52	56.4	16.54	22.74	21.78	10.81	15.79	9.88	22.87	24.34	22.22	24.56	50.85	43.23	33.46	34.01	37.26	PREDICTED: transcription factor bHLH113 isoform X1 [Prunus mume]
turquoise	TR58647|c1_g16	16.09	16.55	17.87	25.46	21.45	27.58	19.4	23.15	16.56	4.14	5.33	6.34	3.64	6.22	8.74	3.44	10.95	14.41	6.58	16.51	16.36	8.89	13.28	11.52	PREDICTED: transcription factor bHLH113 isoform X1 [Prunus mume]
turquoise	TR58647|c1_g5	26.44	17.37	15.89	26.23	22.99	18.05	10.9	17.73	17.95	2.52	5.33	1.6	3.32	5.46	6.2	3.86	3.56	7.39	3.39	15.25	16.01	11.19	5.75	7.91	PREDICTED: transcription factor bHLH113 isoform X1 [Prunus mume]
turquoise	TR58647|c1_g6	33.48	26.75	19.78	21.03	30.84	27.4	12.62	16.57	22.83	3.3	8	9.04	6.79	2.76	6.49	7	12.68	12.86	10.23	10.74	18.43	15.69	9.03	13.63	PREDICTED: transcription factor bHLH113 isoform X2 [Prunus mume]
turquoise	TR58761|c0_g11	16.11	13.51	24.49	12.81	11.2	14.2	22.33	31.73	22.61	7.9	10.84	7.66	1.56	0.77	1.16	1.45	3.3	3.02	0.69	2.03	2.05	0.65	0.67	0.71	PREDICTED: transcription factor TCP9-like [Prunus mume]
turquoise	TR58761|c0_g8	12.58	9.42	11.84	8.19	11.7	12.46	13.16	16.01	19.91	9.65	2.99	2.91	0.77	0.74	0	1.41	0.71	3.6	0	3.1	0.67	0	0	0	PREDICTED: transcription factor TCP9-like [Prunus mume]
turquoise	TR58926|c1_g14	74.09	83.62	44.73	58.03	60.03	62.07	18.62	26.38	26.37	10.73	5.13	4.37	2.26	0	6.54	2.03	0	12.92	3.77	17.14	4.08	15.91	7.87	8.98	PREDICTED: very-long-chain (3R)-3-hydroxyacyl-[acyl-carrier protein] dehydratase PASTICCINO 2A [Prunus mume]
turquoise	TR58926|c1_g15	113.46	75.58	99.13	49.76	30.61	64.45	3.76	17.13	46.92	0	0	12.66	7.19	12.4	6.68	12.65	0	3.18	9.2	8.24	43.2	29.58	18.47	21.42	PREDICTED: very-long-chain (3R)-3-hydroxyacyl-[acyl-carrier protein] dehydratase PASTICCINO 2A [Prunus mume]
turquoise	TR58926|c1_g16	91.01	72.37	88.26	84.17	60.96	80.93	15.74	29.14	29.86	7.58	7.1	9.98	2.76	3.39	3.75	3.54	4.54	4.62	5.17	18.23	15.03	23.78	21.72	19.17	hypothetical protein PRUPE_ppa011175mg [Prunus persica]
turquoise	TR58926|c1_g4	5.76	9.53	5.55	4.65	3.39	3.37	1.47	4.18	3.33	0	2.53	1.66	0.82	0.85	0	0	0	2.65	0.83	1.57	1.57	0.76	0	0.81	PREDICTED: very-long-chain (3R)-3-hydroxyacyl-[acyl-carrier protein] dehydratase PASTICCINO 2A [Prunus mume]
turquoise	TR58926|c1_g5	104.73	138.32	130.02	79.6	92.05	84.27	8.01	21.5	17.6	13.83	16.58	11.68	7.25	6.9	6.98	15.2	0	18.42	20.11	44.79	52.35	80.98	65.26	55.39	PREDICTED: very-long-chain (3R)-3-hydroxyacyl-[acyl-carrier protein] dehydratase PASTICCINO 2A [Prunus mume]
turquoise	TR58926|c1_g6	8.31	10.32	3.63	10.32	5.14	9.73	3.29	4.17	4.53	3.15	0	1.33	0	2.73	0	1.29	3.29	2.02	1.84	2.36	4.97	1.74	4.24	4.63	PREDICTED: very-long-chain (3R)-3-hydroxyacyl-[acyl-carrier protein] dehydratase PASTICCINO 2A [Prunus mume]
turquoise	TR58926|c1_g9	114.21	145.79	97.36	101.19	60.2	111.86	30.56	24.92	28.92	15.12	21.8	25.94	7.16	8.57	10.42	9.7	8.36	6.85	18.17	42.38	43.55	36.93	62.3	51.2	hypothetical protein PRUPE_ppa011175mg [Prunus persica]
turquoise	TR58945|c1_g10	21.13	12.11	13.36	15.05	11.06	10.92	8.4	14.5	15.63	13.4	7.87	7.21	3.37	7.48	5.82	8.54	10.18	11.56	3.48	5.34	5.76	7.74	9.6	10.83	PREDICTED: alcohol dehydrogenase 1B [Prunus mume]
turquoise	TR58945|c1_g13	19.28	18.79	17.76	27.93	23.99	25.63	28.2	36.44	37.81	18.36	18.89	17.9	8.88	5.13	6.04	11.81	14.01	12.77	6.8	10.01	10.73	9.85	8.51	10.15	hypothetical protein PRUPE_ppa005777m1g, partial [Prunus persica]
turquoise	TR58945|c1_g19	5.66	10.59	15.82	12.98	10.15	18.92	11.33	18.35	17	8.03	4.83	7.7	1.68	3.33	0	1.83	5.7	7.15	2.77	3.02	3.1	0.51	1.45	1.91	PREDICTED: alcohol dehydrogenase 1B [Prunus mume]
turquoise	TR58945|c1_g9	5.28	3.99	3.7	8.24	11.05	11.12	1.82	10.11	7.63	3.95	5.48	5.95	2.9	3.47	0	1.56	2.16	2.65	5.5	2.53	2.47	3.08	2.73	3.36	PREDICTED: alcohol dehydrogenase 1B [Prunus mume]
turquoise	TR58980|c1_g1	59.28	63.91	52.7	95.95	95.22	95.2	4.57	4.08	4.34	5.87	3.67	4.59	0.48	1.44	0.72	0.76	1.82	2.07	3.42	22.68	21.49	42.95	46.05	47.02	hypothetical protein PRUPE_ppa004243mg [Prunus persica]
turquoise	TR58980|c1_g2	57.46	58.56	55.3	36.38	36.69	35.04	75.24	63.29	60.47	20.05	17.67	14.51	8	11.25	10.58	9.95	14.06	14.79	20.01	37.8	32.8	22.69	27.24	28.27	hypothetical protein PRUPE_ppa004269mg [Prunus persica]
turquoise	TR58980|c2_g10	28.48	25.8	21.19	34.35	29.84	34.12	6.41	5.08	5.96	3.06	3.38	3.25	1.76	1.95	1.3	3.91	5.15	3.77	6.97	13.78	15.35	20.24	21.75	20.87	PREDICTED: 3-ketoacyl-CoA synthase 1-like [Prunus mume]
turquoise	TR58987|c1_g5	7.16	8.02	5.04	8.8	12.71	10.22	5.53	7.26	9.74	4.78	2.23	3.47	3.74	1.98	4.26	2.42	4.05	4.94	1.52	4.09	6.23	2.91	3.47	3.12	PREDICTED: 3-oxoacyl-[acyl-carrier-protein] reductase 4-like isoform X1 [Prunus mume]
turquoise	TR59024|c1_g3	3.1	6.4	10.08	8.45	4.41	4.78	14.24	13.03	16.16	3.83	5.95	2.54	2.16	5.27	3.19	1	0.51	4.14	2.37	1	5.22	3.77	3.28	2.78	hypothetical protein GLYMA_03G1548002, partial [Glycine max]
turquoise	TR59039|c0_g3	10.36	11.14	11.49	9.97	8.97	10.23	16.58	9.7	10.25	14.51	18.57	17.4	19.74	15.67	16.74	15.43	14.67	16.78	14.36	17.58	17.49	20.77	23.78	22.93	PREDICTED: transcription factor IIIB 70 kDa subunit-like isoform X1 [Prunus mume]
turquoise	TR59082|c1_g1	99.31	67.57	61.58	47.81	37.03	49.48	31.84	33.57	19.94	39.3	39.15	39.86	8.23	9.27	18.76	21.32	39.72	21.98	46.22	96.4	58.95	43.41	50.63	38.25	PREDICTED: aldehyde dehydrogenase family 3 member H1 isoform X2 [Prunus mume]
turquoise	TR59082|c1_g3	89.89	78.77	79.98	59.5	54.62	59.14	27.27	36.51	36.98	33.22	29.42	30.02	9.57	17.78	20.72	20.05	26.4	31.3	47.6	83.04	71.67	52.84	53.77	60.02	PREDICTED: aldehyde dehydrogenase family 3 member H1 isoform X2 [Prunus mume]
turquoise	TR59190|c1_g27	0	0	0	0	0	0	16.93	15.89	27.59	4.79	30.12	32.56	14.59	4.56	9.15	64.59	35.7	22.77	19.26	47.91	43.55	47.91	38.21	19.55	PREDICTED: nuclear transcription factor Y subunit A-3-like isoform X2 [Prunus mume]
turquoise	TR59402|c0_g1	2.1	2.15	1.35	4.59	4.67	4.03	2.68	3.73	3.25	7.19	8.7	9.39	3.11	5.05	4.39	8.34	10.28	12.1	7.35	12.92	13.03	9.57	10.19	7.04	hypothetical protein PRUPE_ppa005962mg [Prunus persica]
turquoise	TR59417|c0_g17	50.65	52.05	10.66	37.41	45.38	21.33	37.03	15.33	21.59	6.26	15.78	12.22	12.79	15.95	1.53	22.69	4.96	9	12.87	5.3	3.9	6.41	13.93	11.55	PREDICTED: elongation factor Tu, chloroplastic-like [Prunus mume]
turquoise	TR59417|c0_g18	22.43	30.82	49.17	62.97	52.27	53.52	19.96	35.83	44.31	0	0	0	0	0	0	0	2.23	0	0	0	0	0	0	0	translation elongation factor, partial [Ammopiptanthus mongolicus]
turquoise	TR59417|c0_g3	22.19	16.06	18.73	27.04	29.49	28.05	15.26	14.25	12.76	13.21	4.76	4.09	2.41	7.15	8.61	3.89	2.29	8.55	1.46	4.5	7.21	6.23	7.96	5.45	translation elongation factor, partial [Ammopiptanthus mongolicus]
turquoise	TR59417|c0_g7	8.35	5.71	4.62	8.24	4.6	11	3.58	4.11	5.07	0.99	0.59	0.56	1.2	0.6	1.67	1.66	0	1.55	0.57	0.83	0.6	0.52	0.47	1.69	translation elongation factor, partial [Ammopiptanthus mongolicus]
turquoise	TR59417|c0_g8	64.5	66.96	64.97	71.87	73.47	75.97	42.57	59.53	56.9	24.86	22.39	27.22	19.8	26.31	26.53	23.57	25.22	23.53	11.22	16.72	22.11	15.86	15.8	15.16	PREDICTED: elongation factor Tu, chloroplastic-like [Prunus mume]
turquoise	TR59434|c0_g11	6.24	13.99	26.75	18.58	34.55	34.64	7.14	15.02	20.53	5.5	0	2.76	0	0	0	0	0	0	0	0	5.39	6.06	3.54	1.45	AP2/EREBP family transcription factor-like protein 14 [Prunus pseudocerasus]
turquoise	TR59434|c0_g3	61.22	42.17	39.06	20.76	8.96	46.36	5.89	29.16	49.92	7.24	0.94	1.68	0	0	0	0	0.43	0	0	0	14.27	1.8	4.34	5.95	AP2/EREBP family transcription factor-like protein 14 [Prunus pseudocerasus]
turquoise	TR59434|c0_g4	6.77	14.75	24.38	20.8	19.76	29.17	14.75	13.59	1.76	3.63	0.94	1.68	0	0	0	0	0.43	0	0	0	0	1.8	0	0	AP2/EREBP family transcription factor-like protein 14 [Prunus pseudocerasus]
turquoise	TR59434|c0_g7	7.39	17.19	27.58	10.25	11.97	15.89	6.28	12.96	13.61	2.42	0	2.52	0	0	1.28	0	0	0	1.12	1.13	1.19	1.06	2.31	1.27	AP2/EREBP family transcription factor-like protein 14 [Prunus pseudocerasus]
turquoise	TR59434|c0_g9	88.46	93.19	93.27	87.87	92.96	87.1	37.13	68.24	70.24	16.09	17.89	17.04	6.53	10.55	11.11	8.17	15.82	13.13	11.67	55.3	52.88	30.23	34.94	29.93	AP2/EREBP family transcription factor-like protein 14 [Prunus pseudocerasus]
turquoise	TR59505|c0_g3	2.82	4.26	2.93	4.68	2.07	4.11	4.66	7.05	6.1	2.35	4.98	3.95	1.12	0.22	0.44	0.42	0.63	0.64	2.77	5.46	2.52	0.57	0.77	0.2	PREDICTED: transcription factor MYB32 [Prunus mume]
turquoise	TR59514|c1_g1	126.45	126.18	111.48	121.92	132.91	151.27	110.66	120.29	121.25	78.1	70.39	72.49	33.62	48.86	51.68	40.81	69.61	83.82	60.93	131.25	123.49	16.58	21.21	18	NAC domain class transcription factor [Prunus salicina]
turquoise	TR59514|c1_g3	28.13	32.3	33.21	37.21	35.41	46.94	28.99	32.04	32.79	26.48	20.29	18.39	7.13	14.96	13.07	9.36	26.05	21.43	13.39	24.67	29.48	4.7	6.79	4.39	PREDICTED: NAC transcription factor 25 [Prunus mume]
turquoise	TR59534|c0_g15	6.2	10.42	7.92	4.7	11.16	8.6	37.73	17.59	27.18	80.06	105.29	99.78	79.88	81.04	86.8	144.26	122.18	136.2	157.68	162.44	134.61	211.8	234.02	238.3	PREDICTED: nuclear transcription factor Y subunit A-1 [Prunus mume]
turquoise	TR59534|c0_g2	11.31	9.09	13.51	11.73	7.36	9.04	22.75	17.08	19.26	44.29	70.75	61.87	57.94	47.93	50.11	97.24	83.34	99.89	107.7	94.94	84.63	141.79	124.12	135.87	PREDICTED: nuclear transcription factor Y subunit A-1 [Prunus mume]
turquoise	TR59560|c0_g2	1.26	0	1.3	1.27	0	2.54	3.02	7.37	4.08	1.74	12.38	8.95	12.97	5.32	10.77	23.4	15.57	30.12	7.82	9.4	16.39	24.41	17.75	18.3	PREDICTED: nuclear transcription factor Y subunit B-10-like, partial [Prunus mume]
turquoise	TR59756|c0_g14	3.36	4.88	0.7	3.45	2.76	8.73	39.31	17.17	22.92	30.46	26.03	31.16	13.42	21.54	22.53	28.17	30.5	27.61	32.71	21.04	24.79	11.74	18.24	17.43	bHLH transcription factor [Prunus pseudocerasus]
turquoise	TR59875|c0_g6	0.33	0.34	0.34	0.48	1.16	0.54	7.78	4.1	2.79	11.39	13.28	12.62	6.58	10.33	11.54	6.87	6.59	6.59	4.34	6.38	6.76	7.55	7.25	8.36	PREDICTED: transcription factor TCP5-like isoform X1 [Prunus mume]
turquoise	TR59902|c2_g3	74.82	35.17	60.48	38.69	27.16	48.09	5.98	20.55	18.75	0	0	0	0	0	0	0	0	0	3.88	0	0	0	0	0	hypothetical protein PRUPE_ppa023795mg [Prunus persica]
turquoise	TR59902|c2_g7	24.49	33.1	28.95	26.79	24.86	28.47	7.51	9.57	8.02	1.14	0.63	0.6	0	0	0.21	0.2	0	0.21	0	0.91	0.56	2.02	4.49	3.11	PREDICTED: alcohol dehydrogenase-like 7 [Prunus mume]
turquoise	TR59902|c2_g9	68.18	61.67	59.27	74.9	77.98	73.73	37.19	38.97	40.89	8.1	5.21	7.48	1.33	0.53	0.26	0.63	3.13	3.05	1.09	2.34	2.06	0.79	0.34	0.47	hypothetical protein PRUPE_ppa023795mg [Prunus persica]
turquoise	TR59902|c3_g1	81.12	88.83	86.65	90.03	90.44	91.16	63.74	86.77	91.65	40.56	33.43	32.66	11.29	16.65	16.29	12.31	16.76	15.24	5.91	10.46	12.45	4.47	5.2	4.3	PREDICTED: probable ribose-5-phosphate isomerase 3, chloroplastic [Prunus mume]
turquoise	TR59917|c0_g1	147.19	174.12	205.45	37.64	33.67	38.25	26.58	22.65	17.15	13.25	7.66	20.3	11.19	4.59	5.62	8.15	16.83	18.67	1.6	13.39	4.93	4.18	0	5	PREDICTED: 3-ketoacyl-CoA thiolase 2, peroxisomal [Prunus mume]
turquoise	TR59917|c0_g11	389.54	352.48	345.61	92.23	87	97.88	26.75	61.7	72.95	36.13	32.36	33.07	11.05	19.14	21.13	18.11	35.08	32.97	31.71	52.13	45.57	15.77	31.23	15.49	PREDICTED: LOW QUALITY PROTEIN: 3-ketoacyl-CoA thiolase 2, peroxisomal-like [Malus domestica]
turquoise	TR59917|c0_g12	51.38	34.3	39.48	14.58	10.44	16.49	8.1	6.91	10.21	11.69	15.45	10.22	3.67	1.88	2.37	2.3	2.87	11.72	2.31	11.27	8.17	1.41	0	4.13	PREDICTED: 3-ketoacyl-CoA thiolase 2, peroxisomal [Prunus mume]
turquoise	TR59917|c0_g13	46.87	55.37	56.64	21.38	12.15	12.59	10.86	15.52	6.59	4.29	10.25	2.18	2.26	6.46	2.18	8.12	4.21	8.62	0	1.9	0	7.07	5.9	11.23	PREDICTED: 3-ketoacyl-CoA thiolase 2, peroxisomal [Prunus mume]
turquoise	TR59917|c0_g14	18.15	26.88	9.43	0	7.59	6.29	2.17	3.1	1.65	6.44	0	0	0	0	2.18	0	2.1	0	0	0	2.04	0	0	0	PREDICTED: 3-ketoacyl-CoA thiolase 2, peroxisomal [Prunus mume]
turquoise	TR59917|c0_g15	20.29	12.63	17.19	3.99	2.53	7.36	0.68	4.43	2.53	2.34	0	0.78	0	0.79	0	0	0.87	0	0.79	2.07	2.91	0	0	0	PREDICTED: 3-ketoacyl-CoA thiolase 2, peroxisomal [Prunus mume]
turquoise	TR59917|c0_g16	33.86	24.81	45.27	7.06	7.57	6.38	4.57	5.98	5.89	1.51	1.13	3.19	0	0	0	1.49	1.56	0	2.07	1.4	0.67	0.68	1.18	1.59	PREDICTED: 3-ketoacyl-CoA thiolase 2, peroxisomal [Prunus mume]
turquoise	TR59917|c0_g18	25.64	38.25	38.94	4.49	9.46	0	9.2	5.48	2.79	4.14	1.35	1.43	11.85	4.18	7.9	6.33	6.37	5.89	1.68	18.1	11.45	4.49	1.26	8.06	PREDICTED: 3-ketoacyl-CoA thiolase 2, peroxisomal [Prunus mume]
turquoise	TR59917|c0_g20	39.51	46.55	49.55	24.47	21.82	15.93	11.76	14.57	23.47	11.81	10.74	8.76	9.06	12.59	7.21	9.26	12.7	12.82	24.56	11.46	3.72	16.07	15.78	4.28	PREDICTED: 3-ketoacyl-CoA thiolase 2, peroxisomal [Prunus mume]
turquoise	TR59917|c0_g21	33.41	85.81	76.44	22.19	17.86	24.36	0	14.81	8.58	13.23	12.91	13.33	6.42	14.36	6.35	2.64	0	12.88	2.46	25.25	13.45	0	0	4.26	hypothetical protein PRUPE_ppa005303mg [Prunus persica]
turquoise	TR59917|c0_g24	52.08	57.22	44.11	14.55	7.41	13.29	5.77	7.07	5.78	4.42	1.69	1.56	0	0.79	0.8	0	3.82	3.92	1.42	4.82	1.45	2.01	0	2.33	PREDICTED: 3-ketoacyl-CoA thiolase 2, peroxisomal [Prunus mume]
turquoise	TR59917|c0_g25	182.4	178.05	176.69	42.64	42.7	49.81	21.76	36.35	33.33	26.33	29.23	25.5	10.19	13.02	12.38	12.76	17.9	17.03	11	22.65	20.75	8.37	8.82	7.86	PREDICTED: 3-ketoacyl-CoA thiolase 2, peroxisomal [Prunus mume]
turquoise	TR59917|c0_g26	94.59	138.41	75.45	35.78	21.17	30.84	0	29.96	12.25	5.74	7.33	16.55	5.79	10.82	5.42	0	15.88	0	9.06	0	5.18	0	0	11.66	hypothetical protein PRUPE_ppa005303mg [Prunus persica]
turquoise	TR59917|c0_g3	10.5	17.57	15.92	12.87	5.84	9.7	5.4	9.27	8.71	7.07	5.77	4.9	0	4.6	1.01	2.42	3.46	1.31	2.87	4	4.38	0	0.99	1.06	PREDICTED: 3-ketoacyl-CoA thiolase 2, peroxisomal [Prunus mume]
turquoise	TR59917|c0_g5	199.47	173.59	168.76	27.4	20.21	23.62	10.78	31.31	18.43	11.62	15.68	17.57	4.02	13.65	8.22	6.83	13.25	5.87	7.4	10.04	18.56	4.03	8.44	7.32	PREDICTED: 3-ketoacyl-CoA thiolase 2, peroxisomal [Prunus mume]
turquoise	TR59917|c0_g6	6.28	5.99	3.19	10.01	4.21	4.01	1.36	1.48	3.79	1.56	0.84	0.78	0	0	0	0.75	0	0	0.79	0.69	0	2.09	0	0	PREDICTED: 3-ketoacyl-CoA thiolase 2, peroxisomal [Prunus mume]
turquoise	TR59917|c0_g7	35.25	61.28	45.66	9.89	13.77	7.89	5.95	7	12.53	2.42	9.5	5.39	3.43	2.03	5.7	2.01	2.94	2.09	0	3.69	7.57	2.12	1.12	1.64	PREDICTED: 3-ketoacyl-CoA thiolase 2, peroxisomal [Prunus mume]
turquoise	TR59917|c0_g8	45.91	46.11	71.46	23.55	16.77	15.61	6.79	19.71	8.2	3.9	5.67	5.97	1.63	2.38	2.41	3	2.62	2.35	3.16	4.13	3.63	1.56	0.71	0.93	PREDICTED: 3-ketoacyl-CoA thiolase 2, peroxisomal [Prunus mume]
turquoise	TR59917|c0_g9	38.89	37.06	36.88	6.41	4.95	3.65	2.71	1.49	2.52	5.46	4.18	1.8	0.82	1.59	0	0.78	2.62	0	2.48	0	1.52	1.04	2.37	3.72	PREDICTED: 3-ketoacyl-CoA thiolase 2, peroxisomal [Prunus mume]
turquoise	TR60059|c9_g3	28.69	24.18	26.55	25.4	26.65	21.09	32.48	48.78	52.82	6.57	11.95	6.31	0.83	8.02	8.1	2.84	10.85	5.6	0.72	6.98	7.72	2.69	3.57	1.5	PREDICTED: carotenoid 9,10(9',10')-cleavage dioxygenase 1 [Prunus mume]
turquoise	TR60059|c9_g4	7.33	4.84	10.76	9.06	5.57	3.72	7.13	10.23	11.31	0.82	2.56	0.78	1.65	0	1.62	0.95	0.78	4	0	1.4	0.86	0	0	0.79	PREDICTED: carotenoid 9,10(9',10')-cleavage dioxygenase 1 [Prunus mume]
turquoise	TR60064|c1_g18	11.58	12.58	12.82	12.14	13.78	10.42	9.79	10.46	11.01	1.88	2.8	2.35	2.3	2.4	2.4	2.29	2.28	2.43	4.4	4.7	5.81	3.91	3.3	3.4	PREDICTED: transcription factor TCP8 [Prunus mume]
turquoise	TR60094|c0_g7	7.53	7.86	24.81	6.37	7.61	5.08	1.58	3.86	1.36	5.23	8.23	5.7	5.56	1.77	0	5.02	3.64	1.77	4.69	7.83	1.67	4.4	11.71	5.49	PREDICTED: transcription factor BIM2 [Prunus mume]
turquoise	TR60098|c0_g3	0.51	0.79	0	0.53	0.27	0	0	3.64	2.64	0.31	0.34	0.98	1.76	3.45	3.81	9.17	2.97	2.69	4.02	3.53	1.53	4.43	1.21	3.52	PREDICTED: transcription factor MYB24-like [Prunus mume]
turquoise	TR60119|c0_g10	15.23	10.46	11.32	11.92	11.88	11.84	3.29	5.84	3.85	2.84	0	1	0	1	0	2.84	0.97	0.91	0.69	0	3.71	0.66	0.9	1	putative proteasome regulatory subunit [Cicer arietinum]
turquoise	TR60119|c0_g12	17.38	16.74	15.09	19.82	23.07	14.79	10.29	24.05	12.03	11.81	14.78	7.8	10.44	9.07	5.67	9.5	3.29	1.11	7	8.83	7.28	6.58	6.03	7.93	PREDICTED: 26S proteasome non-ATPase regulatory subunit 6 homolog [Prunus mume]
turquoise	TR60119|c0_g15	5.76	4.15	9.74	12.57	13.29	12.55	5.13	4.42	6.12	3.76	3.25	2.96	3.09	0	0	0.94	0	1.98	0	3.48	0.92	1.68	0.89	4.95	putative proteasome regulatory subunit [Cicer arietinum]
turquoise	TR60119|c0_g23	13.79	13.62	11.74	19.37	22.74	27.01	12.1	11.09	11.56	7.58	4.37	5.8	0	0	0	0	2.92	3.84	4.28	1.76	3.71	4.41	0	4.99	putative proteasome regulatory subunit [Cicer arietinum]
turquoise	TR60119|c0_g8	0	51.82	6.3	53.07	69.26	65.15	9.33	31.44	41.75	30.37	13.51	28.19	0	0	36.74	17.5	27.08	9.2	22.61	39.74	0	6.95	8.51	20.21	PREDICTED: LOW QUALITY PROTEIN: 26S proteasome non-ATPase regulatory subunit 6-like [Malus domestica]
turquoise	TR60119|c0_g9	41.44	23.14	29.92	54.49	31.46	24.55	37.97	24.07	22.8	23.71	42.72	21.03	15.33	17.51	23.84	14.02	18.04	16.16	24.9	40.23	36.05	10.47	16.73	22.49	PREDICTED: LOW QUALITY PROTEIN: 26S proteasome non-ATPase regulatory subunit 6-like [Malus domestica]
turquoise	TR60275|c0_g3	13.28	10.8	12.13	5.41	3.59	5.16	2.84	1.62	2.08	1.67	0.77	1.56	1.04	1.54	2.2	3.99	3.42	4.16	5.37	5.45	5.2	6.39	5.43	7.19	hypothetical protein PRUPE_ppa009543mg [Prunus persica]
turquoise	TR60287|c0_g2	145.77	156.07	143.86	173.89	170.61	174.12	59.96	69.66	75.65	38.46	46.48	40.09	20.97	29.7	27.8	20.65	29.94	31.11	25.39	68.94	70.94	16.36	16.75	19.82	PREDICTED: squalene synthase-like [Prunus mume]
turquoise	TR60396|c0_g1	7	5.41	6.47	0.63	0.18	0.53	2.2	1.81	2.08	2.29	2.62	1.79	1.72	2.38	3.29	1.95	4.1	4.26	1.72	2.4	1.67	4.2	4.25	6	hypothetical protein PRUPE_ppa006843mg [Prunus persica]
turquoise	TR60429|c0_g1	45.09	60.53	34.25	17.28	4.06	38.24	0	12.77	0	7.39	0	0	0	0	0	0	0	6.84	0	18.39	18.57	15.16	6.32	7.44	PREDICTED: ethylene-responsive transcription factor 5 [Prunus mume]
turquoise	TR60457|c2_g10	557	573.28	586.18	1011.2	1033.24	1021.61	1168.63	1049	1126.76	649.76	758.78	726.52	517.83	618.53	712.27	399.51	407.79	429.42	159.58	267.88	239.4	165.67	193.71	186.56	hypothetical protein B456_007G025200, partial [Gossypium raimondii]
turquoise	TR60480|c3_g1	188.25	190.9	180.07	81.63	81.66	82.7	145.33	169.61	185.79	26.07	41.4	36.64	13.59	18.24	19.12	11.83	12.4	14.55	5.51	20.08	17.35	1.71	1.96	2.35	PREDICTED: protein HOTHEAD [Prunus mume]
turquoise	TR60480|c3_g2	288.54	342.62	377.19	170.42	128.84	121.2	241.96	366.86	371.23	43.62	47.41	49.54	20.9	23.13	23.84	15.72	10.48	24.32	5.75	28.95	24.81	0	0	0	hypothetical protein PRUPE_ppa016983mg, partial [Prunus persica]
turquoise	TR60480|c3_g3	138.68	120.1	103.6	35.68	51.2	32.35	64.67	34.32	80.66	5.03	6.06	9.16	5.84	5.8	5.01	8.54	20.71	0	2.84	8.17	21.27	0	6.1	0	hypothetical protein PRUPE_ppa016983mg, partial [Prunus persica]
turquoise	TR60518|c0_g13	42.29	42.95	41.94	32.64	32.37	25.11	42.8	48.44	45.45	25.49	23.02	24.17	30.94	22.94	17.52	20	28.66	26.33	12.06	11.05	12.77	2.58	1.7	3.24	PREDICTED: biotin carboxyl carrier protein of acetyl-CoA carboxylase, chloroplastic isoform X2 [Prunus mume]
turquoise	TR60539|c0_g10	2.14	2.96	2.59	5.65	4.39	2.31	11.31	2.27	5.94	5.06	9.93	6.85	4.08	8.45	3.11	3.71	11.49	9.15	11.87	7.82	10.95	4.34	3.72	4.89	PREDICTED: general transcription factor IIE subunit 1 [Prunus mume]
turquoise	TR60539|c0_g2	2.86	5.94	7.82	9.68	5.13	10.82	20.25	14.55	8.49	17.31	28.78	17.66	8.21	21.23	20.94	18.73	10.53	19.35	25.68	8.93	19.85	19.23	32.05	22.63	PREDICTED: general transcription factor IIE subunit 1 [Prunus mume]
turquoise	TR60539|c0_g7	5.86	8.51	3.57	7.84	6.6	10.68	8.75	2.2	6.21	11.07	18.37	16.64	16.22	14.04	12.15	10.32	15.61	18.84	21.39	11.32	13.97	21.14	21.09	26.63	PREDICTED: general transcription factor IIE subunit 1 [Prunus mume]
turquoise	TR60543|c1_g1	0	0	6.45	0	0	1.5	5.72	0	4.23	8.33	11.63	11.1	4.93	5.13	5.75	1.04	0	7.88	6.71	12.16	11.32	3.17	2.69	2.2	PREDICTED: trihelix transcription factor GT-3b [Prunus mume]
turquoise	TR60543|c1_g16	1.62	1.69	1.51	2.1	3.02	0.67	7.76	6.11	3.66	5.79	2.56	6.13	2.89	0.92	5.17	1.24	5.29	6.47	1.88	6.35	10.15	1.67	1.99	1.56	PREDICTED: trihelix transcription factor GT-3b [Prunus mume]
turquoise	TR60586|c0_g4	5.56	7.38	8.61	6.44	7.1	6.26	14.17	14.12	13.76	11.84	13.42	10.85	9.45	9.59	8.53	9.04	11.49	12.86	10.9	12.28	12.4	9.97	9.4	9.76	PREDICTED: probable RNA polymerase II transcription factor B subunit 1-1 [Prunus mume]
turquoise	TR60651|c11_g2	0	0	0	0	0.16	0.33	3.12	4.48	5.65	177.56	121.96	115.91	56.11	156.14	132.04	281.39	154.21	139.88	440.61	156.25	163.92	149.39	139.61	123.76	PREDICTED: glucose and ribitol dehydrogenase-like [Prunus mume]
turquoise	TR60776|c0_g1	5.65	9.96	5.95	28.01	24.79	18.58	8.1	6.89	4.45	2.49	4.9	1.32	0.85	0	0.84	0.78	0	0	2.15	2.88	10.04	2.42	3.3	2.73	NAC transcription factor NAC4 [Prunus persica]
turquoise	TR60776|c0_g2	5.78	13.36	12.25	19.59	14.62	23.58	0.95	2.02	0.73	2.22	0	3.24	0	0	0	0	1.13	0	1.38	1.37	5.81	3.18	0	1.32	NAC transcription factor NAC4 [Prunus persica]
turquoise	TR60776|c0_g3	11.64	19.6	14.71	32.08	37.83	35.91	8.99	6.98	6.9	3.77	2.29	2.58	0.65	0.43	0.85	0.41	0.62	1.24	3.44	10.35	7.3	5.53	5.79	5.77	NAC transcription factor NAC4 [Prunus persica]
turquoise	TR60776|c0_g4	6.54	11.89	10.66	17.2	21.84	18.81	6.29	4.02	8.22	5.24	0.96	0	0.48	0	0	0	0	0.46	1.6	5.38	4.64	3.89	3.18	3.91	NAC transcription factor NAC4 [Prunus persica]
turquoise	TR60776|c0_g5	4.61	6.29	3.5	12.74	15.54	27.84	1.37	3.1	1.24	0	1.86	0	0	0	0	0	0	0	1.44	5.41	9.38	3.13	2.94	0	NAC transcription factor NAC4 [Prunus persica]
turquoise	TR60776|c0_g7	7.64	11.36	4.63	39.04	25.28	29.57	8.43	2.79	1.97	4.85	1.7	0.98	0	0.66	0	0	0.51	0	2.14	2.63	7.87	4.8	5.13	3.02	NAC transcription factor NAC4 [Prunus persica]
turquoise	TR60776|c0_g9	46.64	25.18	30.61	20.15	86.59	65.69	44.9	16.02	11.76	0	0	0	0	0	0	0	0	0	0	9.94	0	0	7.19	17	NAC transcription factor NAC4 [Prunus persica]
turquoise	TR60802|c0_g1	20.64	17.42	20.54	11.16	17.13	24.8	26.02	58.33	40.06	8.89	2.58	4.98	2.42	14	9.45	1.1	14.71	9.29	0	6.14	3.25	0	0	1.17	MADS-box transcription factor 3 [Cajanus cajan]
turquoise	TR60802|c0_g11	3.48	1.41	1.51	3.5	7.68	2.86	6.17	8.35	9.45	4.42	2.03	1.97	0	2.82	0.95	0	1.82	6.53	0	0.82	0	0	0	0	MADS-box transcription factor 3 [Cajanus cajan]
turquoise	TR60802|c0_g17	8.31	12.17	12.77	10.03	8.6	12.33	27.63	27.39	23.43	5.48	2.93	4.87	3.45	5.2	6.62	3.62	7.63	9.87	1.79	4.59	3.33	0.17	0.52	0.18	MADS-box transcription factor 3 [Cajanus cajan]
turquoise	TR60802|c0_g3	31.83	7.41	17.96	10.36	9.95	6.18	35.71	30.98	32.39	4.12	1.61	5.71	1.48	1.42	5.76	5.36	4.15	14.18	0	6.26	2.66	1.19	3.86	0	MADS-box transcription factor 3 [Cajanus cajan]
turquoise	TR60810|c0_g12	45.12	40.74	41.14	46.6	43.42	43.23	40.13	38.84	40.29	35.43	27.87	22.74	9.14	13.76	14.22	14.94	23.05	18.65	15.73	23.75	24.97	15.39	13.64	12.9	PREDICTED: peroxisomal nicotinamide adenine dinucleotide carrier [Prunus mume]
turquoise	TR60810|c0_g3	25.52	27.44	40.04	45.41	29.83	25.25	31.73	22.17	25.66	8.2	17.09	6.89	0	20.25	20.4	0	10.68	14.64	0	18.98	9.65	13.52	7.19	4.16	PREDICTED: peroxisomal nicotinamide adenine dinucleotide carrier [Prunus mume]
turquoise	TR60810|c0_g4	18.25	17.8	16.23	26.81	18.21	19.83	16.52	20.61	21.83	14.25	18.28	11.75	5.95	8.91	10.99	7.02	14.09	13.58	6.61	10.83	12.32	7.64	10.03	8.39	PREDICTED: peroxisomal nicotinamide adenine dinucleotide carrier [Prunus mume]
turquoise	TR60830|c7_g11	43.44	42.1	34.55	37.92	48.77	56.6	36.98	35.45	43.86	32.5	12.1	18.61	2.14	10.15	6.21	3.63	9.93	7.88	12.52	13.96	15.19	20.09	16.74	14.42	acyl-CoA oxidase 1 [Prunus persica]
turquoise	TR60840|c0_g5	60.67	61.24	69.21	40.95	71.91	58.13	52.57	74.21	53.58	23.27	8.46	5.02	5.21	20.4	24.51	22.09	29.58	6.19	0	13.89	3.36	11.26	4.88	3.98	PREDICTED: alpha-galactosidase [Prunus mume]
turquoise	TR60840|c0_g6	17.74	26.79	13.98	17.44	10.22	11.98	19.81	6.85	19.01	8.81	10.82	3.66	0	4.69	18.26	15.49	11.25	2.74	2.38	4.16	7.51	0	0	5.14	hypothetical protein PRUPE_ppa005977mg [Prunus persica]
turquoise	TR60840|c0_g7	70.43	71.14	83.84	83.97	78.17	83.35	96.63	111.24	116.61	68.38	78.64	76.78	29.05	45.65	44.02	50.5	51.52	50.86	19.38	37.26	37.5	15.75	15.26	17.22	PREDICTED: alpha-galactosidase [Prunus mume]
turquoise	TR60840|c0_g8	27.82	28.97	32.84	34.25	23.59	39.58	24.04	34.02	40.71	16.77	20.07	19.71	13.95	9.69	12.02	13.63	9.73	13.95	6.18	16.02	13.19	4.92	12.47	12.71	PREDICTED: alpha-galactosidase [Prunus mume]
turquoise	TR60847|c7_g16	17.12	16.23	22.97	16.67	18.97	16.4	0.85	2.22	2.23	0.64	0.12	1.02	0.12	0.73	0.61	0.35	0.69	0.12	0.22	1.13	0.74	0.73	0.63	0.44	hypothetical protein PRUPE_ppa008807mg [Prunus persica]
turquoise	TR60847|c7_g17	29.26	25.85	30.72	30.76	28.06	29.31	1.48	2.55	3.46	0.34	0.38	1.79	0.77	0.38	0.76	0.71	0.72	1.1	1.69	2.57	0.33	2.25	0.99	0.35	PREDICTED: very-long-chain 3-oxoacyl-CoA reductase 1-like [Prunus mume]
turquoise	TR60847|c7_g9	24.83	12.96	11.62	14.56	27.6	10.05	0	1.27	0	0	0	0	0	0	0	0	0	0	0	1.55	0	0	0	0	PREDICTED: very-long-chain 3-oxoacyl-CoA reductase 1-like [Prunus mume]
turquoise	TR60954|c0_g13	3.08	5.34	5.33	7.94	2.08	3.12	16.36	8.71	9.92	16.51	25.7	40.25	8.98	23.96	16.01	27.77	30.96	26.84	27.63	28.49	26.33	26.99	32.32	37.77	PREDICTED: transcription factor GTE1-like isoform X2 [Prunus mume]
turquoise	TR60954|c0_g14	0.82	4.82	1.43	7.33	4.92	4.2	11.2	11.02	12.07	10.8	17.29	18.73	8.8	17.48	8.62	18.8	15.68	16.93	4.24	13.9	8.52	12.66	18.68	14.99	PREDICTED: transcription factor GTE1-like isoform X2 [Prunus mume]
turquoise	TR60954|c0_g3	14.84	2.38	10.69	5.54	1.16	2.31	15.3	9.24	7.64	12.32	28.53	28.02	29.33	12.33	24.29	39.63	28.22	19.33	21.73	22.89	18.16	28.15	23.99	14.88	PREDICTED: transcription factor GTE1-like isoform X2 [Prunus mume]
turquoise	TR60954|c0_g6	0	0	0	3.01	4.64	0	11.33	8.5	4.69	14.8	14.92	21.2	5.93	1.68	11.68	17.79	12.3	13.87	15.54	13.24	5.89	7.34	10.93	10.24	PREDICTED: transcription factor GTE1-like isoform X2 [Prunus mume]
turquoise	TR61019|c0_g2	2.14	2.53	3.09	5.76	6.34	5.49	3.41	3.04	2.57	1.3	1.23	1.2	0.24	1.01	0.72	0.64	0.96	0.83	2.31	2.31	2.44	4.1	2.84	3.41	PREDICTED: transcription factor Pur-alpha 1-like isoform X2 [Nelumbo nucifera]
turquoise	TR61099|c1_g1	38.68	77.54	19.25	105.59	86.49	60.3	10.88	21.77	34.95	18.52	15.84	0	0	0	0	0	0	0	0	0	16.63	0	0	0	fatty acyl-ACP thioesterase B [Prunus sibirica]
turquoise	TR61099|c1_g11	18.45	24.05	33.64	38.69	40.87	25.69	9.61	17.73	21.17	4.75	7.46	6.54	3.39	3.25	13.15	7.65	1.58	6.48	2.87	17.19	18.3	4.04	10.31	5	fatty acyl-ACP thioesterase B [Prunus sibirica]
turquoise	TR61099|c1_g16	109.88	29.65	53.09	50.41	52.51	63.64	33.56	21.44	0	0	0	6.99	7.37	6.86	0	0	6.71	6.84	0	11.89	0	5.25	6.31	7.44	fatty acyl-ACP thioesterase B [Prunus sibirica]
turquoise	TR61099|c1_g17	104.88	73.94	88.58	102.92	131.43	129.91	44.17	67.98	61.17	12.35	0	5.91	0	5.79	5.79	5.47	5.67	11.55	4.83	20.17	0	22.42	10.66	0	fatty acyl-ACP thioesterase B [Prunus sibirica]
turquoise	TR61099|c1_g2	63.74	62.48	59.31	95.11	96.57	87.28	41.12	41.89	39.77	21.27	20.01	19	9.69	11.11	10.18	7.55	12.14	12.64	8.97	27.8	24.93	15.66	15.35	15.9	fatty acyl-ACP thioesterase B [Prunus sibirica]
turquoise	TR61099|c1_g5	17.14	6.89	6.94	15.56	11.5	17.29	2.22	6.85	3.06	1.28	0	1.33	4.15	0	1.35	0	0	0	1.18	2.34	0	1.11	1.2	2.7	fatty acyl-ACP thioesterase B [Prunus sibirica]
turquoise	TR61125|c0_g1	26.11	24.69	22.49	27.24	24.85	27.4	16.78	16.69	18.76	9.88	8.11	8.45	4.44	6	5.7	5.41	7.07	7.04	11.12	17.6	17.64	14.73	14.78	15.2	PREDICTED: transcription factor bHLH3 [Prunus mume]
turquoise	TR61125|c0_g4	4.97	6.93	9.94	14.72	13.78	16.42	6.29	2.34	10.7	1.28	7.26	3.46	0	0	0	1.45	1.67	1.71	1.51	4.81	4.39	2.08	2.04	5.65	bHLH transcription factor [Prunus pseudocerasus]
turquoise	TR61148|c0_g1	1.68	3.06	2.18	2.42	2.52	3.26	4.54	3.44	3.28	4.59	8.02	7.71	6.69	7.81	7.77	9.36	7.41	7.94	11.31	7.5	6.59	9.16	5.34	9.12	PREDICTED: pyruvate kinase isozyme G, chloroplastic isoform X2 [Prunus mume]
turquoise	TR61170|c3_g18	0.62	3.2	1.28	6.36	1.9	1.26	0	1.26	1.96	4.76	4.55	5.02	0.88	6.8	6.02	3.21	5.75	7.58	6.86	8.14	7.81	9.34	8.34	7.52	putative CCAAT-binding transcription factor [Gossypium barbadense]
turquoise	TR61179|c3_g13	17.77	8.63	6.02	10.72	3.11	15.61	7.93	4.03	4.66	4.98	4.95	4.18	3.56	2.7	6.14	0.64	0.65	2	0.61	1.17	1.84	0	1.2	0.65	PREDICTED: acyl carrier protein 1, chloroplastic [Prunus mume]
turquoise	TR61179|c3_g15	18.72	20.88	9.66	9.67	13.18	6.42	0	2.32	5.68	2.87	3.36	3.34	6.34	1.48	3	1.39	2.88	1.68	3.94	2.61	0	0	1.59	4.53	PREDICTED: acyl carrier protein 1, chloroplastic [Prunus mume]
turquoise	TR61179|c3_g19	2.49	4.4	8.25	1.47	3.31	1.83	2.76	1.45	1.85	2.18	1.47	0.93	0	1.44	0.97	0.91	2.31	0	0.43	2.48	2.16	1.23	0.42	1.82	PREDICTED: acyl carrier protein 1, chloroplastic [Prunus mume]
turquoise	TR61280|c2_g7	27.16	25.78	28.02	15.78	12.8	15.4	25.32	26.8	23.52	15.41	17.76	18.04	7.18	10.7	9.2	8.48	8.34	8.45	5.53	15.82	16.77	12.76	13.71	12.85	PREDICTED: transcription factor DIVARICATA [Prunus mume]
turquoise	TR61283|c0_g1	3.18	4.99	4.51	3.95	3.57	3.42	3.62	2.81	2.41	4.43	5.21	6.47	4.97	4.61	4.23	5.57	5.61	4.8	6.44	6.48	7.7	5.03	5.21	7.25	hypothetical protein PRUPE_ppa010752mg [Prunus persica]
turquoise	TR61388|c1_g1	5.3	6.04	6.72	3.4	4.16	4.77	3.47	3.06	2.94	3.69	3.24	2.28	0.78	1.92	1.65	1.89	2.71	1.74	2.6	7.32	8.57	2.98	2.63	3.51	PREDICTED: heat stress transcription factor A-4b-like [Prunus mume]
turquoise	TR61453|c1_g12	46	43.55	38.92	53.29	51.47	55.66	25.53	27.39	28.59	16.56	16.55	13.68	2.83	4.92	5.02	5.06	9.44	11.33	2.41	7.34	6.35	0.58	0.34	1.64	PREDICTED: transcription factor DIVARICATA [Prunus mume]
turquoise	TR61574|c1_g1	12.54	13.01	13.2	11.46	12.95	12.07	21.21	12.71	13.53	30.29	37.28	32.6	49.01	44.71	46.26	36.29	31.45	33.33	51.74	38.49	43.6	43.62	45.68	47.07	PREDICTED: trihelix transcription factor GTL2 [Prunus mume]
turquoise	TR61671|c1_g2	15.46	14.08	16.27	14.86	16.8	15.05	6.8	6.41	7.39	4.24	6.89	4.77	2.44	4.95	3.89	2.66	4.3	5.38	4.21	11.85	11.7	8.15	8	8.83	PREDICTED: WRKY transcription factor 44 isoform X2 [Prunus mume]
turquoise	TR61671|c1_g4	18.63	9.27	14.89	17.13	17.5	21.16	7.16	5.82	1.83	3.3	5.49	3	1.08	1.86	3.54	2.12	1.99	3.09	1.9	4.78	5.87	7.96	7.19	6.74	PREDICTED: WRKY transcription factor 44 isoform X2 [Prunus mume]
turquoise	TR61763|c0_g12	25.98	17.7	10.26	1.83	8.22	9.11	4.15	5.5	12.47	1.2	0	1.25	1.3	6.25	3.8	4.71	7.28	1.24	2.23	4.39	3.49	8.37	7.88	7.57	PREDICTED: heat stress transcription factor A-1b-like [Prunus mume]
turquoise	TR61763|c0_g21	9.86	4.08	4.8	6.15	1.58	7.05	0.87	0	4.1	1	0	0	0	0	0	1.3	1.03	2.62	0	3.71	2.97	0	0.96	2.13	PREDICTED: heat stress transcription factor A-1b-like [Prunus mume]
turquoise	TR61807|c0_g19	10.45	7.24	7.87	6.99	7.27	9.09	4.52	11.62	9.46	6.51	7.26	6.33	0.98	5.63	4.94	4.71	3	4.03	5.99	13.11	11.16	7.93	3.34	3.8	PREDICTED: malate dehydrogenase, glyoxysomal [Prunus mume]
turquoise	TR61807|c0_g21	28	20.24	15	16.84	21.61	17.64	9.5	16.42	20.23	7.21	8.58	12.53	4.15	9.09	8.01	6.01	4.7	9.72	4.88	7.03	8.49	17.6	20.89	5.03	PREDICTED: malate dehydrogenase, glyoxysomal [Prunus mume]
turquoise	TR61807|c0_g4	53.79	40.35	42.44	28.85	32.41	52.42	21.12	29.79	42.35	14.15	13.16	8.08	11.68	8.51	11.78	2.73	6.69	7.47	7.36	12.3	12.57	11.68	9.25	6.68	PREDICTED: malate dehydrogenase, glyoxysomal [Prunus mume]
turquoise	TR61831|c0_g5	11.13	10.74	15.91	5.43	9.22	10.28	10.39	15.09	9.48	4.07	5.33	6.32	2.98	6.48	6.08	8.86	4.84	5.83	7.76	8.19	7.27	2.45	4.49	8.41	PREDICTED: transcription factor RF2b [Prunus mume]
turquoise	TR61931|c0_g9	85.28	88.41	84.47	30	31.29	33.4	27	32.43	32.52	19.1	16.47	16.02	15.41	16.24	16.48	11.18	14.58	14.88	7.86	12.69	12.03	7.96	8.35	7.98	PREDICTED: transcription factor bHLH63 [Prunus mume]
turquoise	TR61949|c0_g2	30.87	33.75	35.53	28.11	28.04	27.66	0	0	0	0.14	0	0	0	0	0.08	0	0	0	0	0	0	0	0.07	0	PREDICTED: O-acyltransferase WSD1-like [Prunus mume]
turquoise	TR61985|c0_g3	4.16	3.83	3.87	5.28	3.96	4.06	1.21	1.63	0.88	0.36	0.47	0.31	0	0	0.08	0.24	0.63	0.55	0.15	0.7	1.14	1.77	1.58	1.69	PREDICTED: AP2-like ethylene-responsive transcription factor At1g16060 [Prunus mume]
turquoise	TR61995|c4_g1	50.53	48.65	52.51	40.97	37.58	45.61	31.75	59.52	73.56	24.25	6.11	9.94	6.91	9.99	10.12	12.57	19.38	17.67	6.94	9.73	19.95	28.68	17.94	20.03	hypothetical protein PRUPE_ppa008638mg [Prunus persica]
turquoise	TR61995|c4_g17	5.26	8.17	7.67	2.17	3.8	3.78	2.32	6.98	3.32	0.67	0.76	2.12	0.74	1.44	0.73	1.36	0.7	1.43	1.3	0	0.66	0.61	0.64	0	PREDICTED: peroxisome biogenesis protein 7-like [Malus domestica]
turquoise	TR61995|c4_g19	99.14	79.75	93.08	77.32	67.74	78.97	17.58	69.32	66.21	13.86	7.05	15.29	6.81	14.24	10.58	9.76	13.28	12.66	10.33	14.17	14.43	14.56	12.71	11.74	PREDICTED: peroxisome biogenesis protein 7-like [Malus domestica]
turquoise	TR61995|c4_g2	60.02	68.68	39.32	47.28	35.12	45.52	29.48	65.84	65.9	14.63	8.31	20.59	9.15	8.79	5.93	5.52	9.97	10.23	5.2	10.32	10.62	10.98	21.91	7.47	hypothetical protein PRUPE_ppa008638mg [Prunus persica]
turquoise	TR61995|c4_g5	9.69	9.07	9.45	6.57	5.45	4.36	10.15	10.95	19.69	3.16	3.44	3.03	3.14	0	0	0	1.47	1.51	1.34	0	4.24	3.74	4.1	0	hypothetical protein PRUPE_ppa008638mg [Prunus persica]
turquoise	TR61995|c4_g6	76.05	86.07	77.51	50.81	44.63	49.94	47.58	75.6	72.32	31.2	19.67	25.46	16.79	19.66	17.41	19.19	24.27	20.07	16.12	20.79	22.09	23.6	25.52	24.19	hypothetical protein PRUPE_ppa008638mg [Prunus persica]
turquoise	TR61995|c4_g8	69.45	66.8	73.55	51.16	54.81	51.49	21	52.59	54.69	17.31	10.44	14.1	9.08	7.48	6.66	14.12	13.37	15.72	7.83	7.31	12.94	11.25	14.22	15.05	hypothetical protein PRUPE_ppa008638mg [Prunus persica]
turquoise	TR62021|c1_g2	12.65	9.98	11.36	11.45	7.69	6.86	2.16	1.12	2.13	0.29	0.63	0.46	0.17	0.66	0.16	0.16	0.47	0.16	0.44	0.42	1.28	1.27	0.86	1.33	PREDICTED: probable WRKY transcription factor 65 [Prunus mume]
turquoise	TR62035|c1_g23	0	0	0	0	0	0	25.84	10.54	4.88	65.28	17.96	8.12	63.53	91.37	119.62	105.89	65.08	51.63	21.73	7.18	28.73	0	2.95	3.4	PREDICTED: probable protein phosphatase 2C 75 [Prunus mume]
turquoise	TR62035|c1_g40	0	0	0	0	0	0	4.56	2.49	2.07	11.02	1.99	0	19.64	9.79	3.73	28.48	35.27	35.6	31.81	12.73	17.97	0	1.72	0	hypothetical protein PRUPE_ppa019828mg [Prunus persica]
turquoise	TR62035|c1_g5	0	0	0	0	0	0	0	4.54	2.44	6.88	12.1	18.08	33.96	39.96	38.64	66.14	19.45	6.28	0	18.94	0	0	5.89	6.8	PREDICTED: probable protein phosphatase 2C 75 [Prunus mume]
turquoise	TR62109|c4_g5	28.59	28.26	32.8	28.84	22.33	28.25	57.44	55.42	50.32	50.84	75.33	66.85	47.94	53.72	53.68	73.65	71.24	62.2	64.66	47.7	65.67	51.71	51.1	59.19	hypothetical protein PRUPE_ppa012935mg [Prunus persica]
turquoise	TR62117|c1_g11	2.93	14.32	5.27	4.54	6.08	7.71	6.36	6.66	6.39	0	0.72	0	0	0.69	0.57	0	0.66	0	3.1	2.58	2.73	2.61	0.64	4.33	PREDICTED: allene oxide synthase, chloroplastic [Prunus mume]
turquoise	TR62117|c1_g13	136.28	89.88	118.71	51.07	46.79	53.95	23.51	20.07	29.11	4.58	0	3.34	0	0	0	2.8	0	4.45	5	4.23	1.2	3.38	5.49	3.83	PREDICTED: allene oxide synthase, chloroplastic [Prunus mume]
turquoise	TR62117|c1_g16	35.71	46.55	54.31	38.19	33.14	31.4	0.94	6.6	3.46	0	0	0	0	0	1.25	0	0	0	0	0	1.04	1.01	0	0	PREDICTED: allene oxide synthase, chloroplastic [Prunus mume]
turquoise	TR62117|c1_g17	26.86	4.57	24.58	11.91	7.01	5.87	0	0	0	2.53	0	0	0	0	0	0	0	0	0	3.17	0	0	2.91	4.98	PREDICTED: allene oxide synthase, chloroplastic [Prunus mume]
turquoise	TR62117|c1_g22	429.01	454.58	462.41	252.22	258.44	240.56	95.31	116.38	117.25	27.27	15.69	11.65	3.38	5.27	5.92	4.02	6.19	6.28	6.6	8.34	9.81	11.93	9.82	10.73	PREDICTED: allene oxide synthase, chloroplastic [Prunus mume]
turquoise	TR62117|c1_g26	60.46	42.12	33.94	22.3	27.59	21.71	14.95	29.33	19.91	3.91	0	0	0	0	1.25	0	0	2.23	0	0	0	0	0	0	PREDICTED: allene oxide synthase, chloroplastic [Prunus mume]
turquoise	TR62117|c1_g27	48.07	56.99	47.24	13.94	5.85	39.23	13.18	13.7	10.82	2.88	3.48	0	0	0	1.61	1.49	0	1.17	0	0	2.55	0	0	0	PREDICTED: allene oxide synthase, chloroplastic [Prunus mume]
turquoise	TR62117|c1_g29	141.89	144.32	140.23	87.53	89.32	86.34	31.94	33.67	34.72	11.76	6.46	6.37	1.23	2.13	2.28	2.17	2.6	3.81	4.21	5.79	4.23	6	6.62	5.88	hypothetical protein PRUPE_ppa004799mg [Prunus persica]
turquoise	TR62117|c1_g33	32.36	23.69	29.86	22.91	19.55	7.59	3.76	12.36	16.55	0	0	0	0	0	0	0	0	0	0	0	0	1.01	0	0	PREDICTED: allene oxide synthase, chloroplastic [Prunus mume]
turquoise	TR62117|c1_g38	0	0	27.06	13.15	6.14	1.62	0	0	0	0	0	0	0	2.35	0	0	0	0	0	0	0	0	0	0	PREDICTED: allene oxide synthase, chloroplastic [Prunus mume]
turquoise	TR62117|c1_g8	21.07	22.07	20.41	10.32	12.87	17.49	5.36	0.61	7.17	0.61	1.48	0	0	0	0	0	0	0	0	0	0	0	0	0	PREDICTED: allene oxide synthase, chloroplastic [Prunus mume]
turquoise	TR62168|c1_g7	3.04	1.84	1.11	7.09	4.09	5.72	1.87	2.89	2.56	0.64	0	0.22	0.49	0.72	1.44	0.45	1.14	0.23	0.64	4.27	5.46	1.85	2.72	1.75	PREDICTED: ethylene-responsive transcription factor ERF106 [Prunus mume]
turquoise	TR62179|c0_g5	82.08	79.58	82.96	62.34	66.22	62.07	30.17	53.91	45.78	21.08	19.61	16.03	4.31	10.59	12.12	12.71	21.27	24.27	17.6	33.25	29.79	21.49	20.05	19.67	PREDICTED: transcription factor VIP1 [Prunus mume]
turquoise	TR62198|c3_g2	15.63	22.56	12.77	22.79	25.04	23.12	11.23	10.23	12.78	7.34	7.24	4.87	4.66	3.03	4.08	9.09	7.27	3.47	5.9	9.7	9.55	14.27	16.49	22.28	PREDICTED: protein S-acyltransferase 24 [Prunus mume]
turquoise	TR62231|c4_g2	4.94	2.06	1.03	5.04	8.03	6.02	11.54	14.16	8.48	4	3.11	1.39	0	2.76	1.4	2.61	1.34	4.13	3.68	2.43	9.04	0	0	1.4	PREDICTED: enoyl-[acyl-carrier-protein] reductase [NADH] 1, chloroplastic-like [Prunus mume]
turquoise	TR62231|c4_g21	6.39	27.62	15.94	26.13	15.65	16.42	16.98	9.95	13.06	24.46	2.47	5.79	4.64	4.48	4.54	5.28	4.35	3.34	7	5.89	12.47	2.82	3.02	0	PREDICTED: enoyl-[acyl-carrier-protein] reductase [NADH] 1, chloroplastic-like [Prunus mume]
turquoise	TR62231|c4_g26	12.3	8.15	18.25	10.4	7.64	9.44	13.24	8.39	5.58	13.99	2.92	3.86	6.99	4.63	4.68	5.63	1.91	3.91	0	1.15	1.2	0.56	0.58	0	PREDICTED: enoyl-[acyl-carrier-protein] reductase [NADH] 1, chloroplastic-like isoform X2 [Pyrus x bretschneideri]
turquoise	TR62231|c4_g29	43.97	36.83	42.34	35.65	39.07	41.24	55.23	42.49	33.6	26.76	40.01	22.61	17.86	33.25	14.98	18.4	27.43	22.77	14.9	22.46	27.33	6.88	9.32	8.4	PREDICTED: enoyl-[acyl-carrier-protein] reductase [NADH] 1, chloroplastic-like [Prunus mume]
turquoise	TR62265|c0_g1	11.62	11.89	12.03	7.31	7.45	8.75	2.04	1.8	2.1	3.24	1.44	1.61	0.23	0.17	0.11	0.75	0.59	0.43	0.35	2.09	1.7	2.71	3.62	3.39	PREDICTED: long chain acyl-CoA synthetase 1 isoform X1 [Prunus mume]
turquoise	TR62338|c0_g7	20.07	18.12	22.42	1.58	2.78	0.84	0.12	0.12	0.12	0.14	0.3	0	0.16	0	0	0	0.44	0.6	1.66	13.75	10.5	9.96	9.17	8.22	PREDICTED: probable WRKY transcription factor 33 [Prunus mume]
turquoise	TR62435|c0_g3	6.87	6.56	6.63	3.25	3.07	4.73	2.73	2.48	2.18	1.16	1.92	3.49	2.05	2.19	2.85	3.33	4.03	4.02	6.85	4.27	5.37	4.32	2.87	3.18	PREDICTED: transcription factor TCP7 [Pyrus x bretschneideri]
turquoise	TR62461|c0_g7	17.18	12.46	14.64	11.61	10.38	9.49	5.12	8.95	8.5	5.8	7.39	5.76	2.47	3.87	3.71	4.06	4.87	6.6	5.63	13.06	12.75	7.41	6.8	6.12	PREDICTED: abhydrolase domain-containing protein 4 [Prunus mume]
turquoise	TR62558|c1_g6	17.08	25.62	33.07	16.64	6.17	15.55	0	46.55	80.34	11.8	6.15	23.28	2.32	0	6.53	23.92	31.16	5.89	0	0	6.46	12.15	8.1	1.51	PREDICTED: heat stress transcription factor B-2a [Prunus mume]
turquoise	TR62619|c0_g1	8.55	11.05	9.99	8.4	9.79	9.83	6.15	9.61	8.39	6.76	5.01	5.26	3.55	4.42	3.97	4.36	2.32	2.94	1.23	2.07	1.46	0.52	0.27	0.55	hypothetical protein PRUPE_ppa006294mg [Prunus persica]
turquoise	TR62619|c0_g10	7.69	6.88	11.1	5.8	3.61	5.76	2.39	4	4.49	0.92	1.06	7.72	4.04	1.95	4.76	3.68	0.94	3.72	3.49	0.85	1.8	0.82	0	2.9	PREDICTED: divinyl chlorophyllide a 8-vinyl-reductase, chloroplastic [Prunus mume]
turquoise	TR62619|c0_g7	2.89	6.17	11.65	5.07	5.79	4.31	0	3.21	2.25	4.59	3.17	1.02	1.01	0.98	4.13	0.92	2.83	3.06	0	3.41	1.8	0	0	0	PREDICTED: divinyl chlorophyllide a 8-vinyl-reductase, chloroplastic [Prunus mume]
turquoise	TR62734|c4_g1	106.64	111.62	105.01	170.26	170.77	174.77	52.49	66.81	69.26	38.88	29.16	29.38	16.52	24.23	21.68	15.29	21.19	20.71	15.26	30.16	28.54	26.3	29.93	27.42	PREDICTED: transcription factor EMB1444-like [Prunus mume]
turquoise	TR62734|c4_g4	43.16	59.69	66.32	95.06	97.36	83.85	20.77	34.7	25.08	4.33	2.98	9.31	5.86	4.99	12.25	6.65	4.98	9.97	5.93	20.38	17.19	5.83	3.74	9.38	PREDICTED: transcription factor EMB1444-like [Prunus mume]
turquoise	TR62734|c4_g8	54.16	54.91	51.56	91.99	77.04	76.56	21.51	37.45	37.91	18.42	12.4	11.09	7.8	10.43	9.97	4.68	11.42	11.28	8.08	13.05	13.7	10.61	9.98	10.17	PREDICTED: transcription factor EMB1444-like [Prunus mume]
turquoise	TR62740|c1_g5	97	98.74	99.81	124.81	130.19	121.11	79.32	134.71	132.2	59.74	60.16	57.39	14.12	29.03	28.64	45.76	49.38	49.37	80.32	86.46	83.8	87.54	94.17	90.25	hypothetical protein PRUPE_ppa005219mg [Prunus persica]
turquoise	TR62740|c1_g8	17.32	19.64	13.79	14.55	20.31	22.09	29.93	14.82	14.64	8.91	5.37	17.25	2.36	10.96	11.34	12.68	2.54	6.73	21.18	21.21	16.04	3.63	9.09	11.79	hypothetical protein PRUPE_ppa005219mg [Prunus persica]
turquoise	TR62772|c0_g5	22.48	32.15	36.28	12.66	21.54	32.74	13.67	31.96	25.31	22.06	18.66	20	22.29	17.7	18.63	15.04	17.96	14.88	0	18.57	40.25	11.33	12.63	13.9	hypothetical protein PRUPE_ppa003498mg [Prunus persica]
turquoise	TR62842|c1_g2	14.82	9.58	6.7	4.19	5.26	1.94	7.82	9.95	9.79	3.7	4.97	6.37	2.16	2.05	3.07	1.25	4.82	3.36	3.57	3.38	6.93	6.3	5.71	3.28	PREDICTED: probable WRKY transcription factor 20 [Prunus mume]
turquoise	TR62889|c0_g1	1.79	0.9	1.32	2.66	2.7	2.26	3.62	6.31	5.71	0.4	0.5	0.37	0.18	0.29	0.17	0.11	0.55	1	0.31	0.98	0.95	1	0.96	0.51	PREDICTED: probable WRKY transcription factor 47 [Prunus mume]
turquoise	TR62902|c1_g9	11.32	13.18	10.27	15.79	14.25	18	19.65	18.15	18.23	13.54	19.83	17.05	21.74	20	20.56	17.18	17.53	16.64	23.82	24.85	23.88	19.37	18.92	19.17	hypothetical protein PRUPE_ppa001001mg [Prunus persica]
turquoise	TR62959|c0_g1	42.24	53.33	37.3	39.11	48.62	53.91	18.95	38.58	42.27	24.74	11.96	11.15	4.14	8.06	5.43	8.89	14.23	11.93	12.07	22.67	12.84	14.83	11.92	12.99	PREDICTED: LOW QUALITY PROTEIN: transcription factor SPT20 homolog [Prunus mume]
turquoise	TR62959|c0_g2	29.07	9.59	15.92	15.44	12.24	23.12	11.04	12.57	15.03	6.52	5.2	11	6.87	4.36	4.41	2.06	4.26	2.18	7.63	5.79	8.26	10.72	9.95	13.66	PREDICTED: LOW QUALITY PROTEIN: transcription factor SPT20 homolog [Prunus mume]
turquoise	TR62959|c0_g3	13.54	13.78	15.23	20.75	19.65	17.75	9.57	12.43	15.96	4.61	6.88	5.05	3.21	4.47	7.28	2.48	6.56	4.14	4.83	7.11	6.83	7.04	10.09	7.59	AP2/EREBP family transcription factor-like protein 1 [Prunus pseudocerasus]
turquoise	TR63048|c1_g2	3.43	4.41	4.33	6.22	3.31	4.56	1.59	1.15	1.8	3.48	3.18	3.37	1.82	2.04	0	1.11	0.6	1.12	1.32	2.32	1.33	0.5	0.78	1.07	PREDICTED: transcription factor bHLH130-like [Prunus mume]
turquoise	TR63050|c4_g10	0	0	0	0	0	1.22	58.77	62.04	44.34	520.29	239.51	218.36	439.15	652.26	811.43	528.47	538.39	472.22	388.42	232.9	284.5	30.08	115.13	77.09	PREDICTED: LOW QUALITY PROTEIN: acyl-[acyl-carrier-protein] desaturase 6, chloroplastic [Prunus mume]
turquoise	TR63050|c4_g13	0	0	0	0	0	0	0	0	46.82	378.17	0	74.7	0	162.82	0	81.21	57.55	32.89	166.78	0	103.1	59.79	42.27	20.81	PREDICTED: LOW QUALITY PROTEIN: acyl-[acyl-carrier-protein] desaturase 6, chloroplastic [Prunus mume]
turquoise	TR63050|c4_g22	0	0	0	0	0	0	86.26	0	23.76	131.07	68.65	67.14	164.12	77.76	34.35	123.61	85.46	137.17	113.33	37.12	30.88	27.29	20.92	87.7	PREDICTED: LOW QUALITY PROTEIN: acyl-[acyl-carrier-protein] desaturase 6, chloroplastic [Prunus mume]
turquoise	TR63073|c2_g1	15.98	14.54	13.71	6.41	5.62	6.83	2.5	6.49	6.24	1.13	0.72	0.93	0.38	0.63	0	0.6	1.21	0.62	2.06	1.17	0.57	1.18	0.93	0	PREDICTED: allene oxide synthase [Prunus mume]
turquoise	TR63073|c2_g3	16.33	15.8	18.58	8.43	9.96	6.56	5.34	10.29	4.49	0.91	0	1	0.82	0.34	0.34	0.32	0.65	0.33	1.28	1.27	1.51	0.96	0.62	0.33	PREDICTED: allene oxide synthase [Prunus mume]
turquoise	TR63073|c2_g4	119.19	124.18	118.71	65.1	62.54	61.39	28.44	41.95	40.7	9.88	5.57	6.66	2.67	3.87	4.46	4.61	6.71	6.58	7.72	13.95	14.32	7	6.51	6.55	PREDICTED: allene oxide synthase [Prunus mume]
turquoise	TR63073|c2_g5	167.75	149.94	151.25	103.66	89.58	79.58	23.46	41.47	44.89	8.56	3.48	7.77	0	3.99	3.36	2.51	10.24	7.87	6.57	9.95	16.33	5.64	5.89	8.99	Allene oxide synthase, chloroplastic [Glycine soja]
turquoise	TR63073|c2_g9	44.99	47.26	19.14	27.59	12.19	16.36	10.51	13.45	6.76	3.01	0	3.01	0	2.95	2.98	2.79	0	2.96	0	0	7.88	2.39	2.71	0	Allene oxide synthase, chloroplastic [Glycine soja]
turquoise	TR63159|c0_g5	5.35	5.81	5.02	5.08	5.69	5.46	7.68	7.06	5.38	11.14	16.12	15.58	12.54	13.5	14.35	23.31	20.96	21.21	28.78	22.25	20.92	30.76	27.31	30.69	PREDICTED: uncharacterized protein LOC103333671 [Prunus mume]
turquoise	TR63543|c1_g12	19.17	6.26	8.91	10.06	10.74	6.18	12.13	44.74	33.1	4.7	0	3.65	8.75	3.77	9.47	0	4.76	9.34	0	1.67	10.58	6.63	0	0	PREDICTED: ethylene-responsive transcription factor ERF071 [Prunus mume]
turquoise	TR63550|c0_g13	3.1	4.15	3.2	1.83	2.58	0.79	3.68	4.74	2.78	6.29	4.97	3.44	6.08	4.59	4.63	4.7	6.25	4.42	7.59	4.01	3.91	0.58	2.24	5.23	PREDICTED: spastin isoform X2 [Prunus mume]
turquoise	TR63550|c0_g32	10.38	11.82	8.36	6.96	7.87	6.55	11.24	15.12	14.79	11.32	21.6	17.23	14.59	14.49	13.66	15.9	17.25	20.91	14.45	19.5	15.32	16.97	13.49	12.39	PREDICTED: spastin isoform X2 [Prunus mume]
turquoise	TR63550|c0_g4	2.91	2.25	1.89	5.28	4.51	1.5	3.52	7.03	6.43	0.45	6.55	4.27	5.55	4.44	4.97	6.54	3.31	5.8	3.54	5.51	7.98	2.1	5.65	6.54	hypothetical protein PRUPE_ppa004671mg [Prunus persica]
turquoise	TR63555|c1_g13	10.09	8.21	10.99	3.07	4.24	3.74	0.95	7.12	7.51	2.17	0.3	0.58	0.31	0	0	1.16	0.58	0.3	2.45	5.7	6.99	2.34	2.4	1.96	AP2/EREBP family transcription factor-like protein 13 [Prunus pseudocerasus]
turquoise	TR63555|c1_g15	19.4	39.26	23.76	10.45	4.62	6.94	1.36	11.7	8.62	0	1.84	0	0	0	0	0	0	1.6	0	1.42	0	0	2.91	0	AP2/EREBP family transcription factor-like protein 13 [Prunus pseudocerasus]
turquoise	TR63555|c1_g3	15.24	18.67	27.44	3.22	3.22	5.35	3.73	16.22	16.67	1.43	1.68	1.49	0	0	0	1.4	2.88	0	2.62	7.12	6.93	2.46	0	6.04	ethylene responsive transcription factor 1a [Prunus salicina]
turquoise	TR63644|c2_g5	273.65	278.85	283.82	319.13	313.38	304.09	259.75	241.93	252.16	207.55	223.44	183.48	76.83	154.81	162.99	96.94	205.68	239.46	171.55	338.55	339.84	66.4	66.45	65.61	PREDICTED: NAC transcription factor 25 [Prunus mume]
turquoise	TR63711|c4_g11	52.2	49.27	61.77	113.52	76.84	110.86	18.38	22.69	34.63	4.08	3.18	2.83	0	0	4.28	0	1.37	5.62	2.5	0	1.32	5.87	5.09	10.03	PREDICTED: aldehyde dehydrogenase family 2 member B4, mitochondrial-like, partial [Malus domestica]
turquoise	TR63711|c4_g12	81.44	125.92	48.62	161.09	151.83	133.55	47.67	35.54	64.56	16.02	21.03	15.08	0	0	0	21.02	0	37.91	30.54	13.2	28.45	33.95	58.97	8.06	PREDICTED: aldehyde dehydrogenase family 2 member B4, mitochondrial-like, partial [Malus domestica]
turquoise	TR63711|c4_g13	12.81	21.64	18	85.6	65.4	54.86	48.03	42.84	50.15	9.51	1.86	0	1.69	3.25	0	9.18	1.58	11.35	4.31	1.43	7.63	13.48	10.31	6.67	PREDICTED: aldehyde dehydrogenase family 2 member B4, mitochondrial-like, partial [Malus domestica]
turquoise	TR63711|c4_g17	112.74	183.95	113.68	272.64	357.2	215.55	52.36	174.78	158.28	12.98	8.35	24.76	0	18.21	12.14	17.21	5.94	36.34	6.82	15.83	11.63	21.29	0	19.68	PREDICTED: aldehyde dehydrogenase family 2 member B4, mitochondrial-like, partial [Malus domestica]
turquoise	TR63711|c4_g2	16.07	24.72	21.58	136.72	56.42	91.1	52.98	48.84	69.42	41.11	8.95	5.72	0	6.54	14.11	20.09	4.97	24.12	0	6.49	19.81	38.19	37.26	16.76	PREDICTED: aldehyde dehydrogenase family 2 member B4, mitochondrial-like, partial [Malus domestica]
turquoise	TR63711|c4_g3	15.64	13.37	18.56	36.93	48.06	34.32	15.28	12.89	27.85	4.16	7.36	2.06	0	2.07	4.19	1.92	4.45	8.57	1.84	1.89	2.03	5.95	0	2.09	PREDICTED: aldehyde dehydrogenase family 2 member B4, mitochondrial-like, partial [Malus domestica]
turquoise	TR63711|c4_g5	294.63	299.19	287.07	457.03	467.99	467.09	305.99	310.99	319	146.85	124.13	111.49	42.53	75.76	74.92	118.72	141.16	140.05	132.46	211.23	190.4	401.22	407.62	392.83	PREDICTED: aldehyde dehydrogenase family 2 member B4, mitochondrial [Prunus mume]
turquoise	TR63711|c4_g6	56.06	70.56	42.74	123.49	122.86	67.26	39.46	63.01	57.74	8.91	12.01	32.56	0	8.29	8.06	7.95	24	42.29	6.11	38.39	15.72	56.56	33.39	71.79	PREDICTED: aldehyde dehydrogenase family 2 member B4, mitochondrial-like, partial [Malus domestica]
turquoise	TR63711|c4_g8	96.93	73.74	113.34	206.9	178.69	144.83	74.75	128.27	137.32	24.68	0	23.14	6.52	0	0	5.9	0	3.85	10.25	14.6	14.45	18.68	41.61	21.64	PREDICTED: aldehyde dehydrogenase family 2 member B4, mitochondrial-like, partial [Malus domestica]
turquoise	TR63711|c4_g9	385.25	345.93	250.6	344.93	434.98	480.3	152.5	277.42	194.58	132.11	76.71	76.67	20.5	38.06	50.88	74.83	125.93	68	67.97	148.67	128.09	156.91	194.88	173.97	PREDICTED: aldehyde dehydrogenase family 2 member B4, mitochondrial-like, partial [Malus domestica]
turquoise	TR63723|c4_g10	29.86	29.44	34.91	23.11	37.89	37.94	24.41	12.39	27.68	13.15	4.45	7.69	3.98	9.51	15.4	5.38	11.13	7.6	8.37	8.4	17.94	7.85	13.86	5.91	hypothetical protein PRUPE_ppa006246mg [Prunus persica]
turquoise	TR63723|c4_g15	30.23	32.35	32.36	29	23.98	35.58	25.14	39.55	34.87	17.01	11.35	7.75	12.2	7.01	13.45	5.83	13.63	7.78	7.59	22.56	17.46	11.38	14.23	14.95	hypothetical protein PRUPE_ppa006246mg [Prunus persica]
turquoise	TR63723|c4_g27	23.94	59.54	11.31	32.62	53.91	23.9	14.11	29.06	52	6.46	3.95	12.86	3.34	22.07	3.18	8.93	12.35	6.31	19.01	29.01	21.01	25.37	23.18	10.03	hypothetical protein PRUPE_ppa006246mg [Prunus persica]
turquoise	TR63723|c4_g29	37.63	22.5	27.22	19.82	38.25	26.43	16.75	31.41	23.95	14.23	20.88	13.03	3.86	1.98	2.79	15.81	7.58	13.05	15.16	34.75	24.35	12.87	16.67	12.51	hypothetical protein PRUPE_ppa006246mg [Prunus persica]
turquoise	TR63732|c1_g14	2.4	6.42	1.08	2.64	9.43	5.76	9.07	10.09	4.75	2	2.9	0	3.6	1.14	4.04	5.82	3.27	2.92	4.23	4.53	1.85	3.75	3.8	2.83	PREDICTED: protein PEROXIN-4 [Prunus mume]
turquoise	TR63732|c1_g18	6.72	6.82	10.54	8.88	6.43	6.45	1.55	2.43	5.24	0.64	2.45	0.88	0	3.5	1.31	4.4	3.9	1.62	1.39	6.75	2.4	4.38	2.23	8.69	PREDICTED: protein PEROXIN-4 [Prunus mume]
turquoise	TR63732|c1_g6	16.56	14.36	15.58	14.4	7.32	7.41	4.91	6.11	8.25	8.76	2.08	11.56	0.73	11.72	5.48	5.44	12.91	7.32	13.52	6.84	6.98	2.72	3.38	4.46	PREDICTED: protein PEROXIN-4 [Prunus mume]
turquoise	TR63733|c5_g8	51.37	29.1	47.57	88.03	95.1	136.56	44.87	145.5	130.19	135.64	57.1	55.34	0	26.97	14.45	21.74	51.55	0	24.77	37.3	24.46	0	26	0	AP2/EREBP family transcription factor-like protein 22 [Prunus pseudocerasus]
turquoise	TR63759|c23_g1	0.35	1.44	0.73	1.81	0.72	0.73	2.24	1.94	5.77	4.19	5.35	3.28	0.48	1.89	3.89	8.85	11.32	16.57	5.24	12.62	9.89	3.22	2.95	3.57	PREDICTED: transcription factor bHLH68 [Prunus mume]
turquoise	TR63759|c23_g2	2.09	3.1	0	1.48	2.12	9.42	9.22	12.57	9.93	9.8	10.77	12.75	0	5.1	14.61	9.28	21.16	10.07	8.48	21.99	18.39	3.42	3.78	5.05	PREDICTED: transcription factor bHLH68 [Prunus mume]
turquoise	TR63759|c23_g4	4.98	3.78	5.18	9.53	9.72	11.94	25.74	24.16	23.82	24.1	24.37	24.31	11.1	19.9	19.21	33.46	66.47	74.03	24.35	51.35	51.2	22.07	18.19	17.65	PREDICTED: transcription factor bHLH68 [Prunus mume]
turquoise	TR63759|c23_g6	2.1	0.43	0	6.51	2.6	2.19	10.47	6.56	8.42	7.06	5.2	7.18	5.27	1.75	5.76	6.9	21.3	27.47	11.1	17.13	13.14	4.86	3.61	8.16	PREDICTED: transcription factor bHLH68 [Prunus mume]
turquoise	TR63759|c23_g7	0.93	0.55	1.45	2.22	0	2.12	8.38	7.53	8.76	10.34	6.99	5.62	3.26	0.92	6.39	13.34	23.51	30.22	2.55	12.87	19.04	6.04	6.36	9.58	PREDICTED: transcription factor bHLH68 [Prunus mume]
turquoise	TR63842|c0_g11	17.28	14.56	12.69	9.26	16.82	9.77	7.05	11.2	9.41	6.1	12.13	4.15	0	4.09	4.14	1.93	0	2.05	3.59	3.62	1.93	13.47	9.34	14.9	PREDICTED: digalactosyldiacylglycerol synthase 1, chloroplastic isoform X2 [Prunus mume]
turquoise	TR63842|c0_g9	47.79	85.92	52.83	64.65	60.03	36.11	49.59	50.58	29.29	25.4	17.68	40.95	8.92	10.63	17.2	20.05	18.69	21.26	20.5	29.86	14.08	41.9	52.42	46.53	hypothetical protein PRUPE_ppa001645mg [Prunus persica]
turquoise	TR63906|c1_g4	22.77	21.61	24.97	17.84	15.64	19.18	6.7	10.81	10.64	1.7	1.35	1.62	1.63	2.96	2.89	1.48	2.36	2.78	3.06	3.58	4.41	2.61	2.11	1.26	hypothetical protein PRUPE_ppa018626mg [Prunus persica]
turquoise	TR63922|c0_g13	0	0	0	0	0	0	9	0	5.74	0	5.14	4.14	5.92	24.49	18.65	0	7.71	12.96	2	3.76	23.26	2.41	3.65	9.24	hypothetical protein PRUPE_ppa009414mg [Prunus persica]
turquoise	TR63922|c0_g19	10.16	9	4.52	6.39	10.21	8.55	7.63	10.79	12.25	3.99	3.6	3.37	2.65	1.71	2.6	3.41	2.48	0	1.53	8.19	3.93	0.72	2.29	1.68	PREDICTED: 3-oxoacyl-[acyl-carrier-protein] reductase, chloroplastic-like [Prunus mume]
turquoise	TR63922|c0_g21	9.94	2.27	8.97	1.9	3.81	14.86	8.97	5.66	12.64	7.74	0	3.5	2.9	1.16	1.45	0	1.49	3.2	4.67	5.44	2.3	3.36	2.13	2.37	hypothetical protein PRUPE_ppa009414mg [Prunus persica]
turquoise	TR63922|c0_g25	53.38	54.39	52.23	33.69	37.44	27.6	25.87	28.51	28.45	25.54	46.33	33.32	20.7	33.49	30.52	27.07	19.87	28.28	36.1	36.19	33.71	24.96	31.83	21.45	hypothetical protein PRUPE_ppa009414mg [Prunus persica]
turquoise	TR63945|c0_g2	241.93	247.04	245.13	113.88	114.94	118.54	45.27	34.24	36.33	12.06	19.49	17.27	6.35	14.72	13.61	4.15	11.45	11.05	2.92	9.21	9.98	0.98	1.41	1.34	PREDICTED: subtilisin-like protease [Prunus mume]
turquoise	TR64065|c2_g1	5.61	4.62	5.83	5.2	4.35	5.97	1.67	2.76	2.62	1.71	2.51	1.81	1.09	1.72	0.86	1.02	2.66	2.28	2.11	3.64	2.07	2.94	2.25	3.71	hypothetical protein PRUPE_ppa002439m1g, partial [Prunus persica]
turquoise	TR64065|c2_g2	40.43	40.85	39.29	28.23	30.25	25.46	16.1	15.6	15.08	15.84	17.6	16.7	10.65	14.23	14.28	18.12	19.48	19.06	25.08	29.56	29.38	29.55	28.89	28.4	acyl-CoA oxidase 3 [Prunus persica]
turquoise	TR64068|c0_g10	7.28	5.02	5.63	11.67	11.23	11.28	7.01	7.16	6.45	5.61	4.16	3.43	1.22	1.51	1.26	1.63	2.43	2.27	1.7	4.07	4.42	3.07	3.45	2.9	PREDICTED: acetyl-coenzyme A carboxylase carboxyl transferase subunit alpha, chloroplastic-like [Prunus mume]
turquoise	TR64097|c0_g2	9.72	4.03	7.12	4.06	4.46	2.98	0	2.19	0	0.48	0.97	0.94	0	0.9	0	0	0	0	0.97	5.05	3.6	1.77	1.2	5.45	hypothetical protein PRUPE_ppa002298mg [Prunus persica]
turquoise	TR64097|c0_g5	174.34	179.3	179.28	119.07	109.48	109.12	9.4	13.14	12.89	4.54	5.13	5.08	1.33	3.61	3.46	3.04	5.79	5.67	15.11	41.65	38.19	37.59	36.46	40.59	PREDICTED: ABC transporter G family member 11 [Prunus mume]
turquoise	TR64097|c0_g8	10.88	15.27	23.7	27.32	16.44	17.71	0	3.39	0.69	0.48	0.97	0	0.93	0	0	0.85	0.87	0	0.81	0.22	0	2.64	1.67	4.48	hypothetical protein PRUPE_ppa002298mg [Prunus persica]
turquoise	TR64180|c1_g1	74.16	50.37	49.96	37.7	60.33	58.98	49.29	66.95	47.22	29.5	32.95	19.19	10.49	24.51	15.37	20.29	34.34	28.03	8.09	30.62	30.61	40.43	20.92	19.6	PREDICTED: ubiquitin-conjugating enzyme E2 32 [Prunus mume]
turquoise	TR64180|c1_g9	91.23	66.17	59.64	28.07	55.16	51.65	28.26	44.52	32.63	31.19	50.96	22.06	23.3	28.9	21.6	54.62	49.4	35.96	23.83	37.49	13.85	27.56	26.58	31.35	PREDICTED: ubiquitin-conjugating enzyme E2 32 [Prunus mume]
turquoise	TR64193|c0_g4	0	0	0	0.07	0	0	2.82	1.32	1.95	4.46	5.05	5.48	5.89	6.46	4.19	13.37	14.61	16.55	3.49	12.15	10.79	1.33	1.43	0.73	hypothetical protein PRUPE_ppa018953mg, partial [Prunus persica]
turquoise	TR64198|c0_g12	32.19	20.81	17.36	19.01	21.86	26.05	6.42	6.1	3.77	2.45	0	12.58	5.59	4.23	9.83	4.58	6.83	8.62	3.78	6.13	2.38	12.44	2.72	7.66	hypothetical protein PRUPE_ppa010715mg [Prunus persica]
turquoise	TR64198|c0_g14	13.27	23.56	26.23	13.45	9.37	16.08	4.82	4.08	2.88	3.71	0	5.7	1.97	0	7.61	5.33	5.5	0	1.65	9.97	14.18	7.76	7.08	5.84	hypothetical protein PRUPE_ppa010715mg [Prunus persica]
turquoise	TR64198|c0_g15	16.19	22.91	28.87	19.32	12.81	21.02	5.84	12.8	8.61	8.66	5.55	7.08	3.17	2.04	6.19	14.26	5.92	7.09	2.62	5.85	11.31	12.66	15.52	10.77	hypothetical protein PRUPE_ppa010715mg [Prunus persica]
turquoise	TR64198|c0_g16	7.08	8.22	11.98	12.61	8.36	8.13	6.25	6.23	4.54	2.19	2.1	3.4	2.95	3.21	2.89	2.48	2.32	0.7	4.68	3.29	7.08	3.76	7.58	5.88	hypothetical protein PRUPE_ppa010715mg [Prunus persica]
turquoise	TR64198|c0_g17	7.83	1.38	4.14	5.99	5.97	6.14	0.84	2.81	5.91	0	0.69	0	0	0	0.55	1.13	0.62	0.72	0	0.56	0	0	1.92	0.56	hypothetical protein PRUPE_ppa010715mg [Prunus persica]
turquoise	TR64198|c0_g22	4.91	8.44	7.24	17.28	6.78	11.38	2.99	5.91	3.9	0.76	0.39	1.15	1.19	1.12	0.71	0.72	0.76	0	0	0	1.07	1.02	0	0	hypothetical protein PRUPE_ppa010715mg [Prunus persica]
turquoise	TR64198|c0_g5	30.6	15.62	15.26	23.24	28.91	28.32	11.27	11.98	13.72	5.2	12.56	7.62	7.63	5.82	0	4.85	10.4	6.33	11.97	14.01	7.28	14.11	18.36	10.83	hypothetical protein PRUPE_ppa010715mg [Prunus persica]
turquoise	TR64198|c0_g7	5.86	2.45	3.02	5.72	7.76	6.58	1.26	1.21	0.65	0.73	2.07	0	1.15	0.38	0	0	0	1.1	0.43	1.1	1.39	0.34	0.98	1.9	hypothetical protein PRUPE_ppa010715mg [Prunus persica]
turquoise	TR64198|c0_g8	14.44	9.86	17.83	22.76	22.65	19.4	2.96	6.91	6.17	0.95	3.25	1.88	0.72	2.76	2.47	5	2.63	4.96	2.47	5.75	6.7	6.18	4.65	5.23	hypothetical protein PRUPE_ppa010715mg [Prunus persica]
turquoise	TR64235|c1_g2	19.59	27.97	45.46	32.69	31.24	18.03	36.22	49.33	35.78	33.9	17.61	43.31	46.03	33.68	50.36	66.64	27.67	27.07	41.95	26.07	36.32	38.85	37.62	58.1	hypothetical protein PRUPE_ppa009256mg [Prunus persica]
turquoise	TR64235|c1_g6	3.86	3.58	2.75	7.19	5.97	5.79	5.69	11.56	14	3.42	3.99	2.75	2.98	3.83	3.67	2.77	4.89	4.97	1.67	2.52	1.69	1.38	3.42	2.2	PREDICTED: probable 3-hydroxyacyl-CoA dehydrogenase B0272.3 [Prunus mume]
turquoise	TR64274|c1_g10	108.34	108.27	91.37	181.4	171.73	195.32	109.94	139.83	138.11	68.59	58.58	59.43	19.3	16.08	25.18	34.91	41.15	46.83	80.19	79.97	86.51	98.99	108.79	131.98	PREDICTED: cycloartenol synthase-like [Malus domestica]
turquoise	TR64274|c1_g13	26.43	27.5	35.39	35.82	40.99	56.86	15.72	23.62	28.74	15.55	9.36	13.86	5.34	3.5	3	1.96	4.13	10.25	21.4	13.86	9.06	3.23	4.62	1.68	PREDICTED: cycloartenol synthase-like [Malus domestica]
turquoise	TR64274|c1_g7	23.68	32.56	16.09	27.62	35.35	36.48	16.65	17.69	27.86	20.57	14.28	17.99	3.18	6.66	5.81	16.8	4.12	4.16	13.13	7.38	4.1	15.93	13.03	24.14	PREDICTED: cycloartenol synthase-like [Malus domestica]
turquoise	TR64322|c5_g2	15.62	14.67	12.05	10.05	11.8	12.3	5.93	10.75	13.06	3.69	1.35	2.73	1.42	3.44	2.68	3.4	3.64	2.7	4.9	6.15	8.08	6.25	6.33	6.29	ethylene responsive transcription factor 3a [Prunus salicina]
turquoise	TR64325|c3_g1	109.15	127.53	119.49	80.35	87.6	127.37	67.49	55.88	55.58	20.74	17.97	59.67	31.13	64.6	11.14	13.65	28.41	56.35	0	23.84	59.6	7.52	6.64	23.52	AP2 class transcription factor [Prunus persica]
turquoise	TR64325|c3_g10	59.54	55.25	57.78	129.29	73.05	95.35	22.85	24.46	17.47	14.57	14.17	14.58	3.02	8.59	9.93	5.4	11.21	8.59	12.39	12.65	24.51	18.53	5.26	18.14	AP2 class transcription factor [Prunus persica]
turquoise	TR64325|c3_g16	52.93	60.4	44.22	77.93	62.57	63.66	15.25	20.86	15.75	13.34	9.12	10.9	6.17	11.58	19.61	7.33	20	15.73	6.27	27.41	25.95	9	17.45	7.16	AP2 class transcription factor [Prunus persica]
turquoise	TR64325|c3_g18	21.46	25.91	19.99	16.09	14.88	16.02	12.07	2.32	3.66	7.74	9.1	9.6	1.66	6.36	1.61	3	15.48	11.11	5.63	12.62	11.94	9.24	18.74	13.04	AP2 class transcription factor [Prunus persica]
turquoise	TR64325|c3_g24	26.27	52.74	7.67	41.05	53.64	10.89	0	0	13.67	0	29.39	25.85	20.98	0	9.47	0	0	0	21.66	0	8.68	0	0	0	AP2 class transcription factor [Prunus persica]
turquoise	TR64325|c3_g25	40.54	76.64	18.47	113.4	78.49	63.99	0	8.51	10.06	10.78	54.31	30.44	0	0	9.72	9.28	0	19.58	0	16.82	9.4	9.02	22.89	15.94	AP2 class transcription factor [Prunus persica]
turquoise	TR64325|c3_g27	63.99	85.42	91.98	104.19	81.45	72.25	25.2	33.14	37.21	24.27	16.52	16.23	7.32	14.36	16.26	9.46	21.08	9.47	3.63	9.63	33.23	7.72	7.08	12.22	AP2 class transcription factor [Prunus persica]
turquoise	TR64325|c3_g33	34.98	28.95	22.75	66.3	39.57	27.91	5.36	14.95	4.76	8.24	2.45	6.3	2.17	8.29	0	5.86	6.07	2.07	0	3.67	17.63	10.22	3.74	6.47	AP2 class transcription factor [Prunus persica]
turquoise	TR64325|c3_g34	43.92	32.76	35.26	68.77	72.27	52.02	13.58	15.44	13.59	6.97	14.41	14.32	5.56	8.87	12.57	10.03	19.02	7.09	7.82	25.06	23.38	17.61	3.22	9.15	AP2 class transcription factor [Prunus persica]
turquoise	TR64325|c3_g36	14.69	16.54	9.63	22.14	18.6	29.85	11.64	11.68	6.13	1.5	1.76	3.3	1.61	0	4.67	2.91	3.2	1.51	1.37	5.42	1.36	7.96	4.32	1.63	AP2 class transcription factor [Prunus persica]
turquoise	TR64325|c3_g37	33.01	27.28	28.09	29.4	42.11	34.57	6.09	10.4	13.82	9.36	5.79	18.93	4.39	7.52	16.09	5	7.16	9.65	9.47	20.78	19.05	8.9	7.6	7.4	AP2 class transcription factor [Prunus persica]
turquoise	TR64325|c3_g40	21.96	32.74	22.53	28.58	35.08	43.24	1.73	9.87	2.66	3.12	8.11	5.14	5.19	0	4.96	0	7.96	2.89	6.16	10.16	12.58	12.62	9.29	2.91	AP2 class transcription factor [Prunus persica]
turquoise	TR64325|c3_g43	17.91	15.54	17.91	32.32	22.55	16.28	10.01	7.98	8.03	7.96	0	1.86	1.92	5.51	5.57	2.03	5.37	9.17	3.23	3.86	12.43	0	1.77	0	AP2 class transcription factor [Prunus persica]
turquoise	TR64372|c3_g2	39.65	36.12	37.73	23.62	24.13	24.98	2.6	4.69	5.03	0.94	0.48	0.66	0.36	0.64	0.64	0.27	0.41	0.14	0.06	0.06	0.52	0	0.06	0	PREDICTED: transcription factor TCP15 [Prunus mume]
turquoise	TR64375|c0_g11	5.61	4.63	5.2	4.51	3.97	6.22	10.33	10.73	9.78	5.74	6.68	6.82	4.18	9.86	7.74	9.27	24.07	15.92	4.52	11.5	12.5	1.83	1.63	1.56	PREDICTED: transcription factor MYB1R1 [Prunus mume]
turquoise	TR64594|c6_g1	232.08	261.38	277.56	127.1	154.59	151.09	341.05	213.28	166.94	78.51	23	16.34	17.3	8.04	7.99	0	0	0	0	0	0	0	0	0	PREDICTED: linoleate 13S-lipoxygenase 2-1, chloroplastic-like [Prunus mume]
turquoise	TR64594|c6_g12	271.7	117.34	209.24	125.34	73.76	125.2	167.56	235.76	312.99	58.64	34.2	50.22	8.32	0	14.77	2.86	2.8	0	0	0.52	0.94	0	1.23	0	PREDICTED: linoleate 13S-lipoxygenase 2-1, chloroplastic-like [Prunus mume]
turquoise	TR64594|c6_g14	300.52	330.46	346.05	347.87	405.08	374.86	535.13	331.06	444.84	303.49	213.34	112.91	25.95	40.18	31.98	7.6	15.69	7.99	6.59	0	0	0	0	0	PREDICTED: linoleate 13S-lipoxygenase 2-1, chloroplastic-like [Prunus mume]
turquoise	TR64594|c6_g15	39.42	41.29	46.47	47.77	68.91	62.67	82.85	57.81	62.06	28.16	5.54	17.09	0	11.04	4.93	1.44	1.78	0	0	0	1.24	0	0	0	PREDICTED: linoleate 13S-lipoxygenase 2-1, chloroplastic-like [Prunus mume]
turquoise	TR64594|c6_g18	70.03	57.41	48.87	53.75	84.37	64.39	152.64	83.41	73.03	35.69	27.39	25.32	16.83	0	7.78	0	0	0	0	0	0	0	0	0	PREDICTED: linoleate 13S-lipoxygenase 2-1, chloroplastic-like [Prunus mume]
turquoise	TR64594|c6_g2	184.75	184.31	68.85	207.81	135.08	160.71	234.26	125.03	104.9	80.45	32.76	32.62	0	11.77	0	0	6.98	0	0	0	0	0	0	0	PREDICTED: linoleate 13S-lipoxygenase 2-1, chloroplastic-like [Prunus mume]
turquoise	TR64594|c6_g21	9.71	8.57	9.06	11.42	12.15	10.69	7.11	8.65	6.87	1.08	0.19	0	0.2	0.6	0.58	0.18	0.18	1.16	0	0.16	0.41	0	0	0	PREDICTED: linoleate 13S-lipoxygenase 2-1, chloroplastic-like [Prunus mume]
turquoise	TR64594|c6_g22	88.21	259.93	169.66	205.14	229.77	152.14	357.48	135.96	92.32	39.04	68.43	12.55	8.31	17.99	9.87	0	2.8	4.75	0	0.52	0.94	0	1.23	0	PREDICTED: linoleate 13S-lipoxygenase 2-1, chloroplastic-like [Prunus mume]
turquoise	TR64594|c6_g23	57.99	40.53	58.73	46.48	43.31	29.95	77.19	73.14	56.27	33.91	0	0	0	0	0	0	0	0	0	0	0	0	0	0	PREDICTED: linoleate 13S-lipoxygenase 2-1, chloroplastic-like [Prunus mume]
turquoise	TR64594|c6_g25	334.74	316.98	300.1	271.69	272.19	276.73	366.76	221.69	259.55	115.88	76	61.19	19.02	25.65	20.2	5.06	13.5	25.96	0	2.36	1.89	0	0	0	PREDICTED: linoleate 13S-lipoxygenase 2-1, chloroplastic-like [Prunus mume]
turquoise	TR64594|c6_g30	27.77	36.93	41.3	44.81	48.64	16.06	83.23	71.25	55.67	37.61	10.92	20.57	0	0	6.43	0	0	0	0	0	0	0	0	0	hypothetical protein PRUPE_ppa001634mg [Prunus persica]
turquoise	TR64594|c6_g36	21.91	12.59	52.13	7.09	34.92	36.3	38.22	45.13	35.55	0	2.46	7.14	0	1.79	0	1.4	0	0	0	0	0	0	0	0	PREDICTED: linoleate 13S-lipoxygenase 2-1, chloroplastic-like [Prunus mume]
turquoise	TR64594|c6_g38	229.83	345.37	274.13	334.84	378.28	347.97	624.19	325.48	491.18	32.95	82.29	81.79	25.95	12.34	15.99	0	0.86	31.98	0	13.86	15.42	0	0	0	PREDICTED: linoleate 13S-lipoxygenase 2-1, chloroplastic-like [Prunus mume]
turquoise	TR64594|c6_g4	74.22	41.79	60.48	47.38	40.5	45.42	53.86	118.53	130.65	25.22	33.46	7.96	0	7.82	0	0	0	0	0	0	0	0	0	0	PREDICTED: linoleate 13S-lipoxygenase 2-1, chloroplastic-like [Prunus mume]
turquoise	TR64594|c6_g40	308.51	323.21	272.74	417.18	479.43	368.85	714.83	499.82	432.93	349.13	218.99	192.79	34.91	56.18	54.21	16.28	21.83	41.97	1.35	6.82	2.51	0	0	0	PREDICTED: linoleate 13S-lipoxygenase 2-1, chloroplastic-like [Prunus mume]
turquoise	TR64594|c6_g47	53.97	42.77	42.77	37.54	31.38	32.96	35.9	33.3	40.33	13.98	8.71	3.73	0	1.8	1.82	0	0	1.68	0	0	1.85	0	0	0	PREDICTED: linoleate 13S-lipoxygenase 2-1, chloroplastic-like [Prunus mume]
turquoise	TR64594|c6_g49	1316.88	1358.99	1329.21	1356.31	1390.29	1345.55	1659.97	1518.64	1532.26	624.5	405.14	369.33	70.87	129.89	129.02	39.1	74.19	83.35	6.13	9.91	8.92	0.99	1.02	0.71	hypothetical protein PRUPE_ppa001634mg [Prunus persica]
turquoise	TR64669|c0_g10	7.62	8.69	4.96	1.16	0.6	0	0	0	0.98	0	0	0	0	0	0	0	0.63	0	0.58	2.76	2.43	0	0	0	PREDICTED: probable WRKY transcription factor 7 isoform X2 [Prunus mume]
turquoise	TR64669|c0_g19	5.27	4.81	3.2	10.37	13.7	19.94	3.96	10.48	11.41	2.87	0	1.96	0	1.48	4.5	0	1.44	0	2.62	5.23	12.04	3.69	0	4.56	PREDICTED: probable WRKY transcription factor 7 isoform X1 [Prunus mume]
turquoise	TR64669|c0_g2	4.91	9.4	15.99	1.45	0.92	0	0	0	0	0	0	0	0	0	0	0	0	0	0	3.32	2.35	0	0	1.27	PREDICTED: probable WRKY transcription factor 7 isoform X2 [Prunus mume]
turquoise	TR64669|c0_g6	8.48	15.97	23.31	17.93	7.32	19.53	10.3	4.41	2.66	0.03	3.38	8.36	0	0	1.68	0	3.23	0.04	7.33	12.47	6.24	1.38	4.49	2.74	PREDICTED: probable WRKY transcription factor 7 isoform X2 [Prunus mume]
turquoise	TR64742|c1_g1	19.38	17.71	14.54	18.82	20.35	17.52	26.17	37.39	35.18	14.55	6.65	6.96	3.23	3.91	2.38	4.44	3.78	3.1	0	0	0.72	1.99	0	0	hypothetical protein PRUPE_ppa018863mg, partial [Prunus persica]
turquoise	TR64742|c1_g10	23.13	27.41	24.27	30.66	31.93	24.58	30.06	38.36	41.62	11.39	12.97	12.49	3.25	5.51	4.08	5.79	3.6	4.79	1.56	1.73	1.28	0.5	1.53	1.34	hypothetical protein PRUPE_ppa018863mg, partial [Prunus persica]
turquoise	TR64742|c1_g2	9.07	16.69	13.33	13.5	6.93	8.51	10.23	14.05	13.56	3.42	4.41	4.66	0	0	1.08	0.51	2.06	1.05	0	0	0.48	0.46	0.47	0	hypothetical protein PRUPE_ppa018863mg, partial [Prunus persica]
turquoise	TR64742|c1_g3	17.19	20.18	20.7	20.79	24.41	17.61	25.49	39.08	36.25	9.87	8.84	11.24	2.08	3.87	3.03	2.31	2.76	3.15	0.22	1.33	0.94	0.21	0.11	0.11	PREDICTED: rhodanese-like domain-containing protein 4, chloroplastic [Prunus mume]
turquoise	TR64742|c1_g6	11.77	11.05	2.45	17.95	12.03	10.72	17.22	28.96	26.71	4.86	5.73	3.34	1.73	0	0	1.56	0	1.66	0	0	0	0	0	0	hypothetical protein PRUPE_ppa018863mg, partial [Prunus persica]
turquoise	TR64742|c1_g8	69.31	46.57	51.19	57.3	60.96	63.34	71.86	92.61	87.98	25.54	29.9	16.17	1.52	8.79	8.89	4.14	9.97	8.77	0	3.87	1.37	0	0	0	hypothetical protein PRUPE_ppa018863mg, partial [Prunus persica]
turquoise	TR64783|c0_g13	260.98	260.23	284.63	130.81	118.18	139.24	103.86	152.33	138.24	22.77	17.46	17.51	4.74	8.77	7.64	4.03	6.41	7.18	1.51	3.96	5.18	0.9	0.7	0.7	PREDICTED: subtilisin-like protease [Prunus mume]
turquoise	TR64842|c0_g1	0.27	0.5	0.33	0.45	0.17	0.17	0.61	0.92	0.22	0.87	4.83	4.68	5.04	4.92	5.2	4.35	10.89	10.27	3.37	9.56	9.72	6.57	5.52	5.64	PREDICTED: ethylene-responsive transcription factor ERF015 [Prunus mume]
turquoise	TR65003|c2_g21	0	0	0	0.39	0	0	129.47	73.05	73.47	103.23	133.4	133.81	179.39	158.99	148.55	114.53	133.73	132.38	151.48	138.39	149.03	235.96	223.35	245.57	PREDICTED: B3 domain-containing transcription factor ABI3 isoform X1 [Prunus mume]
turquoise	TR65003|c2_g5	0	0	0	0	0	0	68.21	42.06	41.38	59.8	77.63	73.31	110.98	89.72	85.76	75.09	75.82	77.02	76.38	84.96	84.2	170.51	167.91	178.89	PREDICTED: B3 domain-containing transcription factor ABI3 isoform X2 [Prunus mume]
turquoise	TR65186|c2_g1	7.36	8.2	10.09	4.07	4.48	4.55	4.54	4.24	2.91	1.2	3.94	1.9	1.79	1.63	2.73	3.11	2.46	1.57	1.46	2.42	2.6	5.73	6.76	5.5	PREDICTED: ethylene-responsive transcription factor RAP2-7 isoform X2 [Prunus mume]
turquoise	TR65186|c2_g9	5.31	4.05	8.85	2.4	1.43	2.18	4.44	2.78	3.91	1.82	1.29	2.26	1.6	1.83	1.46	1.28	2.43	1.99	1.63	2.27	3.07	2.72	4.14	2.4	PREDICTED: ethylene-responsive transcription factor RAP2-7 isoform X2 [Prunus mume]
turquoise	TR65187|c1_g8	23.92	17.4	23.72	26.63	25.13	25.74	21.42	18.57	20.16	5.03	8.36	6.33	5.82	6.85	6.58	4.58	8.2	7.24	12.04	17.51	17.69	17.17	18.59	19.57	PREDICTED: transcription factor BIM1 isoform X2 [Prunus mume]
turquoise	TR65254|c7_g21	22.3	43.16	33.23	28.86	53.68	43.26	37.43	27.24	25.3	32.81	24.32	19.82	0	36.04	25.2	0	41.73	23.46	0	12.09	32.67	3.68	10.69	2.32	MADS-box transcription factor [Prunus dulcis]
turquoise	TR65254|c7_g23	253.22	260.59	228.87	271.48	283.08	248.12	213.48	340.16	346.78	233.31	188.87	172.74	87.92	107.16	104.37	123.52	197.35	164.94	69.09	123.11	129.64	22.23	29.86	23.22	MADS-box transcription factor [Prunus dulcis]
turquoise	TR65254|c7_g25	22.98	43.88	12.66	0	15.45	0	6.77	2.07	7.43	10.15	11.06	10.41	1.99	0	0	3.49	4.02	0	2.23	1.94	8.76	2.27	0	0	MADS-box transcription factor [Prunus dulcis]
turquoise	TR65254|c7_g28	110.72	119.7	105.6	89.08	97.36	97.52	73.5	139.7	117.76	71.63	98.86	116.91	24.23	57.78	50.74	43.9	72.18	85.92	25.85	67.33	67.12	13.48	13.15	10.92	MADS-box transcription factor [Prunus dulcis]
turquoise	TR65254|c7_g9	225.97	232.38	185.04	255.98	206.78	216.23	265.42	336.98	322.23	220.2	204.88	216.64	86.6	132.26	130.69	118.53	121.41	174.75	75.64	133.9	142.83	28.3	31.52	28.57	MADS-box transcription factor [Prunus dulcis]
turquoise	TR65328|c0_g2	8.9	9.16	8.02	13.02	11.53	10.42	4.15	2.41	2.64	0	0.26	0	0	0.27	0	0	0.25	0.26	0.24	1.58	1.17	0.23	0.93	1.22	PREDICTED: ethylene-responsive transcription factor CRF2-like [Prunus mume]
turquoise	TR65328|c0_g21	8.44	22.15	30.69	18.99	31.39	31.62	16.33	10.83	0	0	3.81	0	3.23	0	0	0	0	0	2.63	2.69	0	2.46	5.61	0	PREDICTED: ethylene-responsive transcription factor CRF2-like [Prunus mume]
turquoise	TR65328|c0_g8	6.72	4.38	11.1	20.69	15.35	12.4	6.89	2.15	3.55	0.61	0	0	0	0.66	0	0	0	0	0	0.57	0.6	0	0	1.28	PREDICTED: ethylene-responsive transcription factor CRF2-like [Prunus mume]
turquoise	TR65328|c0_g9	9.63	8.32	5.36	6.77	12.58	12.24	1.99	6.78	6.48	0	0	0	0	0	0	0	0	0	0	1.06	3.37	0	2.17	1.21	PREDICTED: ethylene-responsive transcription factor CRF2-like [Prunus mume]
turquoise	TR65409|c0_g6	15.79	15.91	16.46	17.05	16.64	17.91	12.37	13.03	11.59	9.49	12.28	10.08	7.58	10.01	9.69	7.61	8.73	8.6	9.47	14.47	12.56	5.28	5.82	5.8	PREDICTED: transcription factor bHLH155-like isoform X1 [Prunus mume]
turquoise	TR65456|c3_g13	40.32	23.5	35.44	41.44	26.77	51.56	31.29	32.12	26.51	11.31	7.16	12.79	4.23	8.08	2.22	7.61	13.82	12.62	5.93	12.51	18.45	39.02	13.64	19.66	hypothetical protein PRUPE_ppa002052mg [Prunus persica]
turquoise	TR65456|c3_g2	192.53	175.51	201.79	193.22	183.84	182.04	148.26	146.23	158.72	87.28	139.47	102.85	40.74	52.94	56.43	69.33	74.82	91.92	80.49	97.53	108.83	116.64	131.14	138.92	hypothetical protein PRUPE_ppa002052mg [Prunus persica]
turquoise	TR65456|c3_g3	92.22	95.51	101.7	55.39	70.71	88.03	42.98	86.95	76.18	57.07	26.49	89.28	0	6.39	24.91	42.18	24.91	49.24	29.93	27.68	75.29	51.67	56.27	38.88	hypothetical protein PRUPE_ppa002052mg [Prunus persica]
turquoise	TR65456|c3_g6	115.98	108.46	106.32	136.1	147.16	129.85	54.26	100.26	101.87	18.92	11.54	18.35	6.67	7.91	4.07	11.39	12.5	5.56	4.72	19.36	15.95	11.79	11.85	18.83	PREDICTED: peroxisomal fatty acid beta-oxidation multifunctional protein AIM1 [Prunus mume]
turquoise	TR65456|c3_g8	94.88	117.78	102.19	121.88	95.66	116.5	44.89	81.7	94.64	52.16	39.42	34.54	11.29	16.32	30.56	18.88	23.35	27.49	19.95	36.65	39.75	33.44	30.69	26.97	hypothetical protein PRUPE_ppa002052mg [Prunus persica]
turquoise	TR65456|c3_g9	58.7	141.88	106.14	92.25	94.29	79.81	48.7	42.83	51.77	102.04	41	17.56	39.67	15.87	83.08	57.04	25.03	5.01	36.88	66.28	35.78	62.32	30.38	109.31	PREDICTED: peroxisomal fatty acid beta-oxidation multifunctional protein AIM1 [Prunus mume]
turquoise	TR65561|c0_g2	3.93	2.89	2.73	2.54	5.66	3.87	3.33	3.04	3.46	4.68	4.19	7.56	6.12	7.28	8.56	7.88	6.22	11.19	13.7	9.61	10.37	9.04	8.13	10.56	PREDICTED: general transcription factor IIH subunit 4 [Prunus mume]
turquoise	TR65604|c1_g16	97.61	105.02	85.16	21.46	26.49	27.57	82.79	73.61	73.7	25.9	12.17	13.19	1.7	2.49	2.93	0.39	3.98	2.03	1.49	2.85	2.97	2.87	2.57	3.51	hypothetical protein PRUPE_ppa001798mg [Prunus persica]
turquoise	TR65604|c1_g34	60.76	77.38	71.76	17.76	11.27	16.21	53.59	45.71	32.88	41.14	11.05	1.89	2.42	4.6	0	0	0	0	0	6.11	0	1.76	4.16	2.41	PREDICTED: subtilisin-like protease [Prunus mume]
turquoise	TR65651|c0_g8	7.2	5.8	9	4.09	3.21	3.93	6.67	7.52	6.41	3.27	3.81	2.68	2.67	3.1	2.9	2.03	1.84	3.35	2.88	3.27	4.01	2.5	2.24	2.7	hypothetical protein PRUPE_ppa017633mg [Prunus persica]
turquoise	TR65673|c5_g10	21.83	17.17	20.82	31.08	34.5	43.8	29.89	7.47	11.98	2.64	12.77	13.3	2.75	5.23	5.28	4.93	7.67	15.69	9.09	25.42	14.9	27.63	16.77	27.5	PREDICTED: long chain acyl-CoA synthetase 2 [Prunus mume]
turquoise	TR65673|c5_g11	24.25	16.62	30.08	34.74	40.67	35.92	13.66	6.7	9.08	4.3	10.08	10.4	1.54	1.48	5.36	4.18	2.88	0	13.44	19.71	16.63	23.55	26.95	25.86	PREDICTED: long chain acyl-CoA synthetase 2 [Prunus mume]
turquoise	TR65673|c5_g15	34.07	38.72	38.61	32.51	31.82	36.38	8.89	14.69	11.19	4.83	6.64	5.33	2.37	4.57	4.34	3.68	5.01	4.85	8.57	19.8	21.53	23.47	19.99	23.08	PREDICTED: long chain acyl-CoA synthetase 2 [Prunus mume]
turquoise	TR65673|c5_g17	2.78	8.71	18.8	9.85	5.6	8.41	0	0	0	1.95	0	2	4.13	0	0	0	1.92	0	1.73	3.49	3.72	1.61	1.8	0	PREDICTED: long chain acyl-CoA synthetase 2 [Prunus mume]
turquoise	TR65673|c5_g21	18.83	22.04	19.04	21.57	30.53	17.92	5.7	7.36	6.05	2.82	2.51	4.49	1.61	3.16	3.17	2.7	2.41	2.15	3.96	8.89	9.23	12.97	11.78	13.94	PREDICTED: long chain acyl-CoA synthetase 2 [Prunus mume]
turquoise	TR65673|c5_g9	7.75	13.91	11.74	9.42	9.39	18.71	1.59	7.93	4.49	1.84	2.12	0	0	0.97	0	0.92	0.94	0	0.87	3.41	2.7	0.86	0	1.93	PREDICTED: long chain acyl-CoA synthetase 2 [Prunus mume]
turquoise	TR65684|c2_g3	8.42	7.94	7.84	10.82	13.89	9.97	6.96	10.13	8.27	5.83	4.6	2.43	1.67	2.58	3.53	3.57	7.16	9.1	1.68	5.19	5.36	1.21	1.44	1.07	PREDICTED: transcription factor bHLH110 isoform X2 [Prunus mume]
turquoise	TR65690|c1_g3	0	0	0	0	0	0	22.45	6.2	5.69	6.59	14.27	14.29	12.43	12.23	10.57	9.43	15.2	20.72	7.8	16.31	14.67	11.94	6.94	4.81	PREDICTED: myb family transcription factor APL-like isoform X2 [Prunus mume]
turquoise	TR65690|c1_g7	0.17	0.17	0	0.35	0.35	0.17	20.72	15.43	10.68	22.95	27.72	24.11	30.36	18.6	19.77	25.71	24.48	29.38	7.53	22.01	19.61	14.64	13.94	16.14	PREDICTED: myb family transcription factor APL-like isoform X2 [Prunus mume]
turquoise	TR65703|c1_g11	15.92	17.18	15.74	5.14	8.32	4.77	0.66	0.31	0.96	0.75	0.42	0	0	0	0	0	0.4	0.41	0	0.71	0.75	0	0	0	PREDICTED: probable WRKY transcription factor 46 [Prunus mume]
turquoise	TR65703|c1_g13	16.12	9.55	26.85	1.09	8.72	8.72	0	0	0	0	0	0	0	1.51	0	0	0	0	0	1.33	0	0	0	0	PREDICTED: probable WRKY transcription factor 46 [Prunus mume]
turquoise	TR65703|c1_g17	37.11	34.91	37.02	13.29	14.9	12.71	4.16	1.27	1.97	0	1.83	2.53	0.88	0	0.87	0	3.3	0	0	0	1.57	0	0	0	PREDICTED: probable WRKY transcription factor 46 [Prunus mume]
turquoise	TR65703|c1_g2	17.62	13.16	16.73	5.68	6.28	7.53	0	2.85	0.99	1.24	1.45	0	0	1.29	0	0	0	0	0	0	0	2.17	0	0	PREDICTED: probable WRKY transcription factor 46 [Prunus mume]
turquoise	TR65703|c1_g5	8.75	9.53	5.63	1.31	0.65	3.26	0	0	0	0	1.89	0	0	0.88	0	0	0	0	0	0	0	0	0	0	PREDICTED: probable WRKY transcription factor 46 [Prunus mume]
turquoise	TR65703|c1_g8	6.5	9.54	3.76	0.82	0.8	2.41	0	0.81	0	0	0	0	0	0	0	0	0	0	0	0.96	0	0.92	0	1.09	PREDICTED: probable WRKY transcription factor 46 [Prunus mume]
turquoise	TR65733|c2_g7	52.81	52.55	52.21	33.77	33.15	33.5	8.73	10.87	11.26	4.77	5.02	4.45	3.89	7.32	5.12	6.57	6.73	6.19	3.25	5.2	4.89	4.61	5.39	4.19	PREDICTED: linoleate 9S-lipoxygenase 5, chloroplastic [Prunus mume]
turquoise	TR65745|c0_g10	43.01	40.47	54.52	61.22	64.54	52.55	21.54	25.88	27.94	11.9	15.04	7.79	3.42	9.97	14.82	10.2	25.69	19.92	27.75	44.06	57.42	19.69	25.92	22.56	PREDICTED: transcription factor VOZ1 [Prunus mume]
turquoise	TR65745|c0_g12	19.51	17.64	18.45	30.45	27.04	36.79	3.69	17.1	11.73	0	3.7	7.8	1.16	2.24	2.27	5.44	8.68	8.14	6.27	15.35	18.97	4.04	5.25	5.61	PREDICTED: transcription factor VOZ1 [Prunus mume]
turquoise	TR65745|c0_g14	71.32	70.68	64.4	76.01	78.19	89.13	29.07	43.23	43.47	26.09	13.53	14.57	11.53	20.77	19.61	21.85	35.43	39.57	25.86	61.31	70.89	36.86	40.22	42.95	PREDICTED: transcription factor VOZ1 [Prunus mume]
turquoise	TR65745|c0_g15	66.51	38.1	45.87	45.42	57.02	49.75	13.22	27.84	16.54	10.88	15.7	11.07	4.58	6.57	11.04	0	29.43	17.33	17.2	19.89	25.92	14.32	13.32	14.24	PREDICTED: transcription factor VOZ1 [Prunus mume]
turquoise	TR65745|c0_g17	2.87	63.29	42.01	50.01	21.51	30.85	4.25	12.65	24.77	0	0	4.12	4.31	4.04	4.08	0	15.86	24.28	12.63	15.98	20.26	4.76	14.91	17.31	PREDICTED: transcription factor VOZ1 [Prunus mume]
turquoise	TR65745|c0_g2	41	47.94	35.34	34.48	49.44	40.32	11.76	8.26	13	6.18	7.03	8.33	3.77	9.84	11.14	5.8	12.46	18.67	14.86	22.87	27.65	14.48	15.37	14.19	PREDICTED: transcription factor VOZ1 [Prunus mume]
turquoise	TR65745|c0_g3	62.47	74.68	49.41	78.56	97.25	90.76	13.22	41.17	25.65	13.06	18	11.06	6.86	21.65	2.21	26.44	16.72	23.46	16.71	31.56	60.34	44.59	43.44	47.29	PREDICTED: transcription factor VOZ1 [Prunus mume]
turquoise	TR65745|c0_g5	48.46	45.03	40	62.5	78.91	76.8	32.48	48.18	48.92	19.85	20.43	22.96	12.67	29.91	27.71	24.9	48.83	56.3	47.32	111.92	84.36	25.9	32.16	24.92	PREDICTED: transcription factor VOZ1 [Prunus mume]
turquoise	TR65745|c0_g8	30.26	8.44	52.6	37.63	33.6	48.61	25.46	13.32	21.29	12.69	0	8.28	4.31	8.14	4.06	11.47	0	0	25.24	16.02	44.14	24.1	7.44	17.31	PREDICTED: transcription factor VOZ1 [Prunus mume]
turquoise	TR65746|c0_g2	4.57	5.73	4.29	5.72	6.75	5.08	8.87	2.14	2.04	0.78	0.57	0.55	0.45	0.15	0.3	0.28	0.42	0.29	0	0	0.13	0.13	0.65	0.13	PREDICTED: protein ECERIFERUM 1-like [Prunus mume]
turquoise	TR65812|c0_g7	4.45	8.91	6.33	9.36	5.75	6.28	9.07	6.72	5.86	1.85	1.46	2.03	1.43	0.83	1.4	0	0.79	3.76	4.08	2.21	5.06	3.53	5.54	1.35	PREDICTED: transcription factor BIM2 isoform X2 [Prunus mume]
turquoise	TR65846|c0_g15	66.34	101.17	63.51	61.85	65.57	48.24	35.35	35.39	20.16	7.42	4.39	22.8	3.93	0	3.8	14.17	31.18	28.17	11.58	23.25	21.33	17.07	6.84	19.45	PREDICTED: subtilisin-like protease [Prunus mume]
turquoise	TR65846|c0_g16	155.05	153.22	158.14	91.28	104.66	96.82	123.49	133.83	149.56	39.86	31.64	45.4	32.63	29.55	28.43	38.34	45.33	40.42	28.68	56.62	65.82	29.13	29.06	32.81	PREDICTED: subtilisin-like protease [Prunus mume]
turquoise	TR66083|c0_g1	6.47	7.1	4.21	19.3	19.24	15.8	3.07	7.01	9.71	9.53	6.8	4.79	1.69	2.75	1.11	3.65	13.21	5.41	1.98	6.64	4.47	3.28	2.92	2.1	putative myo-inositol 1-phosphate synthase [Arabidopsis thaliana]
turquoise	TR66085|c3_g12	0	0	0.72	0	1.42	0.71	6.06	4.24	4.4	15.75	8.6	7.31	13.31	7.38	10.4	17.52	10.15	18.78	8.57	5	5.53	3.22	1.71	2.84	transcription factor SaWRI1 [Prunus sibirica]
turquoise	TR66085|c3_g27	1.65	1.71	0	0.85	1.69	0	3.04	6.41	6.16	12.5	7	20.27	7.84	3.74	10.74	11.56	2.23	7.15	7.17	7.02	4.72	5.78	6.19	3.45	PREDICTED: ethylene-responsive transcription factor WRI1 [Prunus mume]
turquoise	TR66085|c3_g29	0	0	3.75	0	0	0	15.52	14.79	2.6	39.84	15.66	26.55	24.78	33.91	22.32	32.4	23.13	26.49	19.91	17.96	22.33	7.2	4.69	13.96	transcription factor SaWRI1 [Prunus sibirica]
turquoise	TR66085|c3_g30	0	0	3.49	0	1.68	0	29.32	7.57	11.01	40.96	52.12	43.87	70.67	55.16	63.01	63.36	70.35	53.08	52.25	31.82	31.85	1.96	8.78	12.57	transcription factor SaWRI1 [Prunus sibirica]
turquoise	TR66085|c3_g34	1.25	3.93	0	0	1.27	2.54	73.95	27.03	23.11	121.94	94.68	62.66	138.94	93.97	129.26	128.72	103.74	95.66	103.25	43.85	88.5	27.88	29.02	47.57	transcription factor SaWRI1 [Prunus sibirica]
turquoise	TR66085|c3_g7	0	1.4	1.41	0	0	0	11.42	2.07	5.74	21.05	13.12	15.21	23.17	18.68	12.29	25.5	33.42	27.16	28.21	15.48	16.36	2.27	4.14	5.54	transcription factor SaWRI1 [Prunus sibirica]
turquoise	TR66142|c3_g4	45.4	41.05	44.66	41	41.92	38.53	1.71	2.69	2.71	1.36	1.34	1.3	0.97	1.4	1.66	1.45	4.33	5.32	9.34	28.25	31.1	16.38	17.74	18.45	PREDICTED: probable WRKY transcription factor 31 [Prunus mume]
turquoise	TR66157|c1_g4	20.4	17.94	18.11	46.95	49.14	47.75	34.22	32.79	32.52	14.73	15.34	13.73	8.84	11.69	12.08	9.42	14.47	12.66	19.08	25.02	25.5	24.61	23.83	25.03	unnamed protein product [Coffea canephora]
turquoise	TR66211|c0_g5	228.11	244.28	224.01	153.03	165.79	156.64	33.74	56.38	65.65	4.92	4.53	4.34	3.52	6.01	4.64	4.62	10.58	9.86	20.07	44.81	49.92	17.66	18	14.13	PREDICTED: cytochrome P450 77A3-like [Prunus mume]
turquoise	TR66257|c3_g3	6.46	4.16	3.29	7.19	5.2	6.68	2.55	11.54	8.91	1.36	2.36	1.66	2.34	0.57	2.85	2.7	5.48	4.33	4.1	4.43	3.61	2.91	4.04	2.92	PREDICTED: transcription factor bHLH68 [Prunus mume]
turquoise	TR66333|c2_g12	6.5	13.44	9.01	10.06	5.57	9.43	4.79	4.97	3.99	2.75	3.92	2.91	0.76	1.48	2.25	3.51	5.73	2.2	3.33	5.8	5.43	3.77	1.32	2.86	PREDICTED: trihelix transcription factor GTL1 isoform X1 [Prunus mume]
turquoise	TR66333|c2_g8	25.92	16.24	21.22	45.9	31.74	39.32	19.06	11.33	11.46	6.14	5.66	4.4	11.63	14.35	7.36	6.9	7.86	14	18.49	26.79	33.09	18.19	27.91	28.08	PREDICTED: trihelix transcription factor GTL1 isoform X1 [Prunus mume]
turquoise	TR66636|c1_g11	4.28	9	15.59	27.84	25.49	25.68	19.4	41.81	21.26	9.53	15.52	18.97	3.28	0	18.77	8.78	9.11	3.1	10.7	2.74	0	7.5	14.25	16.43	PREDICTED: dihydropyrimidinase-like [Prunus mume]
turquoise	TR66636|c1_g23	32.43	33.46	35.22	39.98	42.81	52.45	38.32	50.05	58.91	14.46	14.79	13.94	4.95	8.7	8.77	7.33	11.12	8.05	6.08	18.27	10.86	18.96	30.26	25.61	PREDICTED: dihydropyrimidinase-like [Prunus mume]
turquoise	TR66636|c1_g3	14.19	7	12.79	17.18	5.6	8.32	7.96	8.81	9.65	1.53	3.6	3.17	0	0	0	2.97	1.53	3.14	0	1.39	0	2.1	4.05	4.83	hypothetical protein PRUPE_ppa003985mg [Prunus persica]
turquoise	TR66723|c4_g82	54.56	52.95	50.66	25.09	26.76	35.91	41.7	49.12	50.15	24.33	14.2	17.36	7.28	8.84	7.61	5.69	4.59	3.66	0.18	1.13	0.36	0	0.09	0.09	hypothetical protein PRUPE_ppa001661mg [Prunus persica]
turquoise	TR66840|c0_g3	118.72	118.88	114.39	112.97	115.82	116.61	32.67	29.4	29.49	14.38	16.08	15.49	11.13	11.98	10.73	5.87	11.45	11.26	12.91	19.68	16.73	9.98	7.63	10.42	hypothetical protein PRUPE_ppa000034mg [Prunus persica]
turquoise	TR66840|c0_g9	214.21	227.18	227.39	222.28	218.32	219.97	65.19	68.22	69.54	35.61	33.27	29.55	17.43	22.23	19.47	13.53	24.71	23.08	27.46	38.56	38.08	30.73	26.86	30.78	hypothetical protein PRUPE_ppa000034mg [Prunus persica]
turquoise	TR66868|c9_g3	15.91	14.07	13.28	7.72	11.19	10.64	8.49	12.28	11.98	3.76	7.16	7.97	5.82	3.61	2.72	0.86	3.74	3.8	1.35	3.08	3.46	2.58	4.75	3.88	PREDICTED: calcium sensing receptor, chloroplastic [Prunus mume]
turquoise	TR66868|c9_g5	17.53	17.27	17.2	11.6	16.13	13.22	10.08	8.87	8.44	4.57	5.19	3.94	3.78	2.92	2.76	1.55	3.86	4.7	0.29	2.2	1.98	3.63	2.55	2.2	PREDICTED: calcium sensing receptor, chloroplastic [Prunus mume]
turquoise	TR66958|c3_g19	101.36	110.34	102.17	397.81	379.71	396.55	302.82	358.1	387.95	174.87	133.43	128.74	51.13	92.07	85.67	57.32	123.99	113.74	21.09	51.71	50.39	32.03	30.32	34.9	hypothetical protein PRUPE_ppa001756mg [Prunus persica]
turquoise	TR66958|c3_g2	194.98	227.21	220.97	732.2	691.77	664.38	368.79	534.91	563.21	227.39	156.56	158.71	39.19	102.12	106.38	72.7	143.9	136.41	26.75	64.67	76.93	47.64	51.42	46.31	hypothetical protein PRUPE_ppa001756mg [Prunus persica]
turquoise	TR66958|c3_g23	4.78	4.92	11.14	15.01	20.14	28.2	9.78	17.8	6.63	12.06	16.98	5.46	2.4	7.61	3.52	3.09	5.03	3.35	0	2.23	2.15	3.66	1.57	3.6	PREDICTED: subtilisin-like protease [Prunus mume]
turquoise	TR66958|c3_g6	5.92	7.43	5.51	19.7	12.45	17.24	4.14	8.81	7.4	4.12	1.86	13.65	4.64	1.87	3.48	4.59	8.29	3.31	6.26	0	4.24	1.35	0	0	PREDICTED: subtilisin-like protease [Prunus mume]
turquoise	TR66963|c7_g1	0	0	0	0	0	0	0	0	0	2.73	2.79	2.79	5.05	5.38	6.66	15.63	8.83	9.73	4.45	9.68	8.23	8.09	7.85	7.45	PREDICTED: 26S proteasome non-ATPase regulatory subunit 14 homolog [Beta vulgaris subsp. vulgaris]
turquoise	TR67309|c1_g10	10.6	17.35	17.23	35.1	27.43	24.79	29.68	30.89	41.11	10.59	20.24	6.49	4.43	6.37	4.28	3.96	10.34	25.41	7.49	9.44	8.04	0	5.82	6.64	AP2/EREBP family transcription factor-like protein 24 [Prunus pseudocerasus]
turquoise	TR67309|c1_g11	6.49	23.03	18.9	32.89	35.35	24.9	37.59	34.59	36.57	9.04	19.26	3.71	5.76	9.18	9.29	8.65	14.32	9.17	8.09	12.97	24.22	7.58	5.01	20.88	PREDICTED: ethylene-responsive transcription factor RAP2-4 [Prunus mume]
turquoise	TR67309|c1_g16	52.27	42.88	50.7	80.92	58.64	25.63	56.79	71.79	49.19	36.86	0	19.96	21.03	13.06	6.52	18.51	31.89	45.53	17.43	58.28	43.76	15.03	6.01	21.2	AP2/EREBP family transcription factor-like protein 24 [Prunus pseudocerasus]
turquoise	TR67309|c1_g17	44.31	62.63	35.67	62.32	65.91	81.79	43.65	55.8	72.55	56.11	52.5	37.74	0	7.42	7.39	21.02	43.46	29.53	6.11	25.64	14.22	0	27.28	8.05	AP2/EREBP family transcription factor-like protein 24 [Prunus pseudocerasus]
turquoise	TR67309|c1_g19	19.38	20.59	6.67	31.16	85.34	87.68	19.94	26.64	36.92	0	14.45	19.93	0	0	9.74	9.29	9.57	19.51	0	33.67	37.74	14.69	18.04	10.74	AP2/EREBP family transcription factor-like protein 24 [Prunus pseudocerasus]
turquoise	TR67309|c1_g2	46.85	28.26	69.43	85.79	84.69	42.96	41.78	68.86	108.61	5.23	46.4	15.17	5.3	9.91	9.94	18.73	14.55	14.84	20.84	56.31	23.69	7.75	22.81	5.33	AP2/EREBP family transcription factor-like protein 24 [Prunus pseudocerasus]
turquoise	TR67309|c1_g23	70.9	70.81	65.96	87.46	98.11	94.85	115.72	116.09	122.79	69.08	53.15	64.16	16.05	30.09	21.93	19.69	42.85	43.47	22.1	62.81	62.15	26.52	20.95	28.22	PREDICTED: ethylene-responsive transcription factor RAP2-4 [Prunus mume]
turquoise	TR67309|c1_g24	10.11	3.82	4.78	18.79	24.35	11.22	16	29.18	36.45	9.85	10.03	6.42	0	8.98	0	1.21	7.48	6.39	3.64	10.16	4.79	4.31	2.31	6.49	AP2/EREBP family transcription factor-like protein 24 [Prunus pseudocerasus]
turquoise	TR67309|c1_g25	47.82	70.26	75.69	62.74	85.4	101	97.24	189.19	170.29	47.71	67.94	50.73	11.67	30.43	39.19	0	46.07	38.59	11.41	51.28	55.29	33.72	27.91	14.53	AP2/EREBP family transcription factor-like protein 24 [Prunus pseudocerasus]
turquoise	TR67309|c1_g6	155.02	251.92	165.21	336.57	304.79	263.05	159.49	199.82	236.27	104.94	28.9	99.65	10.6	58.96	77.9	55.71	114.92	58.54	62.04	140.66	113.24	73.47	72.17	74.16	AP2/EREBP family transcription factor-like protein 24 [Prunus pseudocerasus]
turquoise	TR67668|c4_g8	11.52	16.16	15.55	9.2	10.44	7.33	15.28	12.94	9.34	14.45	16.74	20.32	20.82	17.47	19.22	24.43	25.21	16.05	19.22	21.39	20.45	21.45	22.28	25.65	hypothetical protein PRUPE_ppa007806mg [Prunus persica]
turquoise	TR67669|c1_g15	0	0	0	0	0	0	20.53	21.14	16.38	11.85	27.8	21.46	14.3	30.49	26.26	33.06	2.97	10.65	8.11	17.47	20.02	22.84	20.72	10.91	PREDICTED: ethylene-responsive transcription factor ABI4 [Prunus mume]
turquoise	TR67669|c1_g21	0	0	0	0	0	0	13.5	8.31	6.44	33.79	32.45	25.83	26.63	25.79	23.2	18.09	10.28	10.01	16.73	23.29	21.42	16.06	19.8	16.78	PREDICTED: ethylene-responsive transcription factor ABI4 [Prunus mume]
yellow	TR16525|c0_g1	0	1.52	0	0	0	0	9.11	5.23	12.43	0	0	0	0	0	0	0	0	0	0	0.88	0	0	0	2.01	PREDICTED: alcohol dehydrogenase [Prunus mume]
yellow	TR21437|c0_g1	24.67	33.45	34.01	19.38	18.12	19.84	47.05	29.16	21.7	36.06	41.29	52.37	18.32	19.03	26.14	14.49	23.12	28.78	29.54	44.93	30.36	9.3	12.95	14.23	hypothetical protein PRUPE_ppa006858mg [Prunus persica]
yellow	TR31028|c2_g1	692.83	668.52	696.55	856.06	814.63	808.59	1167.37	1210.46	1240.11	1131.04	1311.01	1262.5	597.74	752.93	788.13	696.48	699.77	755.65	465.88	651.35	724.38	625.02	711.36	658.16	ubiquitin-conjugating enzyme [Rosa multiflora]
yellow	TR42452|c0_g2	0.53	0.23	0.33	1	0.94	0.66	4.71	8.92	7.82	0.74	0.74	0.71	0.07	0.56	0.49	0.74	0.6	0.34	0.07	0.71	0.6	0.66	0.55	0.96	PREDICTED: putative ribonuclease H protein At1g65750 [Prunus mume]
yellow	TR46700|c0_g1	0.12	0.13	0	0.13	0.13	0.51	10.55	7.04	6.84	0.58	2.25	2.32	0.34	0.99	0.66	0	0.16	0.48	0.44	2.1	1.44	0.14	0	0.15	PREDICTED: AP2-like ethylene-responsive transcription factor ANT [Prunus mume]
yellow	TR47538|c1_g3	106.32	148.91	156.13	152.26	85.32	113.81	310.65	277.38	300.21	144.87	230.68	86.32	109.78	168.88	75.97	56.2	71.34	101.28	187.31	207.9	93.46	83.35	90.19	79.96	hypothetical protein PRUPE_ppa013239mg [Prunus persica]
yellow	TR47660|c6_g2	91.69	85.71	89.21	125.03	125.06	123.83	155.03	168.57	165.64	139.04	153.07	145.73	76.89	123.02	121.51	102.82	109.41	116.58	79.39	116.94	116.6	112.73	127.11	119.87	PREDICTED: enoyl-CoA hydratase 2, peroxisomal [Prunus mume]
yellow	TR47827|c0_g9	10.61	13.2	10.83	4.1	4.37	8.38	17.42	21.68	17.41	13.83	11.74	11.74	6.8	7.61	10.18	12.36	12.13	13.33	3.39	6.61	7.48	6.76	3.34	3.95	PREDICTED: probable basic-leucine zipper transcription factor K [Prunus mume]
yellow	TR49311|c1_g3	15.8	22.26	16.8	14.33	15.5	14.97	11.43	8.44	9.15	15.99	22.49	16.82	12.23	15.71	17.56	21.03	24.19	23.39	18	22	25.3	8.81	12.11	12.95	PREDICTED: palmitoyl-protein thioesterase 1 [Prunus mume]
yellow	TR49864|c0_g1	8.77	6.93	6.58	5.83	7.82	7.64	14.94	12.85	12.47	13.9	11.96	14.58	7.93	7.71	9.02	6.7	8.11	8.14	3.07	5.17	3.92	4.09	4.31	4.53	PREDICTED: GATA transcription factor 24-like [Prunus mume]
yellow	TR51006|c0_g1	2.04	1.88	2.4	1.28	2.34	1.69	17.21	10.42	10.54	2.6	2.93	3.76	0.36	1.08	0.45	1.2	1.63	1.47	0.64	1.22	1.4	0.54	0.39	0.24	PREDICTED: alcohol dehydrogenase-like 4 [Prunus mume]
yellow	TR51142|c0_g1	1.1	4.43	4.91	0	0	2.48	19.77	18.55	16.83	0	0	0	0	2.64	1.34	0	2.56	1.31	0	0	0	0	0	0	PREDICTED: putative elongation of fatty acids protein DDB_G0272012 [Prunus mume]
yellow	TR51332|c0_g11	2.45	3.64	2.55	1.7	3.11	1.68	7.22	4.14	4.78	3.95	6.98	5.58	4.11	2.2	2.95	3.48	0.7	0.36	0.66	0.63	0	0	0	0	bHLH transcription factor [Prunus pseudocerasus]
yellow	TR51332|c0_g3	4.54	4.5	6.7	1.87	2.15	2.99	16.03	7.53	6.24	9.59	11.48	14.08	7.42	8.56	6.26	3.21	1.18	2.49	0.66	0.93	1.28	0	0	0	PREDICTED: transcription factor bHLH94-like [Prunus mume]
yellow	TR51529|c0_g2	10.11	10.78	14.96	6.66	6.22	10.41	22.66	20.78	24.57	17.76	9.03	10.89	3.18	4.98	1.9	3.56	4.4	4.33	5.53	7.17	12.56	10.24	11.79	10.23	PREDICTED: nuclear transcription factor Y subunit C-2 [Prunus mume]
yellow	TR51529|c0_g3	2.55	3.18	2.23	5.13	1.43	5.84	13.52	8.85	13.45	3.13	4.3	5.51	0	0	2.97	0	1.04	0	3.43	0.98	3.98	4.14	3.47	3.86	PREDICTED: nuclear transcription factor Y subunit C-2 [Prunus mume]
yellow	TR51529|c0_g4	32.46	28.93	26.52	15.32	20.63	18.82	34.36	39.66	54.25	11.72	8.88	13.38	5.57	3.96	7.39	6.97	13.77	13.3	11.66	16.72	13.09	26.55	22.11	27.1	PREDICTED: nuclear transcription factor Y subunit C-2 [Prunus mume]
yellow	TR51529|c0_g5	18.19	9.87	19.66	14.03	11.86	9.13	37.11	31.54	32.62	26.48	23.27	17.16	3.71	4.74	1.47	6.57	7.64	5.74	12.95	6.93	9.44	21.22	15.73	15.29	PREDICTED: nuclear transcription factor Y subunit C-2 [Prunus mume]
yellow	TR51529|c0_g7	30.86	22.75	16.53	29.29	18.12	22.15	69.48	53.82	48.01	28.74	21.76	13.9	10.61	11.11	3.56	17.05	20.73	17.3	13.99	17.39	23.74	29.19	35.6	33.34	PREDICTED: nuclear transcription factor Y subunit C-2 [Prunus mume]
yellow	TR51529|c0_g8	2.25	1.72	1.78	3.99	5.76	5.73	10.89	18.9	15.69	2.23	4.03	1.6	1.71	1.58	0.74	3.16	2.12	2.36	0.72	1.39	2.91	4.9	5.21	7.34	PREDICTED: nuclear transcription factor Y subunit C-2 [Prunus mume]
yellow	TR52463|c0_g2	0	0	0	0	0.58	0	51.23	58.11	52.27	0.72	0.82	0.76	0	0	0	0	0	0.77	0	0.67	0	0	0	0	PREDICTED: nuclear transcription factor Y subunit B-9-like [Prunus mume]
yellow	TR52463|c0_g3	0	0.21	0	0.85	0	0.21	60.11	80.96	61.95	5.82	4.3	5.14	0.55	1.09	0.82	2.33	4.42	2.91	0.24	0.7	1.92	0	0	0	hypothetical protein PRUPE_ppa026173mg, partial [Prunus persica]
yellow	TR52683|c0_g1	0	0.2	0	0	0	0	20.36	10.62	8.69	9.18	7.8	5.22	1.85	2.09	3.4	0.12	0.37	0.5	0	0	0	0	0	0	PREDICTED: transcription factor MYB98-like [Prunus mume]
yellow	TR53109|c0_g1	21.63	25.32	22.27	17.14	14.87	20.31	38.29	35.51	31.2	25.74	28.39	32	15.93	19.93	21.5	16.43	20.67	20.92	5.51	12.42	10.31	8.54	9.54	8.7	hypothetical protein PRUPE_ppa006845mg [Prunus persica]
yellow	TR53230|c2_g10	24.81	23.3	17.23	25.84	21.58	24.61	88.84	64.13	64.55	72.62	44.68	42.09	50.89	35.79	31.37	15.68	27.62	27.84	9.37	11.44	11.27	1.71	3.82	2.17	hypothetical protein PRUPE_ppa005228mg [Prunus persica]
yellow	TR53230|c2_g12	3.18	4.71	5.04	4.13	2.4	5.43	13.28	11.75	11.86	14.11	3.52	1.21	7.38	1.32	2.09	0.58	3.98	9.7	0.66	0	1.04	2.85	1.27	0	hypothetical protein PRUPE_ppa005228mg [Prunus persica]
yellow	TR53230|c2_g9	70.86	64.86	69.44	69.08	71.2	69.93	207.53	157.08	147.69	208.37	170.91	156.7	148.09	118.71	119.55	51.95	73.23	72.55	28.26	39.48	37.61	13.31	11.16	14	hypothetical protein PRUPE_ppa005228mg [Prunus persica]
yellow	TR54473|c2_g1	0.54	0.24	0.16	0	0	0	11.59	6.6	7.42	1.27	13.37	10.92	3.03	3.92	3.51	4.14	2.55	1.69	3.13	3.67	4.03	2.31	3.42	3.05	PREDICTED: probable transcription factor KAN4 [Prunus mume]
yellow	TR55262|c0_g1	0	0	0	0	0	0	11.81	7.63	6.94	7.61	3.96	5.93	1.28	2.27	3.03	0.72	1.2	1.47	0.23	0.21	0	0	0	0	PREDICTED: transcription factor MYB98-like [Prunus mume]
yellow	TR55784|c0_g6	1.41	8.82	7.32	0	1.42	0	26.75	27.4	29.45	21.76	14.12	18.54	0	5.99	12.12	7.53	1.95	3.99	0	0	0	0	0	0	PREDICTED: probable acyl-activating enzyme 6 [Prunus mume]
yellow	TR55853|c2_g1	0	0	0	0	0	0	11.04	3.03	3.23	0	1.22	2.8	0.82	2.79	2.55	0	1.41	1.25	1.96	1.2	1.23	1.08	0	4.08	PREDICTED: AP2-like ethylene-responsive transcription factor AIL6 [Prunus mume]
yellow	TR56784|c0_g2	0.86	0.89	2.68	4.4	0	2.62	19.63	4.02	11.46	2.4	0	4.77	0	0	0	0	0	0	0	0	0	1	0	0	hypothetical protein PRUPE_ppa018485mg [Prunus persica]
yellow	TR56784|c0_g4	0	0	0	0.69	2.07	0	43.57	12.93	10.98	17.23	12.02	8.25	0	0.93	0	0	0	0	0.83	0.81	0	3.91	2.49	6.23	PREDICTED: uncharacterized protein LOC105122044 [Populus euphratica]
yellow	TR56919|c0_g2	1.41	2.26	0.2	0.33	0	0.49	11.24	22.13	27.41	0	0.2	0	0	0	0	0	0	0	0	0.18	0	0.18	0	0	PREDICTED: GDSL esterase/lipase At5g45950 [Prunus mume]
yellow	TR56919|c0_g4	0.87	1.53	1.29	0	0	0.38	11.31	21.71	22.26	0.15	0	0	0	0	0	0	0	0	0	0	0	0	0	0	PREDICTED: GDSL esterase/lipase At5g45950 [Prunus mume]
yellow	TR56921|c0_g1	1.6	1.72	1.81	1.45	1.98	2.19	5.31	8.02	9.09	2.79	3.15	2.42	0.2	0	0.29	0.09	0.18	0.28	0	0.16	0.08	0	0.25	0	PREDICTED: transcription factor MYB44-like [Prunus mume]
yellow	TR57173|c0_g18	3.67	9.94	5.82	5.07	4.83	12.16	16.02	15.35	21.48	7.77	6.86	7.7	2.4	12.63	6.84	3.72	7.23	12.16	3.4	9.41	13.83	3.86	11.67	9.82	hypothetical protein PRUPE_ppa006553mg [Prunus persica]
yellow	TR57173|c0_g19	9.91	2.43	3.98	9.52	3.82	3.4	14.47	11.13	13.16	15.84	10.58	9.57	6.41	2.54	9.34	10.71	15.63	3.64	7.48	10.12	8.29	11.44	7.4	6.85	hypothetical protein PRUPE_ppa006553mg [Prunus persica]
yellow	TR57658|c0_g1	93.87	92.88	94.84	174.64	180.66	184.59	318.38	255.87	262.63	137.3	173.71	158.69	54.67	126.35	129.9	55.81	117.74	119.94	37.35	104.08	108.97	83.36	77.98	88.44	PREDICTED: ethylene-responsive transcription factor RAP2-4 [Prunus mume]
yellow	TR57893|c1_g13	77.23	87.99	86.57	54.98	24.14	33.64	59.24	136.65	75.87	81.39	66.26	69.78	9.73	54.7	41.19	21.53	51.79	81.96	11.55	23.95	21.78	0	4.19	9.78	PREDICTED: BTB/POZ domain-containing protein At1g21780-like [Prunus mume]
yellow	TR57893|c1_g5	58.35	60.25	54.83	17.04	19.63	19.47	35.31	51.98	55.37	33.92	39.12	34.82	17.36	24.24	25.48	29.23	44.21	38.96	6.67	17.53	16.85	2.77	5.33	3.83	hypothetical protein PRUPE_ppa008599mg [Prunus persica]
yellow	TR57893|c1_g6	23.18	19.36	17.85	6.18	9.24	4.46	14.77	21.15	28.53	20.45	21.18	14.28	14.74	4.69	15.57	13	19.42	15.53	4.66	12.54	8.03	0	4.68	2.08	hypothetical protein PRUPE_ppa008599mg [Prunus persica]
yellow	TR57975|c0_g1	4.74	4.72	4.39	3.89	5.34	5.91	16.14	15.34	12.78	6.89	9.24	6.66	4.38	3.84	5.81	3.28	5.33	5.59	6.15	8.9	6.22	5.5	6.6	7.12	PREDICTED: 2-C-methyl-D-erythritol 4-phosphate cytidylyltransferase, chloroplastic isoform X1 [Prunus mume]
yellow	TR58927|c0_g4	2.11	1.73	2.72	0.35	0.88	0.26	9.11	8.52	6.86	4.91	3.55	5.41	0.79	0.9	1.57	0.64	1.07	0.43	1.4	2.18	1.36	1.74	1.46	1.3	PREDICTED: transcription factor bHLH128 [Prunus mume]
yellow	TR59505|c0_g2	6.86	6.25	6.53	5.67	4.64	3.7	11.56	11.92	11.99	3.5	10.9	10.64	3.38	3.73	2.45	1.35	2.57	2.85	6.77	13.81	15.3	3.32	3.92	1.96	PREDICTED: transcription factor MYB32 [Prunus mume]
yellow	TR59756|c0_g11	4.35	4.43	5.84	4.39	5.98	4.48	34.62	28.22	28.57	48.45	21.37	19.45	13.14	21.31	24.45	27.88	18.49	31.9	10.2	25.81	22.34	4.21	4.44	3.51	bHLH transcription factor [Prunus pseudocerasus]
yellow	TR59756|c0_g13	14.68	14.93	12.3	6.59	4.9	2.79	29.25	20.69	25.98	21.57	28.59	26.77	21.62	12.78	17.25	22.45	13.93	5.79	21.8	22.85	23.34	13.82	10.39	7.56	bHLH transcription factor [Prunus pseudocerasus]
yellow	TR59756|c0_g6	16.86	11.06	8.23	4.39	9.65	4.48	90.45	44.52	38.98	79.97	57.36	53.15	31.55	62.54	44.57	50.13	36.57	19.73	31.88	27.06	29.28	16.74	17.42	22.48	bHLH transcription factor [Prunus pseudocerasus]
yellow	TR59756|c0_g7	21.75	18.1	23.98	11.64	13.43	11.84	137.19	73.54	69.34	107.58	65.52	69.73	62.02	58.9	61.18	67.48	63.88	65.6	55.43	54.72	40.58	22.1	22.79	26.87	bHLH transcription factor [Prunus pseudocerasus]
yellow	TR59829|c0_g9	5.56	3.07	5.18	3.03	3.73	3.5	4.57	6.06	5.29	4.75	5.45	5.75	2.65	3.17	5.34	8.29	5.27	4.36	1.91	4.26	4.91	3.75	5.27	3.84	PREDICTED: very-long-chain enoyl-CoA reductase-like [Prunus mume]
yellow	TR60059|c9_g5	82.04	77.92	83.44	81.89	84.53	87.71	124.4	137.38	141.47	98.34	91.34	84.67	52.01	66.71	64.23	54.61	65.54	68.23	20.4	40.51	41.22	26.34	28.52	26.55	hypothetical protein PRUPE_ppa003814mg [Prunus persica]
yellow	TR60543|c1_g2	5.01	6.17	6.35	6.61	5.33	5.8	10.74	15.49	10.8	8.66	11.3	9.67	2.7	6.13	8.67	3.81	4.43	7.71	5.12	10.04	13.43	5.16	3.14	3.83	PREDICTED: trihelix transcription factor GT-3b [Prunus mume]
yellow	TR60543|c1_g22	5.97	14.06	3.07	12.07	5.98	3.01	14.69	20.02	19.53	38.01	15.16	19.4	0	10.63	18.49	4.01	8.3	14.88	5.59	20.68	18.08	6.98	3.88	4.43	PREDICTED: trihelix transcription factor GT-3b [Prunus mume]
yellow	TR60802|c0_g13	1.84	1.52	3.82	4.58	4.19	1.89	9.93	14.6	8.45	0.91	2.55	1.92	2.55	0	3.02	0.47	2.39	3.43	0	0.43	0.9	0	0	0	MADS-box transcription factor 3 [Cajanus cajan]
yellow	TR60802|c0_g19	11.97	5.96	8.92	9.73	4.79	11.04	37.95	41.44	36.81	7.69	5.97	9.36	8.3	7.99	8.09	1.26	6.46	9.28	2.37	0	1.24	0	0	1.35	MADS-box transcription factor 3 [Cajanus cajan]
yellow	TR60802|c0_g2	10.4	4.84	11.01	17.86	17.59	21.62	42.7	56.76	46.48	14.77	28.84	11.2	0	13.73	0	0	33.53	20.51	0	17.85	0	0	0	0	MADS-box transcription factor 3 [Cajanus cajan]
yellow	TR61160|c0_g4	1.3	1.79	0	0	0	0	13.65	5.06	7.69	5.39	2.44	3.43	3.02	1.77	2.38	3.35	2.27	1.74	1.06	3.56	3.74	1	0.52	0.57	PREDICTED: GATA transcription factor 9-like [Prunus mume]
yellow	TR61335|c2_g7	39.29	41.69	46.42	21.76	21.33	8.07	67.75	92.56	31.94	55.48	36.75	17.26	0	25.48	25.32	56.2	24.86	50.67	69.47	36.56	0	38.47	7.81	37.01	PREDICTED: transcription factor TCP2 [Prunus mume]
yellow	TR61476|c3_g13	14	14.54	16.97	9.32	9.35	7.85	124.75	73.87	74.7	94.16	54.31	52.38	59.34	57.59	62.1	37.42	35.48	34.57	44.78	48.04	49.97	57.92	56.13	62.52	PREDICTED: transcription factor TCP4 [Prunus mume]
yellow	TR61637|c0_g14	46.62	42.95	49.53	33.97	38.08	33.97	83.46	80.85	74.38	62.13	35.47	35.6	47	37.34	33.51	26.82	26.65	25.06	11.74	7.36	13.48	2.33	0.87	3.17	hypothetical protein PRUPE_ppa004938mg [Prunus persica]
yellow	TR61637|c0_g3	94.03	98.14	104	78.12	80.13	77.31	169.05	165.89	166.61	132.35	88.44	88.24	94.78	105.88	96.08	52.79	72.13	67.94	28.55	35.35	36.97	6.05	6.94	6.1	PREDICTED: dihydrolipoyllysine-residue acetyltransferase component 3 of pyruvate dehydrogenase complex, mitochondrial [Prunus mume]
yellow	TR61747|c2_g3	5.98	7.07	10.54	5.04	6.14	7.54	13.35	16.47	11.57	12.35	6.75	5.04	5.04	4.58	1.71	3.36	5.35	4.42	9.35	4.97	8.65	7.26	6.61	3.34	PREDICTED: probable trans-2-enoyl-CoA reductase, mitochondrial isoform X1 [Prunus mume]
yellow	TR61781|c0_g2	16.82	17.11	16.82	10.14	9.07	10.4	23.04	21.25	19.59	15.83	16.73	15.74	10.02	12.06	11.3	9.99	14.04	14.6	7.01	11.59	12.7	4.38	5.33	3.99	PREDICTED: aspartic proteinase-like protein 2 [Prunus mume]
yellow	TR61864|c0_g2	0.27	0	0.28	0.14	0.28	0	5.85	7.06	7.26	0.79	0.52	1	0.18	0	0.18	0.17	0	0	0.32	0.15	0.16	0.31	0.16	0	PREDICTED: E2F transcription factor-like E2FE isoform X2 [Prunus mume]
yellow	TR61887|c0_g6	9.12	8.78	7.26	8.89	9.16	7.89	15.55	17.38	18.85	8.87	11.1	10.79	8.39	8.83	9.3	13.24	5.88	9.33	4.81	6.93	8.59	5.56	8.44	6.97	hypothetical protein PRUPE_ppa007071mg [Prunus persica]
yellow	TR62169|c1_g2	0	0	0	0	0	0	6.35	6.27	3.81	0	1.51	0	0	0	0	0	0	0	0	0	0	0	0	0	PREDICTED: probable WRKY transcription factor 49 [Prunus mume]
yellow	TR62169|c1_g8	0.84	0.86	2.47	1.76	1.31	1.16	24.81	41.74	44.53	2.8	4.17	2.44	0	0.37	0.37	0.36	0.18	0	0.33	0.32	0.16	0.32	0.33	0.68	PREDICTED: probable WRKY transcription factor 49 [Prunus mume]
yellow	TR62169|c1_g9	0	0	0	0	0.43	0.42	4.46	4.8	7.89	1.53	0	1.63	0	0	0	0	0	0	0	0	0	0	0	0	PREDICTED: probable WRKY transcription factor 49 [Prunus mume]
yellow	TR62558|c1_g3	11.27	6.32	4.6	4.92	5.62	4.9	6.47	15.44	19.44	8.14	11.37	9.62	1.87	1.24	2.7	9.16	7.83	8.49	0.75	2.36	3.35	5.84	1.1	3.04	PREDICTED: heat stress transcription factor B-2a [Prunus mume]
yellow	TR62558|c1_g7	4.89	7.32	5.14	6.23	2.59	3.76	6.01	18.13	23.82	9.54	12.98	20.62	2.32	3.33	2.91	11.59	10.28	16.15	2.99	4.76	7.14	8.08	6.89	9.3	PREDICTED: heat stress transcription factor B-2a [Prunus mume]
yellow	TR62558|c2_g24	1.93	1.11	3.58	5.25	2.36	1.23	0.75	0.81	1.72	0	0.43	2.24	3.07	1.8	0.86	1.67	3.35	2.19	0.77	3.99	1.57	2.65	0.78	1.73	PREDICTED: heat stress transcription factor A-4c-like [Prunus mume]
yellow	TR62781|c1_g4	4.21	3.27	3.96	0.84	1.14	0.76	11.81	40.68	43.45	10.1	14.84	13.64	3.01	3.91	3.03	5.82	4.7	5.31	0.47	1.18	0.72	2.31	2.9	2.57	PREDICTED: heat stress transcription factor A-6b [Prunus mume]
yellow	TR62842|c1_g3	19.14	21.06	24.85	12.56	14.42	12.86	27.37	26.69	27.74	16.9	17.51	14.18	8.32	9.96	11.94	12.48	16.73	15.94	14.67	21.77	22.46	16.01	16.98	18.77	PREDICTED: probable WRKY transcription factor 20 [Prunus mume]
yellow	TR62842|c1_g8	18.57	29.99	13.97	7.58	13.72	8.97	25.86	21.65	30.61	14.56	6.07	12.93	7.19	7.93	9	6.43	15.41	12.8	18.89	17.6	18.92	18.03	22.87	15.78	PREDICTED: probable WRKY transcription factor 20 [Prunus mume]
yellow	TR63203|c0_g11	0.79	0	0.55	0	1.1	0	8.14	11.03	11.21	0.32	5.35	3.73	0.36	0.36	0.36	2.71	1.37	1.39	0.64	0.92	0.32	1.53	1.25	1.99	PREDICTED: GATA transcription factor 4 [Prunus mume]
yellow	TR63543|c1_g11	12.55	3.93	3.92	5.09	5.07	11.42	28.67	27.03	31.26	8.71	37.05	26.87	27.84	28.37	10.77	1.67	6.92	5.31	7.82	40.72	26.72	5.87	4.84	0	PREDICTED: ethylene-responsive transcription factor ERF071 [Prunus mume]
yellow	TR63543|c1_g2	12.65	7.65	0	5.8	9.06	23	59.32	24.2	11.88	45.51	22.63	20.07	32.68	17.05	7.73	17.58	6.49	3.38	9.54	13.72	39.92	16.7	8.47	8.97	PREDICTED: ethylene-responsive transcription factor ERF071 [Prunus mume]
yellow	TR63543|c1_g9	22.57	16.12	9.66	9.27	5.59	8.61	109.63	67.43	61.61	54.77	36.18	78.08	40.54	34.6	46.42	31.47	37.27	38.48	40.6	60.61	28.4	7	10.33	10.75	PREDICTED: ethylene-responsive transcription factor ERF071 [Prunus mume]
yellow	TR63733|c5_g1	43.15	70.19	58.14	95.47	115.94	66.28	112.7	232.43	246.45	52.33	99.92	131.91	0	92.04	43.43	43.39	113.21	54.8	36.03	51.17	149.85	70.56	47.45	48.08	AP2/EREBP family transcription factor-like protein 22 [Prunus pseudocerasus]
yellow	TR63733|c5_g3	42.38	51.8	38.4	83.49	110.55	87.95	142.28	217.43	184.19	106.64	89.31	111.19	30.02	49.12	46.48	63.55	119.04	105.01	69.31	112.81	117.94	106.77	110.77	93.91	PREDICTED: ethylene-responsive transcription factor RAP2-3 [Prunus mume]
yellow	TR63827|c0_g2	3.78	3.51	3.52	4.79	5.57	5.9	16.55	11.65	13.04	6.47	6.56	5.56	2.84	5.04	4.16	3.37	6.06	7.2	3.25	8.73	6.49	0.79	0.62	0.7	PREDICTED: serine/threonine-protein kinase-like protein CCR1 [Prunus mume]
yellow	TR64180|c1_g7	84.44	74.07	51.12	54.59	66.21	46.98	102.09	84.22	96.21	93.09	71.44	57.87	20.74	48.84	68.58	46.15	63.95	53.58	17.9	18.74	98.71	41.35	19.93	47.03	PREDICTED: ubiquitin-conjugating enzyme E2 32 [Prunus mume]
yellow	TR64235|c1_g10	27.27	29.68	27.74	37.91	44.59	50.67	56.34	68.62	67.03	44.18	55.67	44.65	35.55	51.01	49.63	52.52	46.66	39.29	45.68	60.2	50.47	33.15	34.76	34.23	hypothetical protein PRUPE_ppa009256mg [Prunus persica]
yellow	TR64235|c1_g11	10.07	10.69	14.93	21.41	25.25	19.38	19.51	40.87	43.46	27.31	19.22	30.45	6.28	33.16	12.44	13.09	16.49	24.35	11.91	28.91	19.59	13.43	15.6	13	hypothetical protein PRUPE_ppa009256mg [Prunus persica]
yellow	TR64235|c1_g13	3.4	5.9	4.21	5.8	9.17	6.45	7.37	11.43	12.62	4.71	5.56	5.39	2.87	8.74	6.82	5.22	4.71	6.09	3.5	8.01	7.34	4.37	7.16	3.89	PREDICTED: probable 3-hydroxyacyl-CoA dehydrogenase B0272.3 [Prunus mume]
yellow	TR64235|c1_g5	72.73	44.12	72.31	97.28	80.39	78.14	132.14	139.07	173.15	93.32	76.46	72.01	77.85	93.01	89.58	103.51	83.12	66.96	62.18	114.26	97.22	63.43	55.24	67.05	PREDICTED: probable 3-hydroxyacyl-CoA dehydrogenase B0272.3 [Prunus mume]
yellow	TR64235|c1_g8	2.66	1.61	2.07	4.57	5.19	6.48	5.75	9.37	6.06	2.95	3.01	5.37	4.09	3.95	2.51	4.91	2.61	3.07	5.13	5.06	1.85	3.43	4.6	3.51	PREDICTED: probable 3-hydroxyacyl-CoA dehydrogenase B0272.3 [Prunus mume]
yellow	TR64372|c1_g1	0.26	0	0.09	0.27	0	0	21.78	24.03	23.09	6.01	7.93	9.39	4.82	5.81	5	10.74	9.17	11.08	13.59	8.84	11.29	1.6	1.92	2.19	PREDICTED: heat stress transcription factor B-4 [Prunus mume]
yellow	TR64372|c2_g1	0.93	0.32	2.25	0	0.64	1.35	2.64	3.53	7.45	3.76	5.9	4.79	0.43	1.67	0	4.35	4.96	3.8	0.41	1.79	0.37	3.53	3.67	3.13	PREDICTED: heat stress transcription factor B-2b [Prunus mume]
yellow	TR64948|c1_g1	41.14	39.06	38.34	63.68	65.08	64.81	55.51	57.3	62.83	62.96	74.61	71.7	23.86	33.55	30.99	34.04	58.48	55.93	22.85	49.18	44.15	54.63	55.26	56.76	hypothetical protein PRUPE_ppa005212mg [Prunus persica]
yellow	TR65286|c0_g10	0.4	0.05	0.16	0.16	0.11	0.05	21.4	13.67	14.02	3.39	2.43	2.97	0.74	0.67	0.4	0.06	0.44	0.13	0.06	0.11	0.06	0	0.06	0.06	PREDICTED: AP2-like ethylene-responsive transcription factor ANT [Prunus mume]
yellow	TR65347|c0_g5	18.88	18.12	20.99	17.15	15.2	16.61	32.47	30.12	29.53	20.1	22.57	20.44	14.7	16.17	15.02	14.21	14.23	15.14	10.61	11.29	11.35	7.04	8.47	7	PREDICTED: protein LUTEIN DEFICIENT 5, chloroplastic-like [Prunus mume]
yellow	TR65495|c5_g9	26.24	20.57	22.24	27.24	19.65	19.91	38.39	54.95	54.73	17.67	32.09	29.03	13.83	20.09	12.15	15.14	19.11	19.39	25.87	28.15	28.75	21.71	9.6	14.51	hypothetical protein PRUPE_ppa010628mg [Prunus persica]
yellow	TR65531|c2_g4	8.15	5.17	9.1	11.82	9.51	10.92	40.75	23.28	18.43	19.42	20.71	18.27	15.55	15.94	18.38	6.51	9.92	8.36	11.23	14.4	11.53	15.55	17.52	19.25	AP2/EREBP family transcription factor-like protein 20 [Prunus pseudocerasus]
yellow	TR65531|c2_g7	4.21	6.22	4.1	6.06	6.31	6.94	34.62	19.4	22.14	20.12	21.2	17.86	19.44	13.51	16.17	7.52	8.83	8.81	10.19	12.79	10.26	16.31	14.24	12.69	PREDICTED: ethylene-responsive transcription factor ERF118-like [Prunus mume]
yellow	TR65736|c0_g25	0	2.35	5.3	10.35	10.04	1.77	22.91	8.56	15.83	0	7.44	8.46	6.51	6.61	4.47	11.47	9.06	8.24	11.51	13.3	19.44	8.87	3.9	4.29	PREDICTED: LOW QUALITY PROTEIN: transcription factor bHLH145-like [Prunus mume]
yellow	TR66644|c1_g18	5.66	10.47	11.03	31.38	6.89	16.49	26.81	36.34	37.75	14.39	11.56	4.37	19.21	25.04	16.8	6.45	1.73	8.86	3.13	5.41	2.5	14.19	8.38	19.51	PREDICTED: MADS-box transcription factor 23 isoform X3 [Prunus mume]
yellow	TR66644|c1_g23	14.26	2.05	4.59	10.53	4.48	0	46.56	27.71	33.9	2.99	4.84	11.61	17.21	10.3	18.89	6.84	3.42	0	0	5.49	2.48	3.38	10.84	3.48	PREDICTED: MADS-box transcription factor 23 isoform X3 [Prunus mume]
yellow	TR66644|c1_g6	4.69	5.06	1.46	1.94	6.3	6.74	16.94	9.57	6.89	1.77	4.68	3.74	8.71	11.54	9.71	4.24	0.62	1.26	0.58	2.77	1.16	3.27	2.27	7.05	PREDICTED: MADS-box transcription factor 23 isoform X3 [Prunus mume]
yellow	TR66651|c1_g2	3.62	1.82	2.31	1.19	1.18	0.9	9.24	7.45	7.05	3.22	2.8	3.18	3.02	2.2	2.09	0.43	1.14	1.2	0.27	0.55	0.34	0.04	0.09	0.09	hypothetical protein PRUPE_ppa004354mg [Prunus persica]
yellow	TR66719|c5_g33	15.61	12.58	16.91	18.17	20.95	20	29.41	33.12	34.89	17.12	19.43	14.67	8.3	12.72	14.71	8.66	14.88	13	19.23	22.7	21.87	27.18	20.29	27.97	putative gag-pol polyprotein [Fragaria x ananassa]
yellow	TR67309|c1_g1	11.86	25.18	24.51	57.38	39.33	28.82	63.19	67.24	74.36	49.09	91.49	45.66	0	17.99	0	0	35.08	17.87	0	15.45	25.89	27.05	57.84	0	PREDICTED: ethylene-responsive transcription factor RAP2-4 [Prunus mume]
yellow	TR67309|c1_g13	29.65	69.26	42.9	63.12	89.9	74.93	153.47	183.39	182.53	78.54	169.91	63.92	19.38	62.95	8.93	33.99	43.85	98.31	58.67	84.99	77.68	67.62	0	29.42	PREDICTED: ethylene-responsive transcription factor RAP2-4 [Prunus mume]
