# Supplementary material for: Dynamic transcriptome analysis identifies genes related to fatty acid biosynthesis in the seeds of Prunus pedunculata Pall
Source: BMC Plant Biol. 2021 Mar 24;21:152. doi: 10.1186/s12870-021-02921-x (PMC7992973; doi:10.1186/s12870-021-02921-x)
Supplement: Supplementary file 7 — Additional file 7. Forward and reverse primers for qRT-PCR. [file 12870_2021_2921_MOESM7_ESM.xlsx]

## Sheet: Sheet1
Additional file 7. Forward and reverse primers for qRT-PCR.
Target	Forward	Reverse
18S rRNA	CAACCATAAACGATGCCGA	AGCCTTGCGACCATACTCC
TR61813|c2_g5	CGGAGAGGAGACTCAGAG	TCAACTAAGACATACCAGAAGC
TR63042|c1_g1	AACTACCAGGAGAGCCTTC	AATTCAGACTGCTTGGATCG
TR52836|c2_g6	AGCCAGGGACAGAGAACA	CCGTGTTGCCGTGTGATA
TR53998|c1_g13	CCTGACCTGATTGCTGACACA	TTTGCCTTGCTAAACCCTGGA
TR61055|c0_g11	GCTATTTGTGGGCTACGA	GAGGTTATGGTGTCTGAGAG
TR61099|c1_g5	TTAGCGACAGAATCTTGGTT	GCTGGTTAAGTGCCTTGA
TR64906|c6_g12	TATCCGTTCCTGGTCAGT	CCGCCTTGGAGACTAATG
TR61949|c0_g2	CACTGTTCTTTGCCACTC	TCGGCTTGTAATCACCAT
TR64610|c0_g10	AGATGCCTACAGAGATTCT	CATTCTTGCCTACACCAT
